# Supplementary material for: In Silico Gene Prioritization Highlights the Significance of Bone Morphogenetic Protein 4 (BMP4) Promoter Methylation across All Methylation Clusters in Colorectal Cancer
Source: Int J Mol Sci. 2023 Aug 11;24(16):12692. doi: 10.3390/ijms241612692 (PMC10454928; doi:10.3390/ijms241612692)
Supplement: Supplementary file 1 [file ijms-24-12692-s001.zip]

Archive with 5 entries (5 files):
- Supplementary Table 1 - new.xlsx
- Supplementary Table 2 - new.xlsx
- Supplementary Table 3 - new.xlsx
- Supplementary Table 4 - new.xlsx
- Supplementary Table 5 -new.xlsx
