# Supplementary material for: In Silico Gene Prioritization Highlights the Significance of Bone Morphogenetic Protein 4 (BMP4) Promoter Methylation across All Methylation Clusters in Colorectal Cancer
Source: Int J Mol Sci. 2023 Aug 11;24(16):12692. doi: 10.3390/ijms241612692 (PMC10454928; doi:10.3390/ijms241612692)
Supplement: Supplementary file 1 [file ijms-24-12692-s001.zip › Supplementary Table 1 - new.xlsx]

## Sheet: Sheet1
Samples data information
Tumor samples											Normal samples
patient	mutation data	disease	gender	BRAF	KRAS	methylation MLH1	methylation subtype	age at initial pathologic diagnosis	mononucleotide and dinucleotide marker panel analysis status	anatomic neoplasm subdivision	patient	disease	gender	age at initial pathologic diagnosis	anatomic neoplasm subdivision
TCGA-A6-4105	yes	COAD	MALE		p.G12V	0	CIMP.H	79	mss	ascending colon
TCGA-A6-5659	yes	COAD	MALE		p.G12V	0	CIMP.H	82	mss	cecum
TCGA-A6-5661	yes	COAD	FEMALE	p.V600E		1	CIMP.H	80	msi-h	ascending colon
TCGA-A6-5665	yes	COAD	FEMALE	p.V600E	p.G13S	1	CIMP.H	84	msi-h	ascending colon
TCGA-A6-6649	yes	COAD	MALE	p.V600E		0	CIMP.H	66	mss	hepatic flexure
TCGA-A6-6653	yes	COAD	MALE	p.V600E		1	CIMP.H	82	msi-h	ascending colon
TCGA-A6-6780	yes	COAD	MALE			0	CIMP.H	74	msi-h	NA
TCGA-A6-A566	no	COAD	FEMALE			0	CIMP.H	55	msi-l	descending colon
TCGA-AA-3663	yes	COAD	MALE		p.G13D	1	CIMP.H	42	msi-h	cecum	TCGA-AA-3663	COAD	MALE	42	cecum
TCGA-AA-3713	yes	COAD	MALE			1	CIMP.H	68	msi-h	ascending colon	TCGA-AA-3713	COAD	MALE	68	ascending colon
TCGA-AD-5900	yes	COAD	MALE	p.V600E		1	CIMP.H	67	msi-h	ascending colon
TCGA-AD-6889	yes	COAD	MALE	p.V600E		1	CIMP.H	76	msi-h	ascending colon
TCGA-AD-6895	yes	COAD	MALE		p.Q61K	1	CIMP.H	84	msi-h	cecum
TCGA-AD-A5EJ	no	COAD	FEMALE			1	CIMP.H	74	msi-h	cecum
TCGA-AM-5821	no	COAD	FEMALE			1	CIMP.H	68	msi-h	sigmoid colon
TCGA-AU-6004	yes	COAD	FEMALE	p.V600E		1	CIMP.H	69	msi-h	cecum
TCGA-AY-6197	yes	COAD	MALE			1	CIMP.H	60	msi-h	cecum
TCGA-AZ-5407	yes	COAD	FEMALE		p.G12D	0	CIMP.H	51	mss	cecum
TCGA-AZ-6598	yes	COAD	FEMALE			1	CIMP.H	77	msi-h	NA	TCGA-AZ-6598	COAD	FEMALE	77	NA
TCGA-AZ-6606	yes	COAD	MALE		p.G12V	0	CIMP.H	81	mss	cecum
TCGA-CA-5254	yes	COAD	FEMALE			0	CIMP.H	42	msi-l	transverse colon
TCGA-CA-6716	yes	COAD	MALE		p.G13D	0	CIMP.H	65	mss	ascending colon
TCGA-CA-6718	yes	COAD	MALE			0	CIMP.H	46	mss	ascending colon
TCGA-CK-4952	yes	COAD	FEMALE	p.V600E		0	CIMP.H	48	mss	ascending colon
TCGA-CK-5913	yes	COAD	FEMALE			1	CIMP.H	58	msi-h	cecum
TCGA-CK-5916	yes	COAD	FEMALE			1	CIMP.H	71	msi-h	cecum
TCGA-CK-6746	yes	COAD	FEMALE	p.V600E		1	CIMP.H	84	msi-h	cecum
TCGA-CK-6751	yes	COAD	FEMALE		p.G12D	0	CIMP.H	88	mss	ascending colon
TCGA-CM-4743	yes	COAD	MALE			1	CIMP.H	69	msi-h	hepatic flexure
TCGA-CM-4751	no	COAD	MALE			0	CIMP.H	62	mss	cecum
TCGA-CM-5860	yes	COAD	MALE			0	CIMP.H	44	mss	ascending colon
TCGA-CM-5861	yes	COAD	FEMALE	p.V600E		1	CIMP.H	63	msi-h	cecum
TCGA-CM-6171	yes	COAD	FEMALE	p.V600E		1	CIMP.H	77	msi-h	ascending colon
TCGA-CM-6675	yes	COAD	MALE			0	CIMP.H	35	mss	cecum
TCGA-D5-6531	yes	COAD	MALE			0	CIMP.H	75	mss	hepatic flexure
TCGA-D5-6538	yes	COAD	FEMALE		p.G12V	0	CIMP.H	79	msi-l	hepatic flexure
TCGA-D5-6540	yes	COAD	MALE	p.V600E		1	CIMP.H	66	msi-h	cecum
TCGA-D5-6930	yes	COAD	MALE	p.V600E		1	CIMP.H	67	msi-h	ascending colon
TCGA-D5-6931	yes	COAD	MALE		p.G12D	0	CIMP.H	77	mss	transverse colon
TCGA-D5-7000	yes	COAD	FEMALE		p.Q61K	0	CIMP.H	79	mss	cecum
TCGA-DM-A0X9	yes	COAD	FEMALE		p.G13D	0	CIMP.H	71	mss	NA
TCGA-DM-A0XD	yes	COAD	MALE		p.G13D	0	CIMP.H	65	msi-l	NA
TCGA-DM-A1D4	yes	COAD	MALE		p.G12C	0	CIMP.H	80	msi-l	cecum
TCGA-DM-A1DA	yes	COAD	FEMALE			0	CIMP.H	71	msi-l	cecum
TCGA-DM-A1HA	yes	COAD	MALE		p.G12C	0	CIMP.H	82	mss	ascending colon
TCGA-DM-A1HB	yes	COAD	MALE	p.V600E		1	CIMP.H	75	msi-h	transverse colon
TCGA-DT-5265	yes	READ	MALE	p.V600E		0	CIMP.H	51	mss	rectum
TCGA-EI-6917	no	READ	MALE			0	CIMP.H	33	mss	rectum
TCGA-F4-6461	no	COAD	FEMALE			0	CIMP.H	41	mss	hepatic flexure
TCGA-F4-6570	yes	COAD	FEMALE	p.V600E		1	CIMP.H	78	msi-h	transverse colon
TCGA-G4-6299	yes	COAD	MALE	p.V600E		0	CIMP.H	69	mss	descending colon
TCGA-G4-6320	no	COAD	MALE			0	CIMP.H	73	msi-h	hepatic flexure	TCGA-G4-6320	COAD	MALE	73	hepatic flexure
TCGA-G4-6321	yes	COAD	FEMALE	p.V600E		1	CIMP.H	60	msi-l	cecum
TCGA-G4-6322	no	COAD	MALE			0	CIMP.H	65	msi-l	descending colon	TCGA-G4-6322	COAD	MALE	65	descending colon
TCGA-G4-6586	yes	COAD	FEMALE	p.V600E		1	CIMP.H	73	msi-h	ascending colon
TCGA-G4-6588	yes	COAD	FEMALE	p.V600E		1	CIMP.H	58	msi-h	cecum
TCGA-G4-6628	yes	COAD	MALE	p.V600E		1	CIMP.H	78	msi-h	cecum
TCGA-QG-A5Z2	no	COAD	MALE			1	CIMP.H	61	msi-h	cecum
TCGA-4T-AA8H	no	COAD	FEMALE			0	CIMP.L	42	indeterminate	descending colon
TCGA-5M-AAT4	no	COAD	MALE			0	CIMP.L	74	mss	ascending colon
TCGA-A6-5657	yes	COAD	MALE		p.G12S	0	CIMP.L	65	mss	NA
TCGA-A6-5660	yes	COAD	MALE			0	CIMP.L	73	mss	cecum
TCGA-A6-6138	yes	COAD	MALE		p.G13D	0	CIMP.L	61	mss	cecum
TCGA-A6-6654	yes	COAD	FEMALE		p.G13C	0	CIMP.L	65	mss	descending colon
TCGA-AA-3496	yes	COAD	FEMALE			0	CIMP.L	83	msi-l	ascending colon
TCGA-AA-3660	yes	COAD	FEMALE			1	CIMP.L	51	mss	sigmoid colon	TCGA-AA-3660	COAD	FEMALE	51	sigmoid colon
TCGA-AD-6548	yes	COAD	FEMALE		p.G13D	0	CIMP.L	81	msi-l	splenic flexure
TCGA-AD-6899	yes	COAD	MALE			0	CIMP.L	84	mss	cecum
TCGA-AD-6965	yes	COAD	MALE		p.G12A	0	CIMP.L	62	mss	cecum
TCGA-AD-A5EK	no	COAD	MALE			0	CIMP.L	51	mss	ascending colon
TCGA-AG-3592	no	READ	MALE			0	CIMP.L	68	msi-l	rectum
TCGA-AG-3731	yes	READ	MALE		p.G12V	0	CIMP.L	65	msi-l	rectum	TCGA-AG-3731	READ	MALE	65	rectum
TCGA-AG-3742	yes	READ	FEMALE		p.Q61H	0	CIMP.L	85	mss	rectum
TCGA-AY-6386	yes	COAD	FEMALE			0	CIMP.L	66	mss	cecum
TCGA-AY-A54L	no	COAD	FEMALE			0	CIMP.L	74	msi-l	transverse colon
TCGA-AY-A69D	no	COAD	FEMALE			0	CIMP.L	55	msi-l	transverse colon
TCGA-AY-A71X	no	COAD	FEMALE			0	CIMP.L	54	mss	cecum
TCGA-AZ-4616	yes	COAD	FEMALE		p.G12A	0	CIMP.L	82	msi-l	NA
TCGA-AZ-6599	yes	COAD	MALE		p.G13D	0	CIMP.L	72	mss	cecum	TCGA-AZ-6599	COAD	MALE	72	cecum
TCGA-AZ-6600	yes	COAD	MALE		p.G13D	0	CIMP.L	64	mss	hepatic flexure	TCGA-AZ-6600	COAD	MALE	64	hepatic flexure
TCGA-AZ-6601	yes	COAD	MALE		p.G12D	0	CIMP.L	68	msi-h	sigmoid colon	TCGA-AZ-6601	COAD	MALE	68	sigmoid colon
TCGA-AZ-6607	yes	COAD	MALE			0	CIMP.L	69	mss	sigmoid colon
TCGA-CA-5255	yes	COAD	MALE		p.G12V	0	CIMP.L	45	mss	ascending colon
TCGA-CA-5796	yes	COAD	FEMALE		p.G12V	0	CIMP.L	52	mss	ascending colon
TCGA-CA-6717	yes	COAD	MALE			0	CIMP.L	57	mss	ascending colon
TCGA-CA-6719	yes	COAD	MALE			0	CIMP.L	77	msi-l	descending colon
TCGA-CK-4947	yes	COAD	FEMALE			0	CIMP.L	46	mss	sigmoid colon
TCGA-CK-4950	yes	COAD	FEMALE		p.G12D	0	CIMP.L	68	mss	cecum
TCGA-CK-5914	yes	COAD	MALE			0	CIMP.L	81	mss	sigmoid colon
TCGA-CK-5915	yes	COAD	MALE			0	CIMP.L	63	mss	sigmoid colon
TCGA-CK-6747	yes	COAD	FEMALE			0	CIMP.L	87	msi-h	cecum
TCGA-CL-5918	yes	READ	FEMALE			0	CIMP.L	90	mss	rectosigmoid junction
TCGA-CM-5348	yes	COAD	MALE			0	CIMP.L	72	mss	cecum
TCGA-CM-5349	yes	COAD	FEMALE			0	CIMP.L	68	mss	cecum
TCGA-CM-5863	yes	COAD	FEMALE		p.G12D	0	CIMP.L	60	mss	ascending colon
TCGA-CM-5864	yes	COAD	MALE			0	CIMP.L	60	mss	cecum
TCGA-CM-6166	yes	COAD	FEMALE			0	CIMP.L	48	mss	ascending colon
TCGA-CM-6172	yes	COAD	FEMALE			0	CIMP.L	70	mss	sigmoid colon
TCGA-CM-6677	yes	COAD	FEMALE			0	CIMP.L	75	mss	hepatic flexure
TCGA-D5-5537	yes	COAD	MALE			0	CIMP.L	83	mss	ascending colon
TCGA-D5-5540	yes	COAD	MALE			0	CIMP.L	73	msi-l	cecum
TCGA-D5-6529	yes	COAD	MALE		p.G13D	0	CIMP.L	69	msi-l	NA
TCGA-D5-6534	yes	COAD	FEMALE	p.V600E		0	CIMP.L	62	mss	ascending colon
TCGA-D5-6535	yes	COAD	FEMALE		p.G12D	0	CIMP.L	80	mss	ascending colon
TCGA-D5-6928	yes	COAD	MALE	p.V600E		1	CIMP.L	80	msi-h	ascending colon
TCGA-DC-6682	yes	READ	MALE			0	CIMP.L	57	mss	rectosigmoid junction
TCGA-DM-A285	yes	COAD	FEMALE			0	CIMP.L	71	mss	ascending colon
TCGA-DM-A288	no	COAD	MALE			0	CIMP.L	68	mss	cecum
TCGA-DM-A28A	no	COAD	MALE			0	CIMP.L	78	mss	cecum
TCGA-DM-A28G	yes	COAD	MALE		p.Q61H	0	CIMP.L	75	mss	ascending colon
TCGA-DM-A28H	yes	COAD	MALE			0	CIMP.L	50	msi-l	cecum
TCGA-DM-A28K	yes	COAD	MALE		p.G12D	0	CIMP.L	75	mss	hepatic flexure
TCGA-DM-A28M	no	COAD	MALE			0	CIMP.L	63	mss	descending colon
TCGA-EF-5831	no	READ	MALE			0	CIMP.L	72	mss	rectum
TCGA-EI-6507	yes	READ	MALE		p.G12D	1	CIMP.L	60	msi-h	rectum
TCGA-EI-6512	no	READ	FEMALE			0	CIMP.L	64	mss	rectosigmoid junction
TCGA-EI-6882	no	READ	MALE			0	CIMP.L	59	msi-h	rectosigmoid junction
TCGA-EI-6883	no	READ	MALE			0	CIMP.L	63	mss	rectosigmoid junction
TCGA-EI-7004	no	READ	FEMALE			0	CIMP.L	37	mss	rectosigmoid junction
TCGA-F4-6569	yes	COAD	MALE			0	CIMP.L	60	mss	transverse colon
TCGA-F4-6806	yes	COAD	FEMALE		p.G12V	0	CIMP.L	59	mss	sigmoid colon
TCGA-F4-6809	yes	COAD	FEMALE			0	CIMP.L	52	mss	sigmoid colon
TCGA-F4-6856	yes	COAD	MALE			0	CIMP.L	45	msi-h	cecum
TCGA-F5-6814	no	READ	MALE			0	CIMP.L	57	mss	rectum
TCGA-G4-6293	yes	COAD	FEMALE			0	CIMP.L	49	msi-l	transverse colon
TCGA-G4-6302	no	COAD	FEMALE			0	CIMP.L	90	msi-h	cecum	TCGA-G4-6302	COAD	FEMALE	90	cecum
TCGA-G4-6304	yes	COAD	FEMALE		p.G13D	1	CIMP.L	66	msi-h	transverse colon
TCGA-G4-6306	yes	COAD	MALE			0	CIMP.L	71	mss	ascending colon
TCGA-G4-6323	yes	COAD	MALE		p.G13D	0	CIMP.L	50	mss	cecum
TCGA-G4-6627	no	COAD	MALE			0	CIMP.L	84	msi-l	ascending colon
TCGA-G5-6233	no	READ	MALE			0	CIMP.L	74	msi-l	sigmoid colon
TCGA-NH-A50V	no	COAD	MALE			0	CIMP.L	69	msi-l	cecum
TCGA-NH-A5IV	no	COAD	FEMALE			1	CIMP.L	90	msi-h	transverse colon
TCGA-NH-A6GA	no	COAD	MALE			0	CIMP.L	58	mss	ascending colon
TCGA-NH-A6GB	no	COAD	FEMALE			0	CIMP.L	71	mss	transverse colon
TCGA-NH-A8F8	no	COAD	MALE			0	CIMP.L	79	mss	ascending colon
TCGA-QG-A5Z1	no	COAD	MALE			0	CIMP.L	71	msi-l	sigmoid colon
TCGA-QL-A97D	no	COAD	FEMALE			0	CIMP.L	84	mss	cecum
TCGA-WS-AB45	no	COAD	FEMALE			0	CIMP.L	52	msi-h	cecum
TCGA-4N-A93T	no	COAD	MALE			0	Cluster3	67	mss	ascending colon
TCGA-5M-AATE	no	COAD	MALE			0	Cluster3	76	mss	ascending colon
TCGA-A6-5656	yes	COAD	MALE			0	Cluster3	74	mss	sigmoid colon
TCGA-A6-5666	no	COAD	MALE			0	Cluster3	78	msi-l	sigmoid colon
TCGA-A6-6142	yes	COAD	FEMALE			0	Cluster3	56	mss	sigmoid colon
TCGA-A6-6650	no	COAD	FEMALE			0	Cluster3	69	mss	cecum
TCGA-A6-A567	no	COAD	MALE			0	Cluster3	56	mss	sigmoid colon
TCGA-A6-A5ZU	no	COAD	MALE			0	Cluster3	59	mss	transverse colon
TCGA-AA-3662	yes	COAD	FEMALE			0	Cluster3	80	mss	sigmoid colon
TCGA-AA-3697	yes	COAD	MALE			0	Cluster3	77	msi-l	sigmoid colon	TCGA-AA-3697	COAD	MALE	77	sigmoid colon
TCGA-AA-3712	yes	COAD	MALE			0	Cluster3	65	mss	descending colon	TCGA-AA-3712	COAD	MALE	65	descending colon
TCGA-AD-6888	yes	COAD	MALE			0	Cluster3	73	mss	hepatic flexure
TCGA-AF-3911	no	READ	MALE			0	Cluster3	48	msi-l	rectum
TCGA-AF-6136	yes	READ	FEMALE			0	Cluster3	72	mss	rectosigmoid junction
TCGA-AF-6672	yes	READ	MALE		p.G12V	0	Cluster3	43	mss	rectosigmoid junction
TCGA-AF-A56N	no	READ	FEMALE			0	Cluster3	47	mss	rectum
TCGA-AG-3591	no	READ	FEMALE			0	Cluster3	66	mss	rectum
TCGA-AG-3725	no	READ	FEMALE			0	Cluster3	90	mss	rectum	TCGA-AG-3725	READ	FEMALE	90	rectum
TCGA-AG-3732	yes	READ	FEMALE			0	Cluster3	78	mss	rectum
TCGA-AG-4021	no	READ	FEMALE			0	Cluster3	84	mss	rectum
TCGA-AG-4022	no	READ	FEMALE			0	Cluster3	59	mss	rectum
TCGA-AH-6897	no	READ	MALE			0	Cluster3	48	msi-l	rectosigmoid junction
TCGA-AM-5820	no	COAD	FEMALE			0	Cluster3	59	mss	sigmoid colon
TCGA-AY-5543	yes	COAD	FEMALE		p.G13D	0	Cluster3	65	mss	ascending colon
TCGA-AY-A8YK	no	COAD	MALE			0	Cluster3	44	mss	sigmoid colon
TCGA-AZ-6608	yes	COAD	FEMALE		p.G13D	0	Cluster3	55	msi-l	sigmoid colon
TCGA-CA-5797	yes	COAD	MALE			0	Cluster3	56	mss	sigmoid colon
TCGA-CA-6715	yes	COAD	MALE			0	Cluster3	63	mss	sigmoid colon
TCGA-CI-6620	yes	READ	FEMALE		p.G12D	0	Cluster3	41	mss	rectum
TCGA-CK-4948	yes	COAD	FEMALE		p.G12D	0	Cluster3	45	msi-l	sigmoid colon
TCGA-CK-5912	yes	COAD	MALE			0	Cluster3	81	mss	cecum
TCGA-CM-5862	yes	COAD	MALE			0	Cluster3	80	mss	ascending colon
TCGA-CM-6169	yes	COAD	MALE			0	Cluster3	67	mss	cecum
TCGA-CM-6680	yes	COAD	FEMALE			0	Cluster3	78	mss	cecum
TCGA-D5-5538	yes	COAD	FEMALE		p.G12V	0	Cluster3	60	mss	cecum
TCGA-D5-5539	yes	COAD	MALE		p.G13D	0	Cluster3	60	mss	ascending colon
TCGA-D5-6532	yes	COAD	MALE		p.G13D	0	Cluster3	61	msi-l	sigmoid colon
TCGA-D5-6537	yes	COAD	MALE		p.G12R	0	Cluster3	64	mss	transverse colon
TCGA-D5-6541	yes	COAD	MALE		p.G12D	0	Cluster3	49	mss	splenic flexure
TCGA-D5-6898	yes	COAD	FEMALE			0	Cluster3	51	mss	sigmoid colon
TCGA-D5-6922	yes	COAD	MALE			0	Cluster3	76	mss	sigmoid colon
TCGA-DC-4749	no	READ	MALE			0	Cluster3	57	mss	rectosigmoid junction
TCGA-DC-5337	yes	READ	MALE			0	Cluster3	69	mss	rectosigmoid junction
TCGA-DC-5869	yes	READ	FEMALE			0	Cluster3	62	mss	rectum
TCGA-DC-6154	no	READ	FEMALE			0	Cluster3	57	msi-h	rectosigmoid junction
TCGA-DC-6157	yes	READ	MALE			0	Cluster3	48	mss	rectosigmoid junction
TCGA-DC-6158	yes	READ	MALE			0	Cluster3	70	mss	rectum
TCGA-DC-6683	yes	READ	MALE		p.G12C	0	Cluster3	43	mss	rectosigmoid junction
TCGA-DM-A1D9	yes	COAD	FEMALE		p.G13D	0	Cluster3	67	mss	cecum
TCGA-DM-A28F	yes	COAD	MALE			0	Cluster3	73	mss	sigmoid colon
TCGA-DY-A1DD	yes	READ	FEMALE			0	Cluster3	77	msi-l	rectosigmoid junction
TCGA-DY-A1DE	no	READ	FEMALE			0	Cluster3	56	mss	rectum
TCGA-DY-A1DF	yes	READ	FEMALE		p.G13D	0	Cluster3	73	msi-l	rectosigmoid junction
TCGA-DY-A1DG	yes	READ	MALE			0	Cluster3	75	mss	rectum
TCGA-DY-A1H8	yes	READ	FEMALE		p.G12C	0	Cluster3	77	mss	rectum
TCGA-EF-5830	yes	READ	MALE		p.G12V	0	Cluster3	54	mss	rectum
TCGA-EI-6508	yes	READ	FEMALE			0	Cluster3	48	mss	rectosigmoid junction
TCGA-EI-6509	no	READ	MALE			0	Cluster3	53	mss	rectosigmoid junction
TCGA-EI-6510	yes	READ	FEMALE		p.G12D	0	Cluster3	77	msi-l	rectosigmoid junction
TCGA-EI-6513	no	READ	MALE			0	Cluster3	59	mss	rectosigmoid junction
TCGA-EI-6514	no	READ	FEMALE			0	Cluster3	59	mss	sigmoid colon
TCGA-EI-7002	no	READ	MALE			0	Cluster3	58	msi-l	rectum
TCGA-F4-6808	no	COAD	FEMALE			0	Cluster3	54	mss	sigmoid colon
TCGA-F4-6855	yes	COAD	FEMALE		p.G12V	0	Cluster3	70	msi-l	sigmoid colon
TCGA-F5-6465	yes	READ	FEMALE			0	Cluster3	64	mss	rectosigmoid junction
TCGA-F5-6811	yes	READ	FEMALE			0	Cluster3	72	msi-l	rectosigmoid junction
TCGA-G4-6295	no	COAD	FEMALE			0	Cluster3	70	msi-l	cecum	TCGA-G4-6295	COAD	FEMALE	70	cecum
TCGA-G4-6307	yes	COAD	FEMALE			0	Cluster3	37	mss	sigmoid colon
TCGA-G5-6641	yes	READ	MALE			0	Cluster3	67	mss	rectosigmoid junction
TCGA-NH-A50T	no	COAD	FEMALE			0	Cluster3	68	mss	splenic flexure
TCGA-NH-A50U	no	COAD	MALE			0	Cluster3	42	mss	cecum
TCGA-NH-A6GC	no	COAD	FEMALE			0	Cluster3	66	mss	descending colon
TCGA-NH-A8F7	no	COAD	FEMALE			0	Cluster3	53	indeterminate	sigmoid colon
TCGA-QG-A5YV	no	COAD	FEMALE			0	Cluster3	64	mss	sigmoid colon
TCGA-QG-A5YW	no	COAD	FEMALE			0	Cluster3	55	msi-l	cecum
TCGA-QG-A5YX	no	COAD	FEMALE			0	Cluster3	61	msi-l	sigmoid colon
TCGA-SS-A7HO	no	COAD	FEMALE			0	Cluster3	44	mss	cecum
TCGA-5M-AAT6	no	COAD	FEMALE			0	Cluster4	40	msi-h	transverse colon
TCGA-A6-2675	no	COAD	MALE			0	Cluster4	78	mss	sigmoid colon	TCGA-A6-2675	COAD	MALE	78	sigmoid colon
TCGA-A6-5662	yes	COAD	MALE		p.G12V	0	Cluster4	46	mss	splenic flexure
TCGA-A6-5664	yes	COAD	MALE		p.Q61R	0	Cluster4	80	mss	cecum
TCGA-A6-5667	no	COAD	FEMALE			0	Cluster4	40	mss	sigmoid colon	TCGA-A6-5667	COAD	FEMALE	40	sigmoid colon
TCGA-A6-6137	yes	COAD	MALE			0	Cluster4	55	mss	hepatic flexure
TCGA-A6-6140	no	COAD	MALE			0	Cluster4	62	mss	descending colon
TCGA-A6-6141	yes	COAD	MALE			0	Cluster4	31	mss	cecum
TCGA-A6-6648	yes	COAD	MALE			0	Cluster4	56	mss	NA
TCGA-A6-6651	yes	COAD	FEMALE			0	Cluster4	55	mss	transverse colon
TCGA-A6-6652	yes	COAD	MALE			0	Cluster4	59	mss	sigmoid colon
TCGA-A6-6781	yes	COAD	MALE			0	Cluster4	43	msi-h	transverse colon
TCGA-A6-6782	yes	COAD	MALE			0	Cluster4	82	mss	transverse colon
TCGA-A6-A565	no	COAD	FEMALE			0	Cluster4	34	msi-l	transverse colon
TCGA-A6-A56B	no	COAD	MALE			0	Cluster4	57	mss	sigmoid colon
TCGA-AA-3489	yes	COAD	MALE			0	Cluster4	75	mss	sigmoid colon
TCGA-AA-3511	yes	COAD	MALE		p.G12D	0	Cluster4	64	mss	sigmoid colon
TCGA-AA-3655	yes	COAD	MALE		p.G12D	0	Cluster4	68	mss	sigmoid colon	TCGA-AA-3655	COAD	MALE	68	sigmoid colon
TCGA-AF-2690	no	READ	FEMALE			0	Cluster4	76	mss	rectum
TCGA-AF-2693	yes	READ	MALE			0	Cluster4	75	mss	sigmoid colon
TCGA-AF-4110	yes	READ	MALE		p.G12D	0	Cluster4	77	mss	rectosigmoid junction
TCGA-AF-6655	yes	READ	MALE		p.G13D	0	Cluster4	66	mss	rectum
TCGA-AF-A56K	no	READ	MALE			0	Cluster4	56	mss	sigmoid colon
TCGA-AF-A56L	no	READ	FEMALE			0	Cluster4	48	mss	sigmoid colon
TCGA-AH-6643	no	READ	MALE			0	Cluster4	50	mss	rectosigmoid junction
TCGA-AH-6903	no	READ	MALE			0	Cluster4	46	mss	rectosigmoid junction
TCGA-AU-3779	no	COAD	FEMALE			0	Cluster4	80	mss	rectosigmoid junction
TCGA-AY-6196	yes	COAD	MALE	p.V600E		0	Cluster4	47	msi-l	cecum
TCGA-AZ-4323	yes	COAD	MALE			0	Cluster4	37	msi-l	cecum
TCGA-AZ-5403	yes	COAD	MALE			0	Cluster4	43	mss	sigmoid colon
TCGA-AZ-6605	yes	COAD	MALE			0	Cluster4	77	mss	ascending colon
TCGA-BM-6198	no	READ	MALE			0	Cluster4	73	mss	rectum
TCGA-CI-6619	yes	READ	MALE			0	Cluster4	41	mss	rectum
TCGA-CI-6621	yes	READ	MALE			0	Cluster4	63	mss	rectum
TCGA-CI-6622	yes	READ	MALE			0	Cluster4	74	mss	rectum
TCGA-CI-6623	no	READ	MALE			0	Cluster4	44	mss	rectum
TCGA-CI-6624	yes	READ	FEMALE			0	Cluster4	53	mss	rectosigmoid junction
TCGA-CK-6748	yes	COAD	FEMALE			0	Cluster4	45	mss	sigmoid colon
TCGA-CL-5917	yes	READ	FEMALE		p.G12V	0	Cluster4	71	mss	rectosigmoid junction
TCGA-CM-5344	yes	COAD	FEMALE			0	Cluster4	39	mss	sigmoid colon
TCGA-CM-5868	yes	COAD	FEMALE			1	Cluster4	59	mss	sigmoid colon
TCGA-CM-6161	yes	COAD	FEMALE		p.G12S	1	Cluster4	36	msi-l	sigmoid colon
TCGA-CM-6162	yes	COAD	FEMALE			0	Cluster4	48	msi-h	ascending colon
TCGA-CM-6163	yes	COAD	MALE			0	Cluster4	74	mss	sigmoid colon
TCGA-CM-6164	yes	COAD	FEMALE			0	Cluster4	46	mss	sigmoid colon
TCGA-CM-6165	yes	COAD	MALE			0	Cluster4	74	mss	sigmoid colon
TCGA-CM-6167	yes	COAD	FEMALE			0	Cluster4	57	mss	cecum
TCGA-CM-6168	yes	COAD	FEMALE		p.G13D	1	Cluster4	84	msi-l	ascending colon
TCGA-CM-6170	yes	COAD	FEMALE			0	Cluster4	73	mss	descending colon
TCGA-CM-6674	yes	COAD	MALE		p.G12D	0	Cluster4	39	msi-h	hepatic flexure
TCGA-CM-6676	yes	COAD	MALE			0	Cluster4	82	msi-l	sigmoid colon
TCGA-CM-6678	yes	COAD	FEMALE		p.G12D	0	Cluster4	63	mss	sigmoid colon
TCGA-CM-6679	yes	COAD	MALE			0	Cluster4	58	mss	sigmoid colon
TCGA-D5-5541	yes	COAD	MALE			0	Cluster4	63	mss	sigmoid colon
TCGA-D5-6530	no	COAD	MALE			0	Cluster4	53	msi-h	NA
TCGA-D5-6533	yes	COAD	FEMALE			0	Cluster4	68	mss	transverse colon
TCGA-D5-6536	yes	COAD	MALE		p.G12R	0	Cluster4	73	mss	sigmoid colon
TCGA-D5-6920	yes	COAD	FEMALE			0	Cluster4	77	mss	sigmoid colon
TCGA-D5-6923	yes	COAD	MALE		p.G12A	0	Cluster4	57	mss	sigmoid colon
TCGA-D5-6924	yes	COAD	MALE			0	Cluster4	68	mss	sigmoid colon
TCGA-D5-6926	yes	COAD	MALE			0	Cluster4	65	mss	sigmoid colon
TCGA-D5-6927	yes	COAD	MALE		p.G13D	0	Cluster4	34	msi-h	transverse colon
TCGA-D5-6929	yes	COAD	FEMALE			0	Cluster4	49	msi-l	sigmoid colon
TCGA-D5-6932	yes	COAD	MALE		p.G12D	0	Cluster4	69	mss	transverse colon
TCGA-DC-4745	no	READ	FEMALE			0	Cluster4	49	mss	rectosigmoid junction
TCGA-DC-6155	yes	READ	FEMALE		p.G12S	0	Cluster4	31	mss	rectosigmoid junction
TCGA-DC-6156	no	READ	MALE			0	Cluster4	62	mss	rectosigmoid junction
TCGA-DC-6160	yes	READ	MALE			0	Cluster4	68	mss	rectosigmoid junction
TCGA-DC-6681	yes	READ	FEMALE			0	Cluster4	70	mss	rectosigmoid junction
TCGA-DM-A0XF	yes	COAD	FEMALE			0	Cluster4	68	msi-l	NA
TCGA-DM-A1D0	yes	COAD	FEMALE		p.G12V	0	Cluster4	79	mss	sigmoid colon
TCGA-DM-A1D6	yes	COAD	MALE		p.G12C	0	Cluster4	88	mss	splenic flexure
TCGA-DM-A1D7	yes	COAD	MALE			0	Cluster4	82	mss	sigmoid colon
TCGA-DM-A1DB	yes	COAD	MALE			0	Cluster4	68	mss	sigmoid colon
TCGA-DM-A280	no	COAD	FEMALE			0	Cluster4	70	mss	ascending colon
TCGA-DM-A282	yes	COAD	FEMALE		p.G12D	0	Cluster4	60	mss	hepatic flexure
TCGA-DM-A28C	yes	COAD	MALE			0	Cluster4	74	mss	sigmoid colon
TCGA-DM-A28E	yes	COAD	FEMALE		p.G12V	0	Cluster4	72	mss	sigmoid colon
TCGA-DY-A0XA	yes	READ	FEMALE			0	Cluster4	57	mss	rectosigmoid junction
TCGA-DY-A1DC	yes	READ	FEMALE			0	Cluster4	72	mss	rectosigmoid junction
TCGA-EI-6506	yes	READ	FEMALE			0	Cluster4	78	mss	rectosigmoid junction
TCGA-EI-6511	no	READ	MALE			0	Cluster4	52	mss	rectum
TCGA-EI-6881	no	READ	MALE			0	Cluster4	60	mss	rectosigmoid junction
TCGA-EI-6884	no	READ	MALE			0	Cluster4	71	mss	rectosigmoid junction
TCGA-EI-6885	no	READ	FEMALE			0	Cluster4	57	mss	rectosigmoid junction
TCGA-F4-6459	yes	COAD	FEMALE			0	Cluster4	61	mss	sigmoid colon
TCGA-F4-6460	yes	COAD	FEMALE			0	Cluster4	51	mss	sigmoid colon
TCGA-F4-6463	no	COAD	MALE			0	Cluster4	51	mss	transverse colon
TCGA-F4-6703	yes	COAD	MALE		p.G12D	0	Cluster4	64	msi-h	ascending colon
TCGA-F4-6704	yes	COAD	MALE			0	Cluster4	60	mss	sigmoid colon
TCGA-F4-6805	yes	COAD	FEMALE			0	Cluster4	58	mss	descending colon
TCGA-F4-6807	yes	COAD	FEMALE		p.G12V	0	Cluster4	51	mss	hepatic flexure
TCGA-F4-6854	yes	COAD	FEMALE		p.G12V	0	Cluster4	77	mss	sigmoid colon
TCGA-F5-6464	yes	READ	FEMALE			0	Cluster4	77	mss	rectum
TCGA-F5-6571	yes	READ	FEMALE		p.G13D	0	Cluster4	62	msi-l	rectum
TCGA-F5-6702	yes	READ	MALE			0	Cluster4	71	mss	rectosigmoid junction
TCGA-F5-6812	yes	READ	MALE		p.G12A	0	Cluster4	67	mss	rectum
TCGA-F5-6813	yes	READ	MALE			0	Cluster4	70	mss	rectum
TCGA-F5-6861	no	READ	FEMALE			0	Cluster4	60	mss	rectum
TCGA-F5-6863	no	READ	FEMALE			0	Cluster4	71	msi-l	rectum
TCGA-F5-6864	no	READ	FEMALE			0	Cluster4	74	msi-l	rectum
TCGA-G4-6294	no	COAD	MALE			0	Cluster4	75	mss	cecum
TCGA-G4-6297	no	COAD	FEMALE			0	Cluster4	55	mss	cecum	TCGA-G4-6297	COAD	FEMALE	55	cecum
TCGA-G4-6298	no	COAD	MALE			0	Cluster4	90	msi-l	cecum	TCGA-G4-6298	COAD	MALE	90	cecum
TCGA-G4-6303	yes	COAD	FEMALE			0	Cluster4	54	msi-l	sigmoid colon
TCGA-G4-6309	yes	COAD	FEMALE			1	Cluster4	40	msi-h	sigmoid colon
TCGA-G4-6310	yes	COAD	MALE			0	Cluster4	69	mss	cecum
TCGA-G4-6311	no	COAD	MALE			0	Cluster4	80	mss	ascending colon	TCGA-G4-6311	COAD	MALE	80	ascending colon
TCGA-G4-6314	no	COAD	FEMALE			0	Cluster4	76	mss	cecum	TCGA-G4-6314	COAD	FEMALE	76	cecum
TCGA-G4-6315	yes	COAD	MALE			0	Cluster4	66	mss	descending colon
TCGA-G4-6317	yes	COAD	FEMALE			0	Cluster4	51	msi-l	sigmoid colon
TCGA-G4-6625	yes	COAD	FEMALE		p.G12S	0	Cluster4	77	mss	sigmoid colon	TCGA-G4-6625	COAD	FEMALE	77	sigmoid colon
TCGA-G4-6626	yes	COAD	MALE			0	Cluster4	90	mss	ascending colon
TCGA-G5-6235	yes	READ	MALE		p.G13D	0	Cluster4	72	mss	rectosigmoid junction
TCGA-RU-A8FL	no	COAD	MALE			0	Cluster4	51	mss	cecum
TCGA-T9-A92H	no	COAD	MALE			0	Cluster4	82	mss	sigmoid colon
											TCGA-AA-3494	COAD	MALE	55	colon, NOS
											TCGA-AA-3492	COAD	FEMALE	89	ascending colon
											TCGA-AA-3495	COAD	MALE	79	hepatic flexure
											TCGA-A6-2685	COAD	FEMALE	48	colon, NOS
											TCGA-A6-4107	COAD	FEMALE	57	ascending colon
											TCGA-A6-2681	COAD	FEMALE	73	colon, NOS
											TCGA-AG-A020	READ	FEMALE	57	rectum
											TCGA-AA-3502	COAD	MALE	73	colon, NOS
											TCGA-AA-3509	COAD	FEMALE	54	sigmoid colon
											TCGA-AA-3506	COAD	MALE	77	colon, NOS
											TCGA-A6-2686	COAD	FEMALE	81	colon, NOS
											TCGA-A6-2680	COAD	FEMALE	72	hepatic flexure
											TCGA-A6-2682	COAD	FEMALE	72	hepatic flexure
											TCGA-AG-A01W	READ	FEMALE	67	rectum
											TCGA-AG-A02N	READ	MALE	67	rectum
											TCGA-AA-3510	COAD	MALE	70	colon, NOS
											TCGA-AA-3488	COAD	MALE	58	rectosigmoid junction
											TCGA-A6-2684	COAD	FEMALE	75	colon, NOS
											TCGA-A6-2679	COAD	FEMALE	73	ascending colon
											TCGA-A6-2671	COAD	MALE	85	sigmoid colon
											TCGA-AG-A01Y	READ	FEMALE	49	rectum
											TCGA-AG-A036	READ	MALE	71	rectum
