# Supplementary material for: In Silico Gene Prioritization Highlights the Significance of Bone Morphogenetic Protein 4 (BMP4) Promoter Methylation across All Methylation Clusters in Colorectal Cancer
Source: Int J Mol Sci. 2023 Aug 11;24(16):12692. doi: 10.3390/ijms241612692 (PMC10454928; doi:10.3390/ijms241612692)
Supplement: Supplementary file 1 [file ijms-24-12692-s001.zip › Supplementary Table 2 - new.xlsx]

## Sheet: Sheet1
Table of probes significant in all methylation clusters
probes	Normal	CIMP.H				CIMP.L				Cluster 3				Cluster 4
probes	mean.NT	mean.CIMP.H	difference CIMP.H	p.value.CIMP.H.NT	p.value.adj.CIMP.H.NT	mean.CIMP.L	difference CIMP.L	p.value.CIMP.L.NT	p.value.adj.CIMP.L.NT	mean.Cluster3	difference Cluster3	p.value.Cluster3.NT	p.value.adj.Cluster3.NT	mean.Cluster4	difference Cluster4	p.value.Cluster4.NT	p.value.adj.Cluster4.NT
cg00055557	0.186877	0.610803	0.423925	4.18787e-18	2.4123e-16	0.576157	0.38928	3.74551e-20	4.98615e-18	0.520539	0.333662	6.22506e-19	2.84055e-17	0.495618	0.30874	2.05292e-21	8.26243e-19
cg00133595	0.0988197	0.709717	0.610897	4.18787e-18	2.4123e-16	0.641683	0.542864	1.46311e-19	1.03768e-17	0.50815	0.40933	6.59034e-12	4.14824e-11	0.483968	0.385149	1.60778e-17	6.64644e-16
cg00157796	0.142803	0.634102	0.4913	4.70648e-18	2.4123e-16	0.596963	0.45416	4.31681e-20	5.28314e-18	0.581637	0.438835	5.44922e-15	6.03611e-14	0.465013	0.322211	2.90777e-13	4.2398e-12
cg00188704	0.433477	0.828607	0.395131	1.12344e-17	3.8199e-16	0.818856	0.385379	2.32961e-20	4.64247e-18	0.81385	0.380374	3.0322e-19	1.83996e-17	0.780702	0.347226	1.53625e-21	7.02506e-19
cg00208153	0.282922	0.645627	0.362706	4.18787e-18	2.4123e-16	0.629184	0.346262	9.6079e-20	8.14992e-18	0.654935	0.372013	5.93475e-19	2.74644e-17	0.594003	0.311081	1.14718e-20	2.36498e-18
cg00282249	0.406884	0.752121	0.345237	2.4609e-15	3.36358e-14	0.739748	0.332864	2.53111e-15	3.97304e-14	0.740563	0.333678	5.47052e-12	3.48598e-11	0.720201	0.313316	1.46664e-16	4.52557e-15
cg00343633	0.197968	0.774599	0.576631	4.18787e-18	2.4123e-16	0.739469	0.541501	2.687e-20	4.64247e-18	0.803954	0.605986	5.52435e-20	8.52305e-18	0.684443	0.486475	1.20005e-19	1.22895e-17
cg00374672	0.600898	0.252317	-0.348581	1.29181e-15	1.87905e-14	0.253612	-0.347286	1.46311e-19	1.03768e-17	0.201215	-0.399683	1.20827e-19	1.07973e-17	0.275324	-0.325574	4.69483e-20	6.12401e-18
cg00391031	0.894689	0.475355	-0.419334	4.59682e-16	7.54407e-15	0.577376	-0.317314	9.15063e-18	2.664e-16	0.453577	-0.441113	1.60853e-18	5.72759e-17	0.592107	-0.302583	1.08176e-19	1.13211e-17
cg00407245	0.196435	0.616361	0.419926	5.28839e-18	2.43922e-16	0.53811	0.341674	5.13445e-18	1.63195e-16	0.560567	0.364131	2.13848e-16	3.37075e-15	0.508546	0.312111	4.4188e-19	3.40932e-17
cg00414384	0.223904	0.706774	0.482869	5.55226e-17	1.25909e-15	0.706557	0.482653	1.74989e-20	4.64247e-18	0.630633	0.406729	7.95671e-16	1.07569e-14	0.620653	0.396749	5.21345e-20	6.62651e-18
cg00431699	0.233005	0.601452	0.368447	1.08972e-16	2.16944e-15	0.570548	0.337543	3.75478e-18	1.25643e-16	0.564536	0.331531	3.32293e-16	4.96779e-15	0.555436	0.322431	6.86993e-19	4.82049e-17
cg00512171	0.178093	0.669221	0.491127	4.18787e-18	2.4123e-16	0.629623	0.45153	6.00657e-20	6.21973e-18	0.639881	0.461788	2.5411e-15	3.03217e-14	0.53925	0.361157	1.76294e-18	1.03563e-16
cg00544449	0.0848455	0.707964	0.623118	5.55226e-17	1.25909e-15	0.654676	0.56983	1.21398e-19	9.40046e-18	0.550782	0.465936	1.9173e-08	7.47124e-08	0.404086	0.31924	7.39962e-08	4.37555e-07
cg00558689	0.190624	0.829007	0.638383	4.18787e-18	2.4123e-16	0.793676	0.603052	1.74989e-20	4.64247e-18	0.793426	0.602801	1.94225e-18	6.61019e-17	0.764377	0.573753	2.64733e-22	4.07644e-19
cg00581482	0.130955	0.744716	0.613761	8.41538e-18	3.12958e-16	0.678478	0.547523	9.6079e-20	8.14992e-18	0.640065	0.50911	1.75369e-14	1.74291e-13	0.527253	0.396298	5.62347e-16	1.48892e-14
cg00589850	0.348058	0.688048	0.339991	8.42812e-14	8.73171e-13	0.698614	0.350557	1.53291e-19	1.06612e-17	0.728539	0.380481	2.97542e-17	6.10554e-16	0.693076	0.345018	7.14649e-22	4.92684e-19
cg00674365	0.126908	0.757839	0.630931	4.18787e-18	2.4123e-16	0.702883	0.575975	2.93557e-19	1.67905e-17	0.57485	0.447942	1.4112e-07	4.95483e-07	0.493479	0.366571	1.76789e-09	1.35691e-08
cg00701946	0.339099	0.751903	0.412804	4.18787e-18	2.4123e-16	0.70686	0.367762	2.11789e-20	4.64247e-18	0.741684	0.402586	3.91389e-20	8.52305e-18	0.667069	0.32797	9.70676e-23	4.06804e-19
cg00741836	0.0793714	0.656409	0.577037	2.65547e-17	7.35692e-16	0.643049	0.563678	1.74989e-20	4.64247e-18	0.541153	0.461782	1.9048e-14	1.88037e-13	0.534684	0.455312	3.60167e-19	2.89529e-17
cg00744351	0.263271	0.755782	0.492511	4.18787e-18	2.4123e-16	0.684575	0.421304	4.24393e-17	1.00751e-15	0.655557	0.392286	7.2498e-10	3.38839e-09	0.594166	0.330895	2.21253e-14	4.02693e-13
cg00773902	0.0756642	0.839166	0.763501	4.18787e-18	2.4123e-16	0.663302	0.587638	1.33103e-18	5.35052e-17	0.403929	0.328265	5.32015e-07	1.74312e-06	0.470915	0.39525	6.46744e-14	1.06944e-12
cg00809969	0.405158	0.762051	0.356894	8.38522e-12	6.55665e-11	0.768726	0.363568	1.32558e-14	1.81379e-13	0.762812	0.357654	3.75155e-13	2.8913e-12	0.754255	0.349097	1.42107e-16	4.40106e-15
cg00813378	0.109605	0.692017	0.582412	4.18787e-18	2.4123e-16	0.673021	0.563416	2.44318e-20	4.64247e-18	0.736614	0.627009	1.87064e-19	1.38044e-17	0.628744	0.519139	8.67731e-23	4.06804e-19
cg00817367	0.0452963	0.763551	0.718255	4.18787e-18	2.4123e-16	0.709832	0.664535	1.74989e-20	4.64247e-18	0.629466	0.584169	1.56819e-16	2.56434e-15	0.615141	0.569845	1.89696e-22	4.07644e-19
cg00836101	0.528568	0.903144	0.374576	6.67345e-18	2.71359e-16	0.865441	0.336873	9.99754e-18	2.87114e-16	0.853839	0.325271	5.86892e-16	8.2016e-15	0.862359	0.333791	5.05037e-21	1.39059e-18
cg00857907	0.262989	0.739835	0.476847	5.45924e-15	6.95892e-14	0.670937	0.407948	1.97227e-14	2.62074e-13	0.563132	0.300143	2.23216e-07	7.65135e-07	0.603412	0.340423	2.38953e-13	3.53909e-12
cg00903242	0.236912	0.713183	0.476272	1.58672e-17	4.94361e-16	0.626573	0.389662	1.16147e-18	4.81516e-17	0.55868	0.321768	5.27008e-12	3.36671e-11	0.577708	0.340796	3.52916e-16	9.85122e-15
cg00931558	0.116256	0.61953	0.503274	5.55226e-17	1.25909e-15	0.592078	0.475822	4.97409e-20	5.67215e-18	0.441004	0.324748	7.95292e-15	8.49646e-14	0.473315	0.357059	4.81877e-17	1.71115e-15
cg00966099	0.131975	0.724909	0.592934	4.18787e-18	2.4123e-16	0.607319	0.475344	1.06604e-15	1.80804e-14	0.491434	0.359459	1.40603e-10	7.25624e-10	0.444014	0.312039	4.0645e-13	5.77773e-12
cg00969405	0.357144	0.682688	0.325544	1.69919e-10	1.12001e-09	0.733074	0.37593	4.00668e-14	5.05491e-13	0.707359	0.350215	7.9339e-12	4.93162e-11	0.726479	0.369335	5.47719e-17	1.91421e-15
cg00995327	0.0525268	0.62163	0.569103	4.18787e-18	2.4123e-16	0.536292	0.483765	4.74469e-20	5.53412e-18	0.482692	0.430165	7.17851e-18	1.86591e-16	0.366043	0.313516	9.75011e-20	1.04729e-17
cg01108118	0.149449	0.653426	0.503977	4.18787e-18	2.4123e-16	0.605226	0.455777	2.81778e-20	4.64247e-18	0.605657	0.456208	1.10178e-18	4.30535e-17	0.489815	0.340366	4.66677e-17	1.66516e-15
cg01139508	0.0789306	0.725349	0.646418	1.41447e-17	4.52275e-16	0.625882	0.546951	9.6079e-20	8.14992e-18	0.434691	0.355761	2.2105e-06	6.72485e-06	0.404615	0.325685	7.12186e-09	4.95746e-08
cg01151966	0.154249	0.632445	0.478196	3.52958e-17	9.23067e-16	0.592193	0.437944	3.07442e-19	1.73602e-17	0.602138	0.447889	1.20078e-16	2.03266e-15	0.521448	0.367199	6.86969e-18	3.21687e-16
cg01162672	0.117654	0.543848	0.426194	4.18787e-18	2.4123e-16	0.522034	0.40438	1.00686e-19	8.38764e-18	0.580386	0.462732	1.85291e-18	6.36949e-17	0.442567	0.324913	8.32896e-21	1.90196e-18
cg01295518	0.115683	0.713379	0.597697	4.18787e-18	2.4123e-16	0.599586	0.483903	7.25038e-20	6.91165e-18	0.5512	0.435518	8.9691e-14	7.72498e-13	0.508842	0.393159	2.55868e-19	2.20759e-17
cg01323148	0.265734	0.767298	0.501564	4.18787e-18	2.4123e-16	0.722051	0.456317	4.74469e-20	5.53412e-18	0.714627	0.448893	1.43483e-16	2.37433e-15	0.647108	0.381374	1.63709e-19	1.56554e-17
cg01323381	0.270775	0.602326	0.331551	2.72278e-09	1.54337e-08	0.666342	0.395567	4.6849e-14	5.84108e-13	0.602089	0.331314	5.66882e-09	2.3601e-08	0.637194	0.366419	5.80022e-16	1.53091e-14
cg01328892	0.133442	0.719427	0.585985	4.18787e-18	2.4123e-16	0.681175	0.547733	3.40686e-20	4.82211e-18	0.60634	0.472897	2.15578e-14	2.10498e-13	0.554474	0.421032	6.22417e-17	2.13879e-15
cg01350077	0.0490675	0.616677	0.567609	4.18787e-18	2.4123e-16	0.588905	0.539838	1.74989e-20	4.64247e-18	0.563385	0.514317	9.46232e-16	1.25509e-14	0.486824	0.437757	1.32212e-20	2.59295e-18
cg01419567	0.0604468	0.599801	0.539354	4.18452e-17	1.05172e-15	0.579072	0.518626	2.01928e-20	4.64247e-18	0.557162	0.496715	4.95213e-18	1.3783e-16	0.46728	0.406833	1.49108e-18	9.00729e-17
cg01434608	0.151756	0.747427	0.595671	2.81122e-17	7.69787e-16	0.626619	0.474863	7.87803e-15	1.12366e-13	0.726842	0.575086	4.22991e-15	4.80344e-14	0.557999	0.406243	1.90776e-13	2.87284e-12
cg01568998	0.162075	0.645288	0.483214	6.29683e-18	2.62823e-16	0.617385	0.45531	2.95485e-20	4.67501e-18	0.590735	0.428661	7.51857e-18	1.93667e-16	0.551359	0.389284	5.05037e-21	1.39059e-18
cg01588438	0.104406	0.759317	0.654911	5.55226e-17	1.25909e-15	0.730829	0.626423	1.83548e-20	4.64247e-18	0.781673	0.677267	3.67559e-19	2.04365e-17	0.703386	0.59898	5.52974e-22	4.62037e-19
cg01627847	0.0439188	0.547342	0.503423	5.94121e-18	2.54543e-16	0.501344	0.457426	3.13818e-18	1.08133e-16	0.5734	0.529481	4.32306e-16	6.25489e-15	0.46401	0.420091	6.42e-19	4.57022e-17
cg01637789	0.400739	0.773349	0.37261	6.74048e-15	8.43177e-14	0.761818	0.361079	7.33383e-16	1.28762e-14	0.759738	0.358999	1.98509e-14	1.95203e-13	0.8011	0.400361	6.72392e-21	1.66209e-18
cg01784614	0.686424	0.272924	-0.4135	5.55226e-17	1.25909e-15	0.337101	-0.349323	2.99687e-17	7.39687e-16	0.23826	-0.448164	4.53761e-20	8.52305e-18	0.359587	-0.326837	2.58652e-20	4.0516e-18
cg01822130	0.142206	0.645796	0.50359	4.18787e-18	2.4123e-16	0.609952	0.467745	1.74989e-20	4.64247e-18	0.588697	0.446491	4.05466e-15	4.62442e-14	0.463213	0.321006	2.63631e-14	4.72588e-13
cg01834022	0.303969	0.721746	0.417777	1.99565e-17	5.88166e-16	0.711616	0.407647	2.32961e-20	4.64247e-18	0.653149	0.34918	1.70168e-13	1.39345e-12	0.618652	0.314683	1.01002e-15	2.5035e-14
cg01857475	0.100097	0.625112	0.525015	9.7431e-17	1.9769e-15	0.531541	0.431444	1.67917e-15	2.7319e-14	0.585207	0.48511	9.72039e-14	8.31635e-13	0.468299	0.368202	6.63449e-17	2.25923e-15
cg01861913	0.218493	0.67597	0.457477	1.69104e-15	2.39454e-14	0.643566	0.425073	5.10293e-19	2.5478e-17	0.677804	0.459311	1.88419e-15	2.32156e-14	0.619218	0.400724	1.03119e-20	2.21004e-18
cg01873886	0.0644749	0.446117	0.381643	1.02617e-05	3.6426e-05	0.454436	0.389961	2.4142e-09	1.53543e-08	0.50491	0.440435	1.60755e-09	7.18611e-09	0.458294	0.393819	5.51055e-12	6.37959e-11
cg01876338	0.348076	0.778801	0.430725	4.18787e-18	2.4123e-16	0.736847	0.388771	2.22126e-20	4.64247e-18	0.752411	0.404335	4.53761e-20	8.52305e-18	0.691803	0.343727	1.00761e-22	4.06804e-19
cg01883425	0.0689437	0.597511	0.528567	4.18787e-18	2.4123e-16	0.566733	0.497789	1.74989e-20	4.64247e-18	0.588113	0.519169	2.38246e-19	1.58843e-17	0.524234	0.45529	1.76126e-22	4.06804e-19
cg01901262	0.203296	0.81572	0.612423	4.18787e-18	2.4123e-16	0.783191	0.579894	1.92522e-20	4.64247e-18	0.773514	0.570218	8.63705e-18	2.17126e-16	0.695628	0.492331	4.2709e-19	3.31425e-17
cg01940855	0.126377	0.631186	0.504809	6.67345e-18	2.71359e-16	0.582561	0.456183	1.83548e-20	4.64247e-18	0.452087	0.32571	9.16024e-10	4.22712e-09	0.449601	0.323224	1.65657e-13	2.5253e-12
cg01956420	0.116792	0.605447	0.488654	4.43971e-18	2.4123e-16	0.590033	0.473241	8.74816e-20	7.73173e-18	0.582877	0.466085	5.68363e-15	6.26915e-14	0.486378	0.369585	1.26604e-14	2.4291e-13
cg01988129	0.224585	0.701705	0.477121	1.68044e-17	5.15634e-16	0.687874	0.46329	1.74989e-20	4.64247e-18	0.741022	0.516437	3.0322e-19	1.83996e-17	0.661032	0.436447	1.04593e-22	4.06804e-19
cg01995743	0.136236	0.676219	0.539983	4.18787e-18	2.4123e-16	0.63328	0.497045	6.59957e-20	6.53341e-18	0.572286	0.436051	1.69779e-12	1.17207e-11	0.501162	0.364926	3.73726e-14	6.49805e-13
cg02002231	0.0350046	0.693696	0.658691	4.18787e-18	2.4123e-16	0.615686	0.580682	1.74989e-20	4.64247e-18	0.449788	0.414784	2.13517e-11	1.24108e-10	0.356665	0.32166	3.87695e-10	3.31305e-09
cg02022733	0.240601	0.719355	0.478754	4.18787e-18	2.4123e-16	0.69325	0.452649	2.01928e-20	4.64247e-18	0.763183	0.522582	3.91389e-20	8.52305e-18	0.668829	0.428229	1.30811e-22	4.06804e-19
cg02043159	0.199513	0.702361	0.502848	4.18787e-18	2.4123e-16	0.644003	0.44449	1.21398e-19	9.40046e-18	0.563494	0.363981	1.06608e-11	6.49393e-11	0.500189	0.300676	6.63085e-12	7.57595e-11
cg02225599	0.202415	0.631852	0.429437	2.8883e-15	3.89273e-14	0.581385	0.378969	5.03488e-16	9.16377e-15	0.636803	0.434388	2.84834e-13	2.2416e-12	0.57958	0.377165	3.38436e-17	1.26535e-15
cg02248486	0.216991	0.521184	0.304193	2.60544e-05	8.70402e-05	0.639337	0.422346	1.22955e-11	1.06565e-10	0.706381	0.48939	1.03123e-12	7.36984e-12	0.645162	0.428171	8.09606e-18	3.70035e-16
cg02446647	0.201634	0.716648	0.515014	4.18787e-18	2.4123e-16	0.682945	0.48131	1.46311e-19	1.03768e-17	0.748894	0.547259	3.67559e-19	2.04365e-17	0.621562	0.419928	5.3305e-22	4.61334e-19
cg02454806	0.231911	0.70757	0.47566	4.43971e-18	2.4123e-16	0.650043	0.418132	4.05472e-19	2.13373e-17	0.572616	0.340705	2.55913e-11	1.47003e-10	0.534001	0.30209	6.22417e-17	2.13879e-15
cg02459604	0.137611	0.685641	0.54803	4.18787e-18	2.4123e-16	0.637378	0.499767	1.606e-19	1.09697e-17	0.52799	0.39038	6.5556e-10	3.08149e-09	0.4674	0.329789	3.87695e-10	3.31305e-09
cg02557695	0.110947	0.592683	0.481736	4.18787e-18	2.4123e-16	0.5666	0.455653	2.95485e-20	4.67501e-18	0.466662	0.355716	3.76159e-12	2.45696e-11	0.424252	0.313305	3.17318e-17	1.1949e-15
cg02558026	0.220057	0.556757	0.3367	7.48783e-15	9.28022e-14	0.596862	0.376805	2.7424e-18	9.67195e-17	0.635145	0.415088	7.87452e-18	2.00994e-16	0.593712	0.373654	1.7549e-20	3.1364e-18
cg02562431	0.117215	0.648157	0.530942	4.18787e-18	2.4123e-16	0.600815	0.4836	2.32961e-20	4.64247e-18	0.565272	0.448057	2.66664e-16	4.09381e-15	0.434888	0.317673	1.40173e-12	1.8059e-11
cg02588107	0.0799676	0.678487	0.598519	4.18787e-18	2.4123e-16	0.605915	0.525947	1.74989e-20	4.64247e-18	0.530298	0.450331	6.49426e-14	5.73985e-13	0.443476	0.363508	6.84953e-17	2.32156e-15
cg02609279	0.660416	0.279983	-0.380433	3.40602e-13	3.22527e-12	0.241694	-0.418722	8.37461e-18	2.4702e-16	0.186615	-0.473801	2.06681e-17	4.49438e-16	0.315738	-0.344677	2.72045e-18	1.48571e-16
cg02622052	0.193884	0.646499	0.452614	4.42841e-17	1.09758e-15	0.603282	0.409397	1.92522e-20	4.64247e-18	0.51498	0.321095	7.64531e-12	4.76432e-11	0.499192	0.305308	6.17031e-16	1.61718e-14
cg02745211	0.257036	0.649119	0.392083	1.77963e-17	5.36981e-16	0.627241	0.370205	7.03323e-19	3.24856e-17	0.652882	0.395846	9.18532e-17	1.60717e-15	0.567884	0.310848	2.38111e-18	1.32901e-16
cg02803819	0.361244	0.862673	0.501429	3.15027e-17	8.42397e-16	0.854171	0.492927	2.81778e-20	4.64247e-18	0.873647	0.512403	3.91389e-20	8.52305e-18	0.80287	0.441626	4.95309e-22	4.51288e-19
cg02979457	0.234239	0.59761	0.363371	5.1288e-16	8.29289e-15	0.586906	0.352667	2.39598e-18	8.65043e-17	0.621849	0.387609	4.71829e-16	6.75825e-15	0.563523	0.329283	3.10745e-18	1.65542e-16
cg03048083	0.0338324	0.664292	0.63046	4.70648e-18	2.4123e-16	0.59798	0.564148	8.44365e-19	3.74545e-17	0.672787	0.638954	1.43483e-16	2.37433e-15	0.552929	0.519097	4.89353e-19	3.68618e-17
cg03060201	0.0279614	0.60758	0.579618	4.18787e-18	2.4123e-16	0.543651	0.515689	2.93557e-19	1.67905e-17	0.480729	0.452767	3.00055e-12	1.99035e-11	0.333157	0.305196	4.70121e-10	3.96325e-09
cg03063639	0.207784	0.738671	0.530887	4.18787e-18	2.4123e-16	0.710892	0.503108	1.74989e-20	4.64247e-18	0.692266	0.484482	2.33329e-15	2.81055e-14	0.579629	0.371845	2.90777e-13	4.2398e-12
cg03205584	0.12488	0.785159	0.660279	4.18787e-18	2.4123e-16	0.64667	0.52179	8.83784e-19	3.88372e-17	0.496026	0.371146	1.29041e-05	3.57913e-05	0.492299	0.367419	2.47387e-12	3.05155e-11
cg03225817	0.104846	0.61146	0.506614	4.18787e-18	2.4123e-16	0.58071	0.475864	4.74469e-20	5.53412e-18	0.655245	0.550398	3.33862e-19	1.95144e-17	0.521083	0.416236	2.30861e-19	2.04038e-17
cg03351460	0.0597249	0.834439	0.774715	4.18787e-18	2.4123e-16	0.652433	0.592708	1.16147e-18	4.81516e-17	0.383463	0.323738	1.11913e-07	3.97496e-07	0.447625	0.387901	3.21396e-16	9.05925e-15
cg03357798	0.212055	0.660195	0.448141	4.70648e-18	2.4123e-16	0.650148	0.438094	3.40686e-20	4.82211e-18	0.690584	0.478529	5.2594e-20	8.52305e-18	0.607923	0.395869	9.9281e-22	5.6078e-19
cg03376794	0.144837	0.656212	0.511376	2.11317e-17	6.14658e-16	0.596245	0.451409	1.74989e-20	4.64247e-18	0.488506	0.343669	1.90354e-12	1.30389e-11	0.492131	0.347294	5.47719e-17	1.91421e-15
cg03377355	0.169658	0.670619	0.500961	4.18787e-18	2.4123e-16	0.643059	0.473401	1.53291e-19	1.06612e-17	0.57805	0.408392	1.50995e-13	1.24787e-12	0.514541	0.344883	3.62029e-15	7.8396e-14
cg03382304	0.0825945	0.613055	0.530461	4.18787e-18	2.4123e-16	0.555794	0.473199	1.74989e-20	4.64247e-18	0.494569	0.411974	1.20078e-16	2.03266e-15	0.427274	0.344679	8.29192e-17	2.73776e-15
cg03419885	0.0787496	0.649598	0.570849	4.18787e-18	2.4123e-16	0.599996	0.521246	2.22126e-20	4.64247e-18	0.568886	0.490137	4.38834e-13	3.34124e-12	0.443459	0.36471	4.41806e-13	6.239e-12
cg03640756	0.0811327	0.526714	0.445581	4.43971e-18	2.4123e-16	0.50029	0.419157	4.1174e-20	5.16638e-18	0.570609	0.489476	4.11175e-20	8.52305e-18	0.464433	0.3833	1.12696e-22	4.06804e-19
cg03713642	0.163889	0.793243	0.629355	4.18787e-18	2.4123e-16	0.74196	0.578072	1.92522e-20	4.64247e-18	0.617196	0.453307	3.12048e-14	2.94397e-13	0.507146	0.343258	2.41529e-14	4.36138e-13
cg03744763	0.294081	0.597142	0.303061	9.62273e-11	6.54906e-10	0.62839	0.334309	1.97227e-14	2.62074e-13	0.645402	0.351321	2.96289e-13	2.32495e-12	0.617476	0.323395	8.3661e-18	3.80507e-16
cg03757784	0.185023	0.681784	0.496761	4.18787e-18	2.4123e-16	0.649189	0.464166	1.74989e-20	4.64247e-18	0.612856	0.427834	1.3952e-15	1.77479e-14	0.543558	0.358535	1.15926e-19	1.19733e-17
cg03763508	0.380008	0.799486	0.419478	8.23432e-17	1.72113e-15	0.788784	0.408775	1.10984e-18	4.64464e-17	0.789371	0.409363	4.51192e-18	1.27714e-16	0.75553	0.375522	1.71287e-21	7.46555e-19
cg03774463	0.192144	0.620173	0.428029	2.65547e-17	7.35692e-16	0.610289	0.418145	7.96455e-20	7.29151e-18	0.658393	0.466249	3.5031e-19	1.9883e-17	0.566403	0.374259	1.4704e-20	2.79458e-18
cg03778155	0.0735842	0.618089	0.544505	4.95903e-17	1.19305e-15	0.569907	0.496323	1.74989e-20	4.64247e-18	0.468409	0.394825	5.44922e-15	6.03611e-14	0.385203	0.311619	2.52019e-15	5.65492e-14
cg03788131	0.110505	0.621242	0.510737	4.70648e-18	2.4123e-16	0.557677	0.447172	4.43206e-17	1.04546e-15	0.486322	0.375817	4.89055e-12	3.13941e-11	0.431286	0.320781	1.38879e-10	1.27432e-09
cg03817911	0.0787337	0.59249	0.513756	5.24738e-17	1.24021e-15	0.499805	0.421071	1.90755e-16	3.81707e-15	0.596894	0.51816	3.72534e-15	4.27667e-14	0.448866	0.370132	2.22748e-18	1.25543e-16
cg03864000	0.0946362	0.548027	0.45339	4.18787e-18	2.4123e-16	0.526995	0.432358	1.74989e-20	4.64247e-18	0.459536	0.3649	5.37879e-16	7.58773e-15	0.423326	0.32869	1.50649e-17	6.2843e-16
cg03942855	0.250141	0.713937	0.463796	5.60543e-18	2.49593e-16	0.676535	0.426393	6.91741e-20	6.72867e-18	0.704923	0.454782	1.69782e-19	1.30772e-17	0.63381	0.383668	2.28816e-21	8.7619e-19
cg04001014	0.190533	0.680826	0.490293	5.94121e-18	2.54543e-16	0.629164	0.438631	4.24576e-19	2.21021e-17	0.579472	0.388939	1.22612e-15	1.58105e-14	0.576135	0.385603	1.3311e-19	1.33747e-17
cg04006722	0.0611356	0.510184	0.449048	2.50823e-17	7.04099e-16	0.45548	0.394344	1.15856e-19	9.14907e-18	0.441614	0.380479	4.08515e-11	2.27766e-10	0.362541	0.301406	2.08364e-18	1.18765e-16
cg04023150	0.162501	0.662797	0.500296	4.70648e-18	2.4123e-16	0.625923	0.463422	2.81778e-20	4.64247e-18	0.686639	0.524138	5.1417e-19	2.50137e-17	0.535119	0.372618	4.81877e-17	1.71115e-15
cg04034767	0.0416561	0.748594	0.706938	4.18787e-18	2.4123e-16	0.702134	0.660478	1.74989e-20	4.64247e-18	0.507678	0.466022	1.69779e-12	1.17207e-11	0.509661	0.468005	7.58154e-18	3.50137e-16
cg04035209	0.132225	0.606622	0.474397	4.18787e-18	2.4123e-16	0.553917	0.421692	2.95485e-20	4.67501e-18	0.514377	0.382152	6.48161e-13	4.79294e-12	0.442502	0.310277	2.46181e-18	1.36543e-16
cg04174211	0.192277	0.721292	0.529015	4.18787e-18	2.4123e-16	0.632453	0.440176	2.44318e-20	4.64247e-18	0.521517	0.32924	1.69779e-12	1.17207e-11	0.510834	0.318557	3.43868e-13	4.95082e-12
cg04261408	0.145016	0.783995	0.638979	4.70648e-18	2.4123e-16	0.777406	0.63239	1.83548e-20	4.64247e-18	0.749124	0.604108	2.34417e-18	7.63827e-17	0.619786	0.47477	8.13559e-19	5.52057e-17
cg04377145	0.213035	0.624256	0.411221	4.18787e-18	2.4123e-16	0.602217	0.389182	1.74989e-20	4.64247e-18	0.576697	0.363661	6.40299e-16	8.85513e-15	0.514409	0.301374	2.08462e-17	8.29974e-16
cg04408595	0.0658579	0.581174	0.515316	4.95903e-17	1.19305e-15	0.532252	0.466394	1.21398e-19	9.40046e-18	0.443678	0.37782	1.71662e-09	7.64352e-09	0.386627	0.320769	1.12493e-14	2.18309e-13
cg04442576	0.0846205	0.744059	0.659438	4.18787e-18	2.4123e-16	0.6719	0.58728	5.59352e-19	2.72557e-17	0.448087	0.363467	4.22116e-08	1.57808e-07	0.405258	0.320638	7.55606e-08	4.46239e-07
cg04453180	0.0670778	0.530486	0.463408	4.18787e-18	2.4123e-16	0.503686	0.436608	1.74989e-20	4.64247e-18	0.486827	0.41975	2.27009e-19	1.54186e-17	0.422409	0.355331	5.82705e-18	2.79135e-16
cg04481096	0.342678	0.787705	0.445028	1.04063e-15	1.54853e-14	0.786127	0.44345	9.16808e-20	7.93461e-18	0.812229	0.469551	6.85364e-18	1.79783e-16	0.750435	0.407758	2.87431e-20	4.34475e-18
cg04482075	0.974511	0.66555	-0.308961	3.24512e-10	2.06296e-09	0.613616	-0.360894	1.54193e-16	3.15974e-15	0.525761	-0.44875	2.45686e-18	7.92568e-17	0.630673	-0.343837	2.08272e-19	1.88483e-17
cg04497176	0.0425162	0.62348	0.580964	4.18787e-18	2.4123e-16	0.564949	0.522433	8.34727e-20	7.4869e-18	0.501774	0.459257	4.21984e-13	3.2229e-12	0.356908	0.314392	1.09677e-12	1.44002e-11
cg04514123	0.0821424	0.50478	0.422638	5.87459e-17	1.31192e-15	0.450648	0.368506	3.92675e-18	1.30363e-16	0.467356	0.385214	4.4126e-15	4.99028e-14	0.420655	0.338513	7.86528e-19	5.38044e-17
cg04529370	0.229231	0.623762	0.394531	4.18787e-18	2.4123e-16	0.605042	0.375812	2.22126e-20	4.64247e-18	0.623197	0.393966	1.68623e-18	5.9257e-17	0.546995	0.317765	3.40231e-21	1.08991e-18
cg04541474	0.208029	0.740602	0.532573	1.41447e-17	4.52275e-16	0.691794	0.483765	6.29617e-20	6.37223e-18	0.654894	0.446864	2.4415e-16	3.78698e-15	0.58806	0.380031	8.64502e-18	3.91572e-16
cg04610224	0.0911355	0.549232	0.458096	4.18787e-18	2.4123e-16	0.51429	0.423154	1.74989e-20	4.64247e-18	0.475497	0.384361	5.1417e-19	2.50137e-17	0.420004	0.328868	2.30303e-18	1.29219e-16
cg04806177	0.938355	0.519666	-0.418689	4.14652e-13	3.87647e-12	0.491874	-0.446481	1.09554e-16	2.32801e-15	0.39233	-0.546025	4.11038e-18	1.18456e-16	0.530493	-0.407863	2.08272e-19	1.88483e-17
cg04827020	0.4277	0.804097	0.376398	2.73829e-15	3.70805e-14	0.783417	0.355717	7.77113e-17	1.7181e-15	0.749738	0.322039	3.00055e-12	1.99035e-11	0.794218	0.366518	2.15548e-19	1.93044e-17
cg04897742	0.0223616	0.39762	0.375258	5.0761e-14	5.43953e-13	0.403096	0.380734	2.687e-20	4.64247e-18	0.493721	0.471359	3.0322e-19	1.83996e-17	0.377568	0.355206	7.41277e-22	4.95955e-19
cg04965987	0.230672	0.654678	0.424006	4.18787e-18	2.4123e-16	0.605486	0.374814	4.74469e-20	5.53412e-18	0.591919	0.361247	7.51857e-18	1.93667e-16	0.541374	0.310702	2.15548e-19	1.93044e-17
cg04988514	0.285808	0.824262	0.538454	4.18787e-18	2.4123e-16	0.791737	0.505928	2.81778e-20	4.64247e-18	0.847039	0.561231	1.04393e-19	1.00681e-17	0.70128	0.415472	1.17873e-18	7.44151e-17
cg04992638	0.0266173	0.619838	0.59322	6.67345e-18	2.71359e-16	0.559258	0.53264	1.39282e-18	5.55149e-17	0.638155	0.611537	1.87261e-16	2.99845e-15	0.526848	0.500231	8.78684e-20	9.69971e-18
cg05031521	0.0980079	0.510973	0.412965	6.73874e-16	1.05162e-14	0.500087	0.40208	1.27202e-19	9.65811e-18	0.466693	0.368685	2.43923e-14	2.35517e-13	0.410111	0.312103	6.20969e-15	1.27538e-13
cg05051043	0.0855113	0.581089	0.495577	5.94121e-18	2.54543e-16	0.575704	0.490193	2.56223e-20	4.64247e-18	0.513235	0.427724	2.97542e-17	6.10554e-16	0.452454	0.366943	2.61461e-17	1.01026e-15
cg05062333	0.0976972	0.599829	0.502132	4.18787e-18	2.4123e-16	0.570246	0.472549	1.0551e-19	8.60765e-18	0.607083	0.509386	8.03058e-17	1.43073e-15	0.460339	0.362642	1.75378e-19	1.65488e-17
cg05075118	0.237314	0.679728	0.442414	5.28839e-18	2.43922e-16	0.64266	0.405347	2.50636e-18	8.98632e-17	0.648191	0.410878	3.20574e-13	2.50014e-12	0.582498	0.345184	7.07145e-17	2.38673e-15
cg05085230	0.0527431	0.519756	0.467013	4.18787e-18	2.4123e-16	0.506945	0.454202	1.83548e-20	4.64247e-18	0.539025	0.486282	1.0877e-17	2.629e-16	0.441634	0.388891	1.15926e-19	1.19733e-17
cg05089090	0.354159	0.736892	0.382732	1.36341e-15	1.97228e-14	0.728359	0.3742	1.99033e-16	3.96412e-15	0.726749	0.37259	4.37097e-12	2.82714e-11	0.705633	0.351473	7.09932e-18	3.30646e-16
cg05152589	0.184146	0.702586	0.51844	5.94121e-18	2.54543e-16	0.671944	0.487797	6.91741e-20	6.72867e-18	0.594874	0.410727	6.34974e-12	4.00625e-11	0.592249	0.408103	2.0152e-18	1.15427e-16
cg05209584	0.197012	0.701826	0.504814	4.18787e-18	2.4123e-16	0.667986	0.470974	1.74989e-20	4.64247e-18	0.676001	0.478989	8.24709e-18	2.08945e-16	0.584408	0.387396	3.10745e-18	1.65542e-16
cg05293738	0.0882405	0.678465	0.590225	7.94184e-18	3.01912e-16	0.639217	0.550977	4.52575e-20	5.41638e-18	0.588438	0.500198	3.62793e-16	5.36341e-15	0.490981	0.40274	1.7549e-20	3.1364e-18
cg05297854	0.361027	0.736046	0.375019	4.41847e-15	5.7367e-14	0.728295	0.367268	2.51681e-17	6.36581e-16	0.776584	0.415557	3.25829e-17	6.59934e-16	0.714845	0.353818	8.78684e-20	9.69971e-18
cg05305046	0.680034	0.2094	-0.470634	4.85564e-16	7.91224e-15	0.274898	-0.405136	3.13036e-17	7.68971e-16	0.191994	-0.48804	1.24867e-17	2.94583e-16	0.312106	-0.367928	1.00938e-19	1.07719e-17
cg05345286	0.171716	0.665382	0.493666	4.18787e-18	2.4123e-16	0.620407	0.448691	1.74989e-20	4.64247e-18	0.62476	0.453044	3.0322e-19	1.83996e-17	0.57864	0.406924	2.36926e-22	4.07644e-19
cg05447008	0.153265	0.711249	0.557984	4.18787e-18	2.4123e-16	0.667962	0.514696	8.34727e-20	7.4869e-18	0.696219	0.542954	1.03873e-17	2.5292e-16	0.575488	0.422222	2.5452e-18	1.4031e-16
cg05468843	0.648749	0.341645	-0.307104	2.7466e-14	3.07776e-13	0.289397	-0.359352	4.24576e-19	2.21021e-17	0.216589	-0.432161	4.11175e-20	8.52305e-18	0.306888	-0.341861	1.65187e-21	7.30505e-19
cg05493394	0.0768794	0.657752	0.580872	4.18787e-18	2.4123e-16	0.581116	0.504237	1.27202e-19	9.65811e-18	0.505096	0.428217	5.35862e-17	1.00898e-15	0.3899	0.313021	9.12158e-17	2.97995e-15
cg05545132	0.135799	0.5526	0.4168	4.43971e-18	2.4123e-16	0.49505	0.35925	1.29998e-16	2.71408e-15	0.518335	0.382535	6.23661e-14	5.53005e-13	0.444987	0.309187	4.96801e-16	1.33507e-14
cg05595134	0.85821	0.49871	-0.3595	2.19873e-11	1.62556e-10	0.544685	-0.313525	2.74585e-11	2.26594e-10	0.360806	-0.497404	2.16333e-17	4.66733e-16	0.554441	-0.303769	4.08306e-15	8.74149e-14
cg05627639	0.155574	0.704236	0.548662	4.18787e-18	2.4123e-16	0.680702	0.525129	1.74989e-20	4.64247e-18	0.569925	0.414351	9.54693e-13	6.86302e-12	0.482192	0.326619	3.15023e-11	3.21928e-10
cg05633391	0.0405037	0.636394	0.59589	7.49462e-18	2.91386e-16	0.614749	0.574245	1.74989e-20	4.64247e-18	0.394866	0.354362	1.11913e-07	3.97496e-07	0.358207	0.317703	6.12575e-12	7.03855e-11
cg05648183	0.0702546	0.722151	0.651896	4.18787e-18	2.4123e-16	0.623456	0.553201	3.74551e-20	4.98615e-18	0.450694	0.380439	3.3344e-13	2.59256e-12	0.456705	0.38645	9.79489e-16	2.43481e-14
cg05686497	0.166408	0.630825	0.464417	3.95388e-17	1.00879e-15	0.612431	0.446023	1.74989e-20	4.64247e-18	0.572823	0.406415	1.97742e-12	1.3501e-11	0.493004	0.326596	1.37185e-15	3.28645e-14
cg05758094	0.0485375	0.508578	0.460041	4.18787e-18	2.4123e-16	0.441197	0.392659	3.57222e-20	4.8901e-18	0.433268	0.38473	9.01656e-15	9.51339e-14	0.350014	0.301477	8.3661e-18	3.80507e-16
cg05766140	0.0891408	0.681659	0.592518	4.18787e-18	2.4123e-16	0.619729	0.530588	1.74989e-20	4.64247e-18	0.582974	0.493834	9.0172e-20	9.38275e-18	0.522994	0.433853	6.96839e-21	1.70278e-18
cg05827732	0.157901	0.739547	0.581646	4.18787e-18	2.4123e-16	0.677972	0.520071	2.32961e-20	4.64247e-18	0.59745	0.439549	1.20731e-14	1.24122e-13	0.494639	0.336738	1.61038e-13	2.46006e-12
cg05894124	0.100495	0.747025	0.646531	7.94184e-18	3.01912e-16	0.605573	0.505078	3.43284e-18	1.16613e-16	0.453274	0.352779	5.1784e-10	2.46882e-09	0.432153	0.331659	1.88438e-11	1.99593e-10
cg05915293	0.109403	0.603579	0.494175	5.1288e-16	8.29289e-15	0.584769	0.475366	1.74683e-18	6.67421e-17	0.614121	0.504717	6.40299e-16	8.85513e-15	0.563875	0.454472	5.39861e-20	6.76932e-18
cg05921905	0.27417	0.688937	0.414766	2.73829e-15	3.70805e-14	0.685114	0.410943	3.59025e-18	1.21098e-16	0.732408	0.458238	6.13022e-16	8.52276e-15	0.661073	0.386903	5.10679e-18	2.50354e-16
cg05927742	0.195169	0.662841	0.467671	8.41538e-18	3.12958e-16	0.64105	0.445881	3.21977e-19	1.79186e-17	0.629227	0.434057	1.12478e-15	1.46455e-14	0.552609	0.35744	7.2004e-16	1.85143e-14
cg05981038	0.719648	0.218212	-0.501435	3.69076e-16	6.23165e-15	0.204452	-0.515196	8.4691e-17	1.85388e-15	0.144503	-0.575145	5.65782e-19	2.65969e-17	0.223055	-0.496593	3.40231e-21	1.08991e-18
cg06055873	0.362843	0.716049	0.353206	6.38122e-16	1.00487e-14	0.715669	0.352826	4.1174e-20	5.16638e-18	0.75272	0.389877	2.23659e-18	7.35981e-17	0.677814	0.314971	1.69395e-20	3.06677e-18
cg06132028	0.0793975	0.55256	0.473162	4.18787e-18	2.4123e-16	0.539039	0.459642	1.74989e-20	4.64247e-18	0.598375	0.518977	2.34417e-18	7.63827e-17	0.47709	0.397693	5.03458e-20	6.46487e-18
cg06181518	0.0297244	0.560257	0.530532	4.18787e-18	2.4123e-16	0.51857	0.488846	1.10564e-19	8.89384e-18	0.422421	0.392697	7.00511e-13	5.15138e-12	0.386306	0.356582	6.46744e-14	1.06944e-12
cg06217494	0.0947673	0.718435	0.623668	4.18787e-18	2.4123e-16	0.66296	0.568193	1.92522e-20	4.64247e-18	0.534366	0.439599	9.92238e-13	7.11093e-12	0.517419	0.422652	3.42085e-16	9.58208e-15
cg06223767	0.110753	0.730973	0.62022	4.18787e-18	2.4123e-16	0.71436	0.603607	1.74989e-20	4.64247e-18	0.727125	0.616373	3.18177e-19	1.90333e-17	0.590691	0.479938	9.00281e-19	5.96941e-17
cg06288251	0.226108	0.654488	0.42838	4.18787e-18	2.4123e-16	0.620341	0.394233	2.32898e-19	1.41514e-17	0.66804	0.441932	5.35862e-17	1.00898e-15	0.55434	0.328232	4.32898e-18	2.1809e-16
cg06375949	0.279243	0.703203	0.423959	4.18787e-18	2.4123e-16	0.654334	0.37509	3.53112e-19	1.91718e-17	0.626209	0.346966	3.6071e-13	2.78827e-12	0.607429	0.328186	6.42e-19	4.57022e-17
cg06392169	0.248343	0.676634	0.428291	4.18787e-18	2.4123e-16	0.65726	0.408918	2.22126e-20	4.64247e-18	0.708616	0.460273	9.46856e-20	9.58829e-18	0.626537	0.378195	2.28816e-21	8.7619e-19
cg06428620	0.186922	0.694585	0.507664	1.36246e-16	2.61466e-15	0.71819	0.531269	1.76265e-19	1.16534e-17	0.778984	0.592062	2.23659e-18	7.35981e-17	0.735743	0.548822	1.51804e-22	4.06804e-19
cg06454760	0.338565	0.865277	0.526712	4.18787e-18	2.4123e-16	0.829543	0.490978	4.31681e-20	5.28314e-18	0.840923	0.502358	4.72697e-18	1.32683e-16	0.766002	0.427437	3.98962e-19	3.13896e-17
cg06479755	0.022747	0.507777	0.48503	4.70648e-18	2.4123e-16	0.455239	0.432492	3.09851e-20	4.73696e-18	0.326201	0.303454	6.83987e-12	4.29568e-11	0.3273	0.304553	1.45824e-15	3.46934e-14
cg06577205	0.164115	0.68053	0.516414	4.18787e-18	2.4123e-16	0.655942	0.491826	1.74989e-20	4.64247e-18	0.523173	0.359057	5.43495e-11	2.97337e-10	0.483742	0.319627	2.34575e-14	4.24999e-13
cg06598836	0.126968	0.699519	0.572551	4.18787e-18	2.4123e-16	0.619512	0.492543	2.02222e-17	5.26051e-16	0.512564	0.385596	7.39406e-07	2.38155e-06	0.435284	0.308316	9.73473e-09	6.63263e-08
cg06617456	0.165769	0.680079	0.51431	8.41538e-18	3.12958e-16	0.647724	0.481955	6.59957e-20	6.53341e-18	0.618628	0.452859	2.13389e-18	7.10567e-17	0.61568	0.449911	2.37236e-21	8.89641e-19
cg06632762	0.246773	0.679499	0.432726	1.41447e-17	4.52275e-16	0.63614	0.389367	2.80291e-19	1.62289e-17	0.634844	0.388071	1.95739e-16	3.11687e-15	0.618825	0.372052	2.30861e-19	2.04038e-17
cg06682197	0.0433891	0.487267	0.443878	1.77963e-17	5.36981e-16	0.49968	0.456291	5.46629e-20	5.93304e-18	0.477847	0.434458	2.24646e-14	2.18552e-13	0.345911	0.302521	9.30696e-13	1.23752e-11
cg06688989	0.115935	0.617708	0.501773	2.11317e-17	6.14658e-16	0.593231	0.477297	1.74989e-20	4.64247e-18	0.572286	0.456352	1.00205e-18	4.01649e-17	0.560716	0.444781	1.46262e-22	4.06804e-19
cg06769202	0.301704	0.637426	0.335723	1.36341e-15	1.97228e-14	0.626014	0.32431	8.37461e-18	2.4702e-16	0.662202	0.360499	2.13848e-16	3.37075e-15	0.623427	0.321723	2.08364e-18	1.18765e-16
cg06777194	0.224738	0.667068	0.44233	4.59682e-16	7.54407e-15	0.648183	0.423445	2.687e-20	4.64247e-18	0.543613	0.318874	1.23651e-13	1.03862e-12	0.542769	0.318031	3.84915e-17	1.41191e-15
cg06786372	0.383336	0.840728	0.457392	1.68044e-17	5.15634e-16	0.818749	0.435414	1.21398e-19	9.40046e-18	0.843994	0.460658	3.91389e-20	8.52305e-18	0.794147	0.410811	2.12013e-22	4.07644e-19
cg06952671	0.0560019	0.652219	0.596217	4.18787e-18	2.4123e-16	0.632554	0.576552	1.74989e-20	4.64247e-18	0.659481	0.603479	7.78685e-20	8.94434e-18	0.571881	0.515879	6.88967e-22	4.90842e-19
cg06993118	0.034082	0.704588	0.670506	4.18787e-18	2.4123e-16	0.644571	0.610489	6.91741e-20	6.72867e-18	0.496101	0.462019	5.09167e-14	4.58991e-13	0.386073	0.351991	9.33228e-11	8.80875e-10
cg07198552	0.166439	0.668203	0.501764	8.23432e-17	1.72113e-15	0.656785	0.490346	5.59352e-19	2.72557e-17	0.64505	0.478611	8.78329e-17	1.54765e-15	0.590162	0.423723	1.04495e-19	1.10507e-17
cg07219542	0.121914	0.626201	0.504287	2.11317e-17	6.14658e-16	0.544416	0.422502	9.68154e-19	4.17604e-17	0.52603	0.404117	1.12478e-15	1.46455e-14	0.494151	0.372237	1.01833e-17	4.49186e-16
cg07234958	0.0994924	0.509307	0.409815	4.18787e-18	2.4123e-16	0.469722	0.37023	1.93439e-19	1.24043e-17	0.479454	0.379962	5.00701e-20	8.52305e-18	0.433507	0.334015	2.02115e-20	3.42488e-18
cg07478641	0.0942789	0.683583	0.589305	4.18787e-18	2.4123e-16	0.574189	0.47991	2.11279e-17	5.46434e-16	0.44024	0.345961	4.75825e-08	1.76767e-07	0.434114	0.339835	2.98553e-12	3.62753e-11
cg07523553	0.118881	0.666502	0.547622	4.18787e-18	2.4123e-16	0.609695	0.490814	1.92522e-20	4.64247e-18	0.507669	0.388788	1.68262e-14	1.67784e-13	0.441589	0.322709	1.2607e-18	7.85643e-17
cg07525003	0.140901	0.650305	0.509404	4.18787e-18	2.4123e-16	0.612377	0.471476	2.687e-20	4.64247e-18	0.527448	0.386547	7.34156e-17	1.32602e-15	0.5056	0.364699	1.55632e-17	6.46318e-16
cg07547000	0.0770328	0.556027	0.478995	4.18787e-18	2.4123e-16	0.514949	0.437916	1.93439e-19	1.24043e-17	0.567116	0.490083	6.40097e-20	8.56836e-18	0.442863	0.36583	1.69835e-15	3.97463e-14
cg07576142	0.136307	0.779776	0.643469	4.18787e-18	2.4123e-16	0.733954	0.597647	8.34727e-20	7.4869e-18	0.752146	0.615839	2.06082e-19	1.4576e-17	0.699861	0.563554	2.09372e-20	3.51338e-18
cg07589773	0.0491755	0.643082	0.593906	4.18787e-18	2.4123e-16	0.62439	0.575215	1.21398e-19	9.40046e-18	0.511409	0.462233	9.90343e-12	6.06223e-11	0.401939	0.352764	4.14166e-09	2.99454e-08
cg07612562	0.224704	0.672635	0.447931	4.18787e-18	2.4123e-16	0.645768	0.421064	3.57222e-20	4.8901e-18	0.631153	0.406449	5.86382e-17	1.08984e-15	0.550713	0.326008	1.49108e-18	9.00729e-17
cg07710481	0.0531128	0.665888	0.612775	1.06046e-17	3.66414e-16	0.620058	0.566945	2.22345e-19	1.37077e-17	0.430108	0.376995	5.49142e-09	2.29045e-08	0.370637	0.317524	4.45631e-12	5.24364e-11
cg07746943	0.333761	0.673979	0.340218	2.81122e-17	7.69787e-16	0.664103	0.330341	6.13065e-19	2.92635e-17	0.698577	0.364816	3.0322e-19	1.83996e-17	0.640114	0.306353	3.54815e-20	5.02405e-18
cg07790615	0.12561	0.654071	0.528461	4.42841e-17	1.09758e-15	0.620898	0.495288	3.21977e-19	1.79186e-17	0.680971	0.55536	3.74415e-18	1.09965e-16	0.547503	0.421893	3.60938e-17	1.33721e-15
cg07803218	0.841115	0.489825	-0.351291	6.43892e-13	5.85387e-12	0.413115	-0.428	5.85601e-19	2.82387e-17	0.308165	-0.53295	5.52435e-20	8.52305e-18	0.415105	-0.42601	1.14858e-21	5.95863e-19
cg07821427	0.0293558	0.739844	0.710488	4.18787e-18	2.4123e-16	0.675704	0.646348	2.01928e-20	4.64247e-18	0.385357	0.356001	3.61551e-06	1.07226e-05	0.349223	0.319868	1.54779e-08	1.01996e-07
cg07914084	0.112049	0.689604	0.577555	5.28839e-18	2.43922e-16	0.658402	0.546353	5.46629e-20	5.93304e-18	0.693071	0.581022	3.57332e-18	1.06038e-16	0.561889	0.449841	7.91773e-20	9.02323e-18
cg07972135	0.143158	0.660691	0.517533	4.18787e-18	2.4123e-16	0.634232	0.491073	2.11789e-20	4.64247e-18	0.6846	0.541442	3.41018e-18	1.02361e-16	0.581013	0.437854	1.69444e-19	1.60978e-17
cg08090772	0.153443	0.674983	0.521539	5.94121e-18	2.54543e-16	0.654293	0.50085	1.74989e-20	4.64247e-18	0.697559	0.544115	8.17731e-20	9.07103e-18	0.609859	0.456415	3.69031e-22	4.22149e-19
cg08095852	0.0610763	0.603906	0.54283	4.18787e-18	2.4123e-16	0.564262	0.503185	1.10564e-19	8.89384e-18	0.426903	0.365826	5.17528e-07	1.69805e-06	0.394005	0.332928	2.01189e-08	1.30159e-07
cg08131100	0.10017	0.761712	0.661542	4.18787e-18	2.4123e-16	0.695059	0.59489	1.01327e-18	4.32845e-17	0.64084	0.540671	1.20281e-12	8.50435e-12	0.542628	0.442459	2.59946e-13	3.82409e-12
cg08155325	0.417767	0.767038	0.349272	1.81744e-14	2.10004e-13	0.811988	0.394222	4.97409e-20	5.67215e-18	0.820542	0.402775	7.90074e-19	3.37818e-17	0.78086	0.363094	9.57253e-22	5.56293e-19
cg08190044	0.17702	0.7197	0.54268	5.28839e-18	2.43922e-16	0.652795	0.475775	2.56223e-20	4.64247e-18	0.61353	0.43651	3.96049e-16	5.78967e-15	0.53386	0.35684	1.61217e-16	4.92185e-15
cg08247376	0.0711954	0.611311	0.540116	4.43971e-18	2.4123e-16	0.548553	0.477358	6.41801e-19	3.03317e-17	0.590872	0.519677	4.95213e-18	1.3783e-16	0.523745	0.45255	1.18864e-20	2.42018e-18
cg08271804	0.212472	0.663716	0.451244	1.00096e-17	3.52473e-16	0.631977	0.419505	5.34267e-19	2.63162e-17	0.609707	0.397235	3.28015e-15	3.81645e-14	0.528395	0.315923	1.45823e-17	6.11394e-16
cg08311610	0.0225356	0.4811	0.458564	4.18787e-18	2.4123e-16	0.465252	0.442716	2.22126e-20	4.64247e-18	0.424553	0.402017	4.72697e-18	1.32683e-16	0.324508	0.301973	1.33056e-15	3.1979e-14
cg08322102	0.297002	0.723183	0.426182	7.514e-16	1.15791e-14	0.697899	0.400897	1.39282e-18	5.55149e-17	0.647184	0.350183	3.08197e-13	2.41103e-12	0.619691	0.322689	1.6995e-14	3.17052e-13
cg08323075	0.33596	0.754297	0.418337	4.18787e-18	2.4123e-16	0.738687	0.402727	2.44318e-20	4.64247e-18	0.776416	0.440456	3.5031e-19	1.9883e-17	0.694015	0.358055	1.81802e-20	3.19876e-18
cg08328483	0.714189	0.338309	-0.375879	1.19012e-17	3.98716e-16	0.352269	-0.36192	1.0496e-16	2.24116e-15	0.213323	-0.500865	4.53761e-20	8.52305e-18	0.377668	-0.33652	5.21345e-20	6.62651e-18
cg08431563	0.268084	0.663617	0.395532	1.06046e-17	3.66414e-16	0.632848	0.364764	3.21977e-19	1.79186e-17	0.673452	0.405368	5.65782e-19	2.65969e-17	0.582677	0.314592	9.53802e-18	4.24856e-16
cg08448589	0.181496	0.67215	0.490655	4.43971e-18	2.4123e-16	0.623778	0.442282	3.57222e-20	4.8901e-18	0.657609	0.476114	1.15526e-18	4.46667e-17	0.548965	0.36747	3.42588e-20	4.90455e-18
cg08452658	0.0512879	0.575208	0.52392	4.18787e-18	2.4123e-16	0.56144	0.510152	1.74989e-20	4.64247e-18	0.525067	0.473779	4.80161e-15	5.38437e-14	0.424707	0.373419	1.8547e-13	2.79921e-12
cg08611810	0.488413	0.862967	0.374555	4.18787e-18	2.4123e-16	0.831766	0.343353	1.92522e-20	4.64247e-18	0.855376	0.366963	5.00701e-20	8.52305e-18	0.802705	0.314292	9.70676e-23	4.06804e-19
cg08625380	0.0642503	0.482522	0.418272	4.70648e-18	2.4123e-16	0.460175	0.395924	2.56223e-20	4.64247e-18	0.43982	0.37557	1.7165e-11	1.01258e-10	0.396962	0.332712	1.05219e-17	4.61763e-16
cg08684639	0.0373357	0.634778	0.597442	4.18787e-18	2.4123e-16	0.551218	0.513882	2.56223e-20	4.64247e-18	0.477814	0.440479	1.99494e-13	1.61377e-12	0.347694	0.310358	2.82748e-13	4.13087e-12
cg08700032	0.0463767	0.596381	0.550004	4.18787e-18	2.4123e-16	0.519744	0.473368	1.92522e-20	4.64247e-18	0.468995	0.422618	5.92797e-15	6.51132e-14	0.374896	0.328519	5.84966e-15	1.20904e-13
cg08701621	0.259379	0.821391	0.562012	4.18787e-18	2.4123e-16	0.791187	0.531808	2.44318e-20	4.64247e-18	0.771775	0.512396	6.13376e-17	1.13194e-15	0.705324	0.445945	5.9992e-19	4.33189e-17
cg08712866	0.0451576	0.600884	0.555727	4.91179e-15	6.32085e-14	0.565644	0.520486	1.68252e-19	1.13092e-17	0.47111	0.425953	1.65502e-11	9.78556e-11	0.442609	0.397451	3.52916e-16	9.85122e-15
cg08712932	0.0561988	0.528717	0.472518	4.18787e-18	2.4123e-16	0.521428	0.465229	1.74989e-20	4.64247e-18	0.557447	0.501248	3.10565e-18	9.50859e-17	0.455259	0.39906	6.42648e-20	7.71152e-18
cg08720517	0.130849	0.565097	0.434249	4.43971e-18	2.4123e-16	0.548576	0.417727	2.11789e-20	4.64247e-18	0.582099	0.45125	7.41482e-20	8.79275e-18	0.527652	0.396804	9.35084e-23	4.06804e-19
cg08774368	0.0276012	0.614038	0.586437	4.18787e-18	2.4123e-16	0.593062	0.565461	1.74989e-20	4.64247e-18	0.561987	0.534386	6.54329e-18	1.73082e-16	0.475739	0.448138	8.48714e-20	9.47268e-18
cg08828193	0.747942	0.376493	-0.371449	3.93297e-14	4.29335e-13	0.41768	-0.330263	2.42963e-15	3.82583e-14	0.359815	-0.388128	6.98489e-16	9.57877e-15	0.425363	-0.322579	5.83891e-17	2.02637e-15
cg08858437	0.0390555	0.619812	0.580757	4.18787e-18	2.4123e-16	0.567959	0.528904	3.09851e-20	4.73696e-18	0.47328	0.434224	5.98901e-14	5.32913e-13	0.36573	0.326675	3.25191e-13	4.69983e-12
cg09053081	0.0743871	0.530529	0.456142	7.514e-16	1.15791e-14	0.532834	0.458447	5.10293e-19	2.5478e-17	0.454165	0.379778	4.08501e-10	1.97501e-09	0.395241	0.320854	2.2713e-10	2.01506e-09
cg09083627	0.0397474	0.585652	0.545905	7.49462e-18	2.91386e-16	0.583634	0.543887	1.33281e-19	9.93654e-18	0.592196	0.552449	8.9691e-14	7.72498e-13	0.413694	0.373947	2.99318e-11	3.06874e-10
cg09092054	0.140722	0.645205	0.504483	4.43971e-18	2.4123e-16	0.578028	0.437306	2.18942e-18	8.0424e-17	0.483738	0.343016	1.5957e-11	9.45456e-11	0.452445	0.311723	2.34421e-12	2.90237e-11
cg09107912	0.120256	0.62991	0.509653	4.18787e-18	2.4123e-16	0.593461	0.473204	1.92522e-20	4.64247e-18	0.53954	0.419284	2.15578e-14	2.10498e-13	0.434864	0.314607	3.20925e-15	7.03011e-14
cg09156097	0.233574	0.715523	0.481949	4.43971e-18	2.4123e-16	0.671549	0.437974	5.86913e-18	1.82312e-16	0.662001	0.428427	3.47213e-16	5.16551e-15	0.599459	0.365884	5.99397e-20	7.32339e-18
cg09167553	0.0406783	0.655941	0.615263	4.18787e-18	2.4123e-16	0.617001	0.576323	1.74989e-20	4.64247e-18	0.622177	0.581498	1.14841e-16	1.95515e-15	0.463986	0.423308	6.63449e-17	2.25923e-15
cg09201151	0.0297245	0.628062	0.598337	4.18787e-18	2.4123e-16	0.552059	0.522334	1.91212e-18	7.18836e-17	0.416215	0.38649	2.44625e-10	1.22009e-09	0.349982	0.320257	1.08371e-10	1.01128e-09
cg09303936	0.190346	0.631705	0.441358	4.18787e-18	2.4123e-16	0.579497	0.38915	5.73014e-20	6.06157e-18	0.579601	0.389255	8.78329e-17	1.54765e-15	0.513707	0.323361	1.64878e-18	9.7983e-17
cg09383816	0.0806189	0.713337	0.632718	3.73579e-17	9.6482e-16	0.679896	0.599277	1.83548e-20	4.64247e-18	0.73086	0.650241	3.5031e-19	1.9883e-17	0.648839	0.56822	9.9281e-22	5.6078e-19
cg09424759	0.204964	0.665538	0.460573	4.18787e-18	2.4123e-16	0.635576	0.430612	1.83548e-20	4.64247e-18	0.616815	0.411851	7.87452e-18	2.00994e-16	0.549592	0.344628	2.72045e-18	1.48571e-16
cg09426834	0.106168	0.627434	0.521266	4.18787e-18	2.4123e-16	0.618112	0.511945	1.74989e-20	4.64247e-18	0.556386	0.450219	1.14132e-13	9.64992e-13	0.484134	0.377966	3.73726e-14	6.49805e-13
cg09489445	0.0929252	0.770999	0.678074	3.15027e-17	8.42397e-16	0.630238	0.537313	5.26649e-14	6.51179e-13	0.549673	0.456748	4.34964e-08	1.62362e-07	0.455578	0.362653	3.15861e-07	1.67954e-06
cg09492451	0.0951836	0.678589	0.583406	4.18787e-18	2.4123e-16	0.64896	0.553776	1.74989e-20	4.64247e-18	0.619592	0.524409	2.59595e-17	5.44424e-16	0.543759	0.448575	5.45203e-16	1.44956e-14
cg09511846	0.128535	0.778863	0.650328	4.18787e-18	2.4123e-16	0.676145	0.547609	2.43946e-19	1.46484e-17	0.615375	0.486839	2.96289e-13	2.32495e-12	0.501111	0.372575	6.33255e-13	8.68058e-12
cg09557387	0.319952	0.769912	0.44996	7.514e-16	1.15791e-14	0.744623	0.424671	4.49069e-18	1.45736e-16	0.715575	0.395623	3.62276e-12	2.37269e-11	0.629626	0.309673	3.79802e-12	4.52915e-11
cg09623400	0.133176	0.649781	0.516605	4.43971e-18	2.4123e-16	0.637622	0.504446	3.24907e-20	4.76427e-18	0.654701	0.521525	2.69852e-18	8.4996e-17	0.535367	0.402191	5.6552e-17	1.96864e-15
cg09638407	0.0778469	0.686905	0.609058	4.18787e-18	2.4123e-16	0.585948	0.508102	2.95485e-20	4.67501e-18	0.469381	0.391534	1.00446e-16	1.7364e-15	0.396982	0.319135	4.20757e-15	8.97889e-14
cg09667303	0.0501165	0.763022	0.712906	4.18787e-18	2.4123e-16	0.582708	0.532591	1.258e-15	2.09896e-14	0.601098	0.550981	9.18543e-13	6.621e-12	0.427267	0.377151	1.99391e-12	2.49913e-11
cg09688546	0.166507	0.629953	0.463446	4.18787e-18	2.4123e-16	0.598048	0.431542	1.74989e-20	4.64247e-18	0.558491	0.391985	7.61882e-16	1.03464e-14	0.516584	0.350078	2.15327e-17	8.54213e-16
cg09804380	0.0620605	0.620065	0.558004	4.70648e-18	2.4123e-16	0.535781	0.473721	1.33281e-19	9.93654e-18	0.443757	0.381696	2.30209e-12	1.5548e-11	0.369296	0.307235	2.0184e-13	3.02738e-12
cg09854626	0.135176	0.532434	0.397258	6.73874e-16	1.05162e-14	0.529578	0.394402	1.27202e-19	9.65811e-18	0.502586	0.36741	1.45651e-15	1.84424e-14	0.43563	0.300454	9.41592e-17	3.06259e-15
cg09871315	0.3965	0.801564	0.405064	1.61021e-16	3.0201e-15	0.793649	0.397149	2.12264e-19	1.32621e-17	0.796269	0.399769	5.14909e-16	7.30032e-15	0.760011	0.363511	1.2607e-18	7.85643e-17
cg09884423	0.319603	0.810585	0.490982	8.23432e-17	1.72113e-15	0.742476	0.422873	1.14347e-16	2.42006e-15	0.760519	0.440916	1.05334e-13	8.9589e-13	0.72663	0.407027	5.41857e-19	3.997e-17
cg09884635	0.807496	0.439358	-0.368138	1.29181e-15	1.87905e-14	0.452636	-0.35486	1.41587e-16	2.9329e-15	0.332434	-0.475062	1.15084e-19	1.05252e-17	0.47532	-0.332176	9.60391e-21	2.10051e-18
cg09907936	0.334342	0.738937	0.404595	4.43971e-18	2.4123e-16	0.729343	0.395001	2.44318e-20	4.64247e-18	0.738355	0.404013	2.16333e-17	4.66733e-16	0.666789	0.332447	7.35098e-19	5.09299e-17
cg10008757	0.130473	0.725379	0.594906	8.91676e-18	3.24939e-16	0.649588	0.519116	5.21445e-20	5.79855e-18	0.543359	0.412887	4.37097e-12	2.82714e-11	0.455181	0.324708	7.4653e-14	1.21866e-12
cg10022722	0.185033	0.713383	0.52835	6.29683e-18	2.62823e-16	0.61756	0.432527	2.99687e-17	7.39687e-16	0.539718	0.354685	4.22991e-15	4.80344e-14	0.559642	0.374609	3.30778e-20	4.76368e-18
cg10090591	0.885275	0.467331	-0.417945	6.57562e-17	1.43179e-15	0.478211	-0.407064	1.21398e-19	9.40046e-18	0.368014	-0.517262	9.0172e-20	9.38275e-18	0.498824	-0.386452	7.22165e-21	1.73659e-18
cg10196720	0.282765	0.694182	0.411418	5.94121e-18	2.54543e-16	0.657523	0.374758	4.10649e-18	1.35289e-16	0.73765	0.454886	3.91389e-20	8.52305e-18	0.603301	0.320537	2.30861e-19	2.04038e-17
cg10273340	0.0551717	0.632512	0.57734	4.18787e-18	2.4123e-16	0.591058	0.535886	4.44568e-19	2.28509e-17	0.477049	0.421877	2.62315e-09	1.14079e-08	0.372833	0.317661	1.96855e-08	1.27553e-07
cg10292139	0.0768132	0.759305	0.682491	1.68044e-17	5.15634e-16	0.677237	0.600424	1.83548e-20	4.64247e-18	0.431814	0.355001	8.6774e-16	1.16165e-14	0.444147	0.367334	3.17318e-17	1.1949e-15
cg10294822	0.151902	0.536755	0.384853	4.43971e-18	2.4123e-16	0.502653	0.350751	2.11789e-20	4.64247e-18	0.558286	0.406385	8.28584e-19	3.49992e-17	0.452041	0.300139	7.91773e-20	9.02323e-18
cg10351287	0.108058	0.578916	0.470858	4.18787e-18	2.4123e-16	0.567826	0.459767	1.74989e-20	4.64247e-18	0.556833	0.448775	2.48039e-17	5.24222e-16	0.498102	0.390044	1.15926e-19	1.19733e-17
cg10358533	0.191208	0.660252	0.469044	4.98907e-18	2.41771e-16	0.637394	0.446186	3.24907e-20	4.76427e-18	0.538131	0.346923	3.25093e-14	3.05432e-13	0.500176	0.308968	5.03706e-15	1.05662e-13
cg10359230	0.3234	0.738929	0.415529	1.06046e-17	3.66414e-16	0.689372	0.365972	9.99754e-18	2.87114e-16	0.657918	0.334518	8.17966e-13	5.94591e-12	0.627095	0.303695	6.4261e-17	2.20004e-15
cg10397765	0.264454	0.697605	0.433151	4.18787e-18	2.4123e-16	0.586566	0.322111	2.14861e-15	3.42301e-14	0.570898	0.306444	3.6071e-13	2.78827e-12	0.564845	0.300391	1.04149e-15	2.57183e-14
cg10402698	0.316508	0.6975	0.380992	5.1288e-16	8.29289e-15	0.65677	0.340262	1.91212e-18	7.18836e-17	0.632217	0.315709	2.36992e-17	5.04254e-16	0.665706	0.349198	4.95309e-22	4.51288e-19
cg10441379	0.688813	0.3199	-0.368913	2.12252e-14	2.42398e-13	0.354951	-0.333862	5.4811e-15	8.0659e-14	0.279756	-0.409057	2.33607e-16	3.64339e-15	0.362693	-0.32612	8.29192e-17	2.73776e-15
cg10514097	0.221837	0.664326	0.44249	4.18787e-18	2.4123e-16	0.618302	0.396465	1.53291e-19	1.06612e-17	0.6056	0.383763	1.07726e-15	1.41011e-14	0.537666	0.31583	1.39433e-18	8.52937e-17
cg10526659	0.127434	0.622871	0.495437	4.18787e-18	2.4123e-16	0.614113	0.486679	1.74989e-20	4.64247e-18	0.553058	0.425624	3.2544e-18	9.86737e-17	0.488666	0.361232	9.53802e-18	4.24856e-16
cg10541864	0.164782	0.76794	0.603158	4.18787e-18	2.4123e-16	0.732382	0.567599	1.74989e-20	4.64247e-18	0.667158	0.502376	1.91728e-13	1.55563e-12	0.541339	0.376557	2.56629e-10	2.25783e-09
cg10572274	0.267654	0.800964	0.533311	7.78455e-17	1.64227e-15	0.716032	0.448378	3.59784e-16	6.76279e-15	0.746564	0.47891	9.01656e-15	9.51339e-14	0.702868	0.435215	5.27816e-18	2.56983e-16
cg10670310	0.205084	0.654464	0.44938	1.68044e-17	5.15634e-16	0.610424	0.405341	6.29617e-20	6.37223e-18	0.509693	0.304609	1.98557e-11	1.15962e-10	0.514576	0.309493	2.37208e-15	5.3584e-14
cg10675276	0.145112	0.615596	0.470484	4.18787e-18	2.4123e-16	0.579711	0.434599	1.10564e-19	8.89384e-18	0.556869	0.411757	5.12238e-17	9.70997e-16	0.466624	0.321512	8.78684e-20	9.69971e-18
cg10741025	0.0991573	0.663843	0.564685	4.18787e-18	2.4123e-16	0.601518	0.502361	2.62176e-18	9.32081e-17	0.537693	0.438536	1.61588e-10	8.26616e-10	0.42375	0.324593	1.11099e-10	1.03458e-09
cg10756127	0.0621682	0.722927	0.660758	4.18787e-18	2.4123e-16	0.617798	0.55563	2.81778e-20	4.64247e-18	0.440137	0.377969	4.3881e-11	2.43519e-10	0.406134	0.343966	5.21818e-13	7.26479e-12
cg10824810	0.44523	0.842126	0.396896	4.18787e-18	2.4123e-16	0.812669	0.367439	2.95485e-20	4.67501e-18	0.809286	0.364056	1.43483e-16	2.37433e-15	0.769011	0.323781	5.82802e-21	1.53034e-18
cg10900455	0.184459	0.657753	0.473295	4.95903e-17	1.19305e-15	0.610484	0.426025	9.25019e-19	4.03171e-17	0.507546	0.323088	9.4013e-15	9.88626e-14	0.503459	0.319	1.32242e-17	5.62322e-16
cg10938046	0.806593	0.380681	-0.425912	1.26069e-17	4.15527e-16	0.458168	-0.348425	1.75204e-16	3.54087e-15	0.3837	-0.422893	1.05075e-18	4.157e-17	0.504845	-0.301748	4.47456e-18	2.2424e-16
cg11008243	0.131505	0.630275	0.49877	4.18787e-18	2.4123e-16	0.597581	0.466076	3.24907e-20	4.76427e-18	0.61302	0.481515	3.41018e-18	1.02361e-16	0.509875	0.37837	1.13974e-18	7.25218e-17
cg11114757	0.573666	0.250119	-0.323547	2.23501e-14	2.54235e-13	0.251729	-0.321937	4.66183e-15	6.95169e-14	0.143299	-0.430367	4.11175e-20	8.52305e-18	0.203263	-0.370403	1.71287e-21	7.46555e-19
cg11163620	0.104298	0.734571	0.630273	4.18787e-18	2.4123e-16	0.702825	0.598527	1.74989e-20	4.64247e-18	0.709316	0.605018	3.11369e-17	6.34545e-16	0.576329	0.472031	8.55985e-17	2.81392e-15
cg11167100	0.0604157	0.610401	0.549986	4.18787e-18	2.4123e-16	0.595047	0.534632	1.74989e-20	4.64247e-18	0.568931	0.508516	9.8806e-16	1.30433e-14	0.46417	0.403754	1.47928e-13	2.27444e-12
cg11172693	0.201617	0.737835	0.536218	4.18787e-18	2.4123e-16	0.703798	0.502181	5.21445e-20	5.79855e-18	0.652286	0.450669	3.40951e-17	6.85471e-16	0.603446	0.401829	5.82705e-18	2.79135e-16
cg11213574	0.354308	0.734123	0.379815	4.65871e-15	6.02166e-14	0.725333	0.371026	4.62842e-17	1.08585e-15	0.773854	0.419546	6.71091e-17	1.22499e-15	0.711172	0.356864	7.91773e-20	9.02323e-18
cg11229543	0.203457	0.672015	0.468558	5.55226e-17	1.25909e-15	0.652276	0.448819	1.74989e-20	4.64247e-18	0.639064	0.435607	2.33329e-15	2.81055e-14	0.571768	0.368311	7.33652e-18	3.40121e-16
cg11268834	0.34201	0.685579	0.343569	6.39484e-15	8.04213e-14	0.65103	0.309019	1.97931e-15	3.1752e-14	0.711615	0.369604	2.64824e-14	2.53718e-13	0.69617	0.354159	3.16595e-21	1.04369e-18
cg11364273	0.222558	0.66824	0.445682	1.08972e-16	2.16944e-15	0.618637	0.396079	3.65391e-15	5.56797e-14	0.649933	0.427375	7.94799e-14	6.90967e-13	0.564219	0.341661	2.25893e-13	3.35883e-12
cg11410023	0.11348	0.787989	0.674508	4.18787e-18	2.4123e-16	0.745395	0.631915	1.74989e-20	4.64247e-18	0.634266	0.520785	7.86907e-13	5.73623e-12	0.484915	0.371435	3.96262e-11	3.97917e-10
cg11513637	0.421935	0.850701	0.428766	8.91676e-18	3.24939e-16	0.826052	0.404117	3.59025e-18	1.21098e-16	0.795979	0.374044	1.12478e-15	1.46455e-14	0.765955	0.34402	2.46181e-18	1.36543e-16
cg11518846	0.0397112	0.551389	0.511677	4.18787e-18	2.4123e-16	0.534429	0.494718	2.44318e-20	4.64247e-18	0.551072	0.511361	8.78329e-17	1.54765e-15	0.409731	0.370019	1.59446e-18	9.53805e-17
cg11539780	0.100222	0.630518	0.530297	4.18787e-18	2.4123e-16	0.585247	0.485025	3.21977e-19	1.79186e-17	0.486157	0.385936	1.09824e-08	4.40865e-08	0.411086	0.310865	4.33931e-12	5.11792e-11
cg11657808	0.235135	0.721228	0.486093	4.18787e-18	2.4123e-16	0.682744	0.44761	5.73014e-20	6.06157e-18	0.701854	0.466719	4.90137e-19	2.42545e-17	0.616537	0.381403	5.78864e-20	7.14717e-18
cg11660826	0.0697195	0.630519	0.5608	4.18787e-18	2.4123e-16	0.550185	0.480466	3.40686e-20	4.82211e-18	0.524265	0.454546	2.76712e-15	3.27363e-14	0.405776	0.336056	3.85592e-19	3.05699e-17
cg11664500	0.0506606	0.657521	0.60686	4.18787e-18	2.4123e-16	0.628102	0.577442	1.74989e-20	4.64247e-18	0.683762	0.633102	1.94225e-18	6.61019e-17	0.533809	0.483148	1.4704e-20	2.79458e-18
cg11758945	0.110559	0.670273	0.559714	4.18787e-18	2.4123e-16	0.665422	0.554863	1.74989e-20	4.64247e-18	0.611999	0.50144	1.64438e-17	3.71526e-16	0.551724	0.441165	3.19371e-20	4.64738e-18
cg11767984	0.0435996	0.68897	0.64537	4.18787e-18	2.4123e-16	0.548393	0.504794	5.05515e-15	7.4874e-14	0.502585	0.458986	1.11818e-09	5.10438e-09	0.361996	0.318397	9.61002e-10	7.69846e-09
cg11859584	0.0509062	0.479604	0.428698	5.55226e-17	1.25909e-15	0.480021	0.429114	8.74816e-20	7.73173e-18	0.443192	0.392286	4.13787e-16	6.0196e-15	0.429999	0.379093	1.03119e-20	2.21004e-18
cg11942956	0.0820758	0.638433	0.556357	4.18787e-18	2.4123e-16	0.615417	0.533341	1.74989e-20	4.64247e-18	0.66538	0.583305	8.63705e-18	2.17126e-16	0.527349	0.445273	4.22726e-20	5.6817e-18
cg11947981	0.243149	0.676126	0.432977	1.26069e-17	4.15527e-16	0.641703	0.398554	7.03323e-19	3.24856e-17	0.699546	0.456397	9.0172e-20	9.38275e-18	0.588218	0.345069	6.42648e-20	7.71152e-18
cg11957331	0.0725058	0.677587	0.605081	6.67345e-18	2.71359e-16	0.662462	0.589957	1.74989e-20	4.64247e-18	0.536697	0.464191	1.57138e-13	1.29444e-12	0.521644	0.449138	2.22415e-17	8.78393e-16
cg11965976	0.125328	0.768665	0.643336	4.18787e-18	2.4123e-16	0.708868	0.583539	1.74989e-20	4.64247e-18	0.626894	0.501566	3.46812e-13	2.68846e-12	0.527404	0.402076	1.85594e-14	3.43604e-13
cg12038696	0.186885	0.567038	0.380153	3.15027e-17	8.42397e-16	0.523969	0.337083	4.91034e-18	1.57257e-16	0.58687	0.399985	1.60853e-18	5.72759e-17	0.493768	0.306883	1.15926e-19	1.19733e-17
cg12040830	0.0974185	0.700353	0.602935	4.18787e-18	2.4123e-16	0.673915	0.576497	1.74989e-20	4.64247e-18	0.536848	0.43943	1.73198e-10	8.82041e-10	0.476171	0.378752	2.96993e-10	2.58542e-09
cg12079322	0.0859794	0.694625	0.608646	4.95903e-17	1.19305e-15	0.658717	0.572737	2.81778e-20	4.64247e-18	0.740353	0.654374	3.91389e-20	8.52305e-18	0.560599	0.47462	2.22415e-17	8.78393e-16
cg12087412	0.150906	0.65731	0.506404	4.18787e-18	2.4123e-16	0.596906	0.446	2.44318e-20	4.64247e-18	0.591335	0.440429	1.72943e-15	2.15135e-14	0.485976	0.33507	1.42107e-16	4.40106e-15
cg12145907	0.273235	0.628562	0.355327	7.78455e-17	1.64227e-15	0.613325	0.34009	1.00686e-19	8.38764e-18	0.69512	0.421884	3.5031e-19	1.9883e-17	0.589418	0.316183	4.60213e-22	4.39174e-19
cg12250496	0.250516	0.632761	0.382245	4.18787e-18	2.4123e-16	0.595382	0.344866	2.11789e-20	4.64247e-18	0.563118	0.312602	1.24867e-17	2.94583e-16	0.566011	0.315495	7.64736e-20	8.78412e-18
cg12417071	0.460957	0.818944	0.357987	4.95903e-17	1.19305e-15	0.803883	0.342926	1.36173e-17	3.752e-16	0.772459	0.311502	2.15965e-13	1.73589e-12	0.773746	0.312789	5.10679e-18	2.50354e-16
cg12451530	0.41966	0.865013	0.445353	4.18787e-18	2.4123e-16	0.834204	0.414544	2.11789e-20	4.64247e-18	0.858412	0.438752	5.00701e-20	8.52305e-18	0.797955	0.378295	8.67731e-23	4.06804e-19
cg12453014	0.0801375	0.69619	0.616052	4.18787e-18	2.4123e-16	0.630201	0.550064	2.32961e-20	4.64247e-18	0.476073	0.395936	6.2351e-09	2.58169e-08	0.418842	0.338704	9.56549e-13	1.26896e-11
cg12510981	0.0316399	0.619649	0.588009	4.18787e-18	2.4123e-16	0.539805	0.508165	5.21445e-20	5.79855e-18	0.376814	0.345174	3.14373e-15	3.6747e-14	0.382682	0.351042	7.09932e-18	3.30646e-16
cg12648074	0.26876	0.698236	0.429476	6.21536e-17	1.36905e-15	0.664514	0.395754	5.10293e-19	2.5478e-17	0.723448	0.454688	4.67214e-19	2.3528e-17	0.642029	0.373269	5.05037e-21	1.39059e-18
cg12741420	0.21513	0.640378	0.425248	4.18787e-18	2.4123e-16	0.622008	0.406877	1.83548e-20	4.64247e-18	0.611288	0.396157	4.24499e-19	2.22257e-17	0.557895	0.342765	1.42864e-21	6.73688e-19
cg12785342	0.832114	0.51375	-0.318365	4.55166e-06	1.69807e-05	0.35347	-0.478644	9.03e-16	1.55478e-14	0.205884	-0.626231	4.53761e-20	8.52305e-18	0.366404	-0.46571	6.2239e-18	2.95375e-16
cg12796383	0.138669	0.733089	0.59442	4.18787e-18	2.4123e-16	0.595202	0.456533	9.41296e-16	1.6139e-14	0.621726	0.483056	4.7454e-13	3.59221e-12	0.527707	0.389037	8.83631e-17	2.89614e-15
cg12799689	0.03998	0.66881	0.62883	4.18787e-18	2.4123e-16	0.620344	0.580364	1.74989e-20	4.64247e-18	0.613282	0.573302	1.36883e-17	3.18372e-16	0.528377	0.488397	4.94092e-18	2.43904e-16
cg12940822	0.0639542	0.587954	0.524	4.18787e-18	2.4123e-16	0.555573	0.491619	2.11789e-20	4.64247e-18	0.550673	0.486719	1.03171e-15	1.35587e-14	0.44003	0.376076	6.02851e-17	2.0832e-15
cg12989574	0.172509	0.63	0.457491	4.18787e-18	2.4123e-16	0.594541	0.422032	1.53291e-19	1.06612e-17	0.597449	0.42494	1.60853e-18	5.72759e-17	0.561816	0.389307	5.23458e-21	1.42294e-18
cg13001868	0.0733571	0.719708	0.646351	4.18787e-18	2.4123e-16	0.660679	0.587322	1.84655e-19	1.20369e-17	0.692113	0.618756	5.86892e-16	8.2016e-15	0.607864	0.534507	7.91773e-20	9.02323e-18
cg13042543	0.0601847	0.732677	0.672492	1.06046e-17	3.66414e-16	0.62963	0.569446	7.03323e-19	3.24856e-17	0.413627	0.353442	1.23495e-09	5.605e-09	0.384567	0.324382	4.81557e-10	4.0524e-09
cg13078140	0.177065	0.721228	0.544163	4.18787e-18	2.4123e-16	0.677488	0.500423	1.92522e-20	4.64247e-18	0.685381	0.508316	2.27009e-19	1.54186e-17	0.597151	0.420086	1.27606e-20	2.5286e-18
cg13096260	0.0563396	0.666933	0.610593	3.33461e-17	8.81936e-16	0.635028	0.578688	1.74989e-20	4.64247e-18	0.501992	0.445652	1.98557e-11	1.15962e-10	0.386583	0.330243	2.16281e-10	1.92493e-09
cg13101087	0.0662668	0.481732	0.415465	8.41538e-18	3.12958e-16	0.463156	0.396889	4.1174e-20	5.16638e-18	0.578981	0.512714	3.91389e-20	8.52305e-18	0.39205	0.325783	7.83463e-18	3.59992e-16
cg13258563	0.0401623	0.517273	0.477111	4.18787e-18	2.4123e-16	0.503163	0.463001	1.74989e-20	4.64247e-18	0.385041	0.344879	8.50228e-13	6.16534e-12	0.371619	0.331457	6.20969e-15	1.27538e-13
cg13269555	0.646851	0.260826	-0.386025	1.28855e-16	2.49181e-15	0.278927	-0.367924	6.41801e-19	3.03317e-17	0.24611	-0.400741	2.50032e-19	1.63191e-17	0.324036	-0.322815	2.41069e-20	3.85783e-18
cg13281139	0.131385	0.697032	0.565647	4.18787e-18	2.4123e-16	0.641484	0.510099	2.01928e-20	4.64247e-18	0.665319	0.533934	2.03585e-18	6.85473e-17	0.558522	0.427137	1.52807e-19	1.48757e-17
cg13407456	0.114655	0.700138	0.585482	4.18787e-18	2.4123e-16	0.668726	0.554071	2.22126e-20	4.64247e-18	0.683577	0.568922	4.04612e-19	2.16694e-17	0.574692	0.460036	1.32212e-20	2.59295e-18
cg13455704	0.194986	0.806849	0.611863	4.43971e-18	2.4123e-16	0.777666	0.582681	2.44318e-20	4.64247e-18	0.659033	0.464048	3.90563e-12	2.54509e-11	0.648292	0.453306	2.59762e-15	5.80997e-14
cg13463054	0.0910297	0.67484	0.58381	4.18787e-18	2.4123e-16	0.616627	0.525597	2.81778e-20	4.64247e-18	0.65719	0.56616	7.51857e-18	1.93667e-16	0.498851	0.407821	1.59446e-18	9.53805e-17
cg13484546	0.147205	0.653324	0.506119	6.05503e-12	4.82227e-11	0.686357	0.539152	3.09851e-20	4.73696e-18	0.758589	0.611384	2.2643e-17	4.8514e-16	0.662606	0.515401	6.88967e-22	4.90842e-19
cg13554086	0.0958985	0.59445	0.498552	4.18787e-18	2.4123e-16	0.581526	0.485627	1.74989e-20	4.64247e-18	0.546482	0.450583	3.90595e-17	7.68325e-16	0.462075	0.366177	3.98962e-19	3.13896e-17
cg13596497	0.14598	0.585033	0.439052	4.18787e-18	2.4123e-16	0.561768	0.415788	7.59918e-20	7.08399e-18	0.537061	0.391081	7.51857e-18	1.93667e-16	0.506948	0.360967	3.0689e-22	4.07644e-19
cg13604246	0.126946	0.510765	0.383819	6.75701e-11	4.68935e-10	0.457746	0.3308	4.91701e-10	3.42821e-09	0.471548	0.344601	2.68335e-08	1.02737e-07	0.448429	0.321483	8.95193e-10	7.21046e-09
cg13631572	0.0797722	0.644924	0.565151	6.95645e-17	1.49825e-15	0.483892	0.40412	6.47638e-11	5.08326e-10	0.468327	0.388555	2.72204e-07	9.2334e-07	0.407292	0.327519	9.10621e-09	6.23545e-08
cg13661519	0.394565	0.83466	0.440095	8.41538e-18	3.12958e-16	0.821979	0.427415	2.32961e-20	4.64247e-18	0.846671	0.452107	3.91389e-20	8.52305e-18	0.773898	0.379333	8.27196e-22	5.22586e-19
cg13769223	0.075329	0.640494	0.565165	4.18787e-18	2.4123e-16	0.554304	0.478975	1.74989e-20	4.64247e-18	0.394491	0.319162	1.65502e-11	9.78556e-11	0.407722	0.332393	1.17555e-16	3.72825e-15
cg13823136	0.19955	0.769144	0.569594	4.18787e-18	2.4123e-16	0.709237	0.509688	3.09851e-20	4.73696e-18	0.731324	0.531775	5.96362e-18	1.60381e-16	0.622019	0.422469	1.88491e-18	1.09381e-16
cg13850380	0.160704	0.594925	0.434222	4.18787e-18	2.4123e-16	0.558175	0.397472	2.01928e-20	4.64247e-18	0.588311	0.427607	1.96346e-19	1.41862e-17	0.536749	0.376045	9.35084e-23	4.06804e-19
cg13928709	0.0329793	0.648839	0.61586	4.65871e-15	6.02166e-14	0.584911	0.551932	1.04495e-17	2.98276e-16	0.37027	0.337291	2.52488e-08	9.696e-08	0.343325	0.310345	2.8728e-09	2.13104e-08
cg14017655	0.0270404	0.589292	0.562252	4.18787e-18	2.4123e-16	0.5476	0.52056	7.96455e-20	7.29151e-18	0.420382	0.393342	1.09647e-13	9.29884e-13	0.400357	0.373317	1.21392e-15	2.94625e-14
cg14197923	0.115104	0.637869	0.522765	4.18787e-18	2.4123e-16	0.566471	0.451367	2.01928e-20	4.64247e-18	0.528578	0.413474	2.71681e-17	5.64773e-16	0.423825	0.308721	4.17915e-13	5.92909e-12
cg14215472	0.0932797	0.598179	0.504899	6.21536e-17	1.36905e-15	0.556818	0.463539	1.66956e-18	6.44073e-17	0.599398	0.506118	7.67845e-17	1.37761e-15	0.564504	0.471224	3.30778e-20	4.76368e-18
cg14249876	0.0943579	0.771802	0.677444	4.18787e-18	2.4123e-16	0.747267	0.652909	1.74989e-20	4.64247e-18	0.568516	0.474158	1.28112e-11	7.70545e-11	0.608121	0.513763	1.01833e-17	4.49186e-16
cg14252519	0.146259	0.656857	0.510598	4.18787e-18	2.4123e-16	0.639182	0.492923	1.92522e-20	4.64247e-18	0.595662	0.449402	1.33949e-13	1.11728e-12	0.520976	0.374717	4.62497e-18	2.30757e-16
cg14270292	0.0779118	0.643311	0.565399	4.18787e-18	2.4123e-16	0.619094	0.541182	1.74989e-20	4.64247e-18	0.665301	0.587389	3.2544e-18	9.86737e-17	0.51948	0.441569	1.81802e-20	3.19876e-18
cg14285788	0.753017	0.296055	-0.456963	4.18787e-18	2.4123e-16	0.345305	-0.407712	6.71867e-19	3.13845e-17	0.288425	-0.464592	2.84321e-17	5.87113e-16	0.392839	-0.360179	1.2353e-21	6.24764e-19
cg14287112	0.0480703	0.640814	0.592744	4.18787e-18	2.4123e-16	0.60779	0.559719	1.74989e-20	4.64247e-18	0.672334	0.624264	3.92305e-18	1.14128e-16	0.50871	0.46064	2.49708e-20	3.95765e-18
cg14287235	0.153065	0.666569	0.513504	6.95645e-17	1.49825e-15	0.553302	0.400237	1.49379e-14	2.02645e-13	0.542809	0.389744	4.22614e-10	2.03949e-09	0.479536	0.326471	2.38943e-09	1.79666e-08
cg14338345	0.229079	0.780142	0.551063	4.18787e-18	2.4123e-16	0.66921	0.440131	5.13445e-18	1.63195e-16	0.631317	0.402238	1.20281e-12	8.50435e-12	0.608175	0.379096	4.10462e-17	1.49248e-15
cg14343214	0.0421852	0.687846	0.64566	4.18787e-18	2.4123e-16	0.619504	0.577319	1.33281e-19	9.93654e-18	0.558295	0.51611	2.91221e-16	4.42139e-15	0.425757	0.383571	3.17318e-17	1.1949e-15
cg14531560	0.0705037	0.497515	0.427011	1.09734e-12	9.66238e-12	0.509807	0.439304	1.77289e-17	4.70301e-16	0.575666	0.505162	1.50037e-17	3.43961e-16	0.515884	0.44538	2.28816e-21	8.7619e-19
cg14625113	0.266575	0.714615	0.44804	4.18787e-18	2.4123e-16	0.671162	0.404587	3.24907e-20	4.76427e-18	0.671962	0.405387	1.14841e-16	1.95515e-15	0.599145	0.33257	1.55632e-17	6.46318e-16
cg14672084	0.417057	0.87525	0.458192	5.1784e-15	6.63241e-14	0.918376	0.501319	3.69777e-19	1.99244e-17	0.909463	0.492406	1.19256e-17	2.83559e-16	0.897854	0.480796	5.52974e-22	4.62037e-19
cg14732998	0.0690193	0.685894	0.616874	4.18787e-18	2.4123e-16	0.562114	0.493094	1.258e-15	2.09896e-14	0.473434	0.404415	4.53513e-09	1.91184e-08	0.38201	0.312991	1.36757e-09	1.06842e-08
cg14776201	0.235925	0.72969	0.493765	8.41538e-18	3.12958e-16	0.692654	0.456729	4.87383e-19	2.45812e-17	0.597593	0.361668	4.05769e-13	3.10895e-12	0.629483	0.393558	2.74007e-19	2.32645e-17
cg14777772	0.0430756	0.605491	0.562416	4.18787e-18	2.4123e-16	0.543044	0.499968	1.74989e-20	4.64247e-18	0.467214	0.424139	2.0687e-14	2.02787e-13	0.365184	0.322109	6.76947e-16	1.7533e-14
cg14778311	0.0763916	0.604626	0.528235	4.18787e-18	2.4123e-16	0.515856	0.439465	1.606e-19	1.09697e-17	0.423923	0.347532	1.20078e-16	2.03266e-15	0.430899	0.354507	5.99397e-20	7.32339e-18
cg14832904	0.357812	0.774707	0.416895	4.43971e-18	2.4123e-16	0.729618	0.371807	1.83548e-20	4.64247e-18	0.756936	0.399125	3.91389e-20	8.52305e-18	0.697771	0.33996	9.35084e-23	4.06804e-19
cg14852276	0.846761	0.532003	-0.314757	1.5556e-14	1.81928e-13	0.481413	-0.365348	1.45743e-18	5.76467e-17	0.397761	-0.449	5.8025e-20	8.52305e-18	0.49347	-0.353291	1.26029e-22	4.06804e-19
cg14874750	0.152697	0.628314	0.475617	3.30621e-16	5.65264e-15	0.646177	0.49348	7.59918e-20	7.08399e-18	0.594806	0.442109	1.30739e-17	3.06164e-16	0.544926	0.392229	1.59446e-18	9.53805e-17
cg14882265	0.311967	0.623232	0.311265	2.75822e-11	2.0142e-10	0.683097	0.371131	1.04312e-14	1.45448e-13	0.65212	0.340154	3.23573e-12	2.13502e-11	0.651851	0.339884	3.17318e-17	1.1949e-15
cg14974749	0.388461	0.774867	0.386406	1.67264e-11	1.25628e-10	0.8418	0.453339	1.5544e-14	2.10175e-13	0.869385	0.480923	3.42239e-15	3.96415e-14	0.813253	0.424792	6.86969e-18	3.21687e-16
cg14983606	0.12274	0.634702	0.511962	4.18787e-18	2.4123e-16	0.601516	0.478777	1.83548e-20	4.64247e-18	0.52234	0.399601	2.54162e-14	2.44466e-13	0.437433	0.314694	2.34575e-14	4.24999e-13
cg15034345	0.248187	0.704593	0.456406	1.3354e-17	4.34112e-16	0.676141	0.427955	4.69589e-18	1.51312e-16	0.675945	0.427758	1.99494e-13	1.61377e-12	0.627251	0.379064	2.88057e-17	1.09851e-15
cg15087347	0.0892002	0.639752	0.550552	7.07228e-18	2.81114e-16	0.566917	0.477717	2.02636e-19	1.28083e-17	0.475996	0.386796	3.23573e-12	2.13502e-11	0.447595	0.358395	6.02851e-17	2.0832e-15
cg15100100	0.160931	0.780699	0.619768	4.18787e-18	2.4123e-16	0.675886	0.514955	1.46311e-19	1.03768e-17	0.637515	0.476584	1.45089e-13	1.20273e-12	0.526088	0.365157	6.65591e-14	1.09765e-12
cg15139588	0.0373805	0.696131	0.65875	4.18787e-18	2.4123e-16	0.571879	0.534499	1.48707e-17	4.04299e-16	0.456781	0.4194	1.18089e-10	6.16159e-10	0.372707	0.335326	1.05613e-09	8.40665e-09
cg15167956	0.131512	0.67049	0.538978	4.18787e-18	2.4123e-16	0.657017	0.525505	1.74989e-20	4.64247e-18	0.563535	0.432023	1.01189e-13	8.63122e-13	0.532204	0.400692	3.64085e-16	1.01279e-14
cg15267232	0.136966	0.725617	0.58865	4.18787e-18	2.4123e-16	0.695539	0.558573	6.59957e-20	6.53341e-18	0.60115	0.464183	3.08197e-13	2.41103e-12	0.545634	0.408667	8.8639e-14	1.42592e-12
cg15322783	0.0702043	0.637174	0.56697	4.18787e-18	2.4123e-16	0.571252	0.501048	7.25038e-20	6.91165e-18	0.467809	0.397604	7.47766e-11	4.01345e-10	0.371092	0.300887	2.37627e-11	2.47537e-10
cg15361590	0.233747	0.647118	0.413371	4.18787e-18	2.4123e-16	0.605136	0.371389	5.73014e-20	6.06157e-18	0.677835	0.444089	4.53761e-20	8.52305e-18	0.575001	0.341255	2.85041e-22	4.07644e-19
cg15488722	0.237843	0.711754	0.473911	5.55226e-17	1.25909e-15	0.709881	0.472038	1.74989e-20	4.64247e-18	0.662552	0.424709	6.40299e-16	8.85513e-15	0.579715	0.341873	2.01812e-17	8.06955e-16
cg15540138	0.109265	0.717818	0.608553	4.18787e-18	2.4123e-16	0.641688	0.532423	2.01928e-20	4.64247e-18	0.528556	0.41929	3.25093e-14	3.05432e-13	0.451603	0.342338	1.22921e-14	2.36407e-13
cg15603568	0.278774	0.759999	0.481225	4.18787e-18	2.4123e-16	0.724161	0.445387	4.52575e-20	5.41638e-18	0.753728	0.474954	7.53334e-19	3.25874e-17	0.670866	0.392092	1.03026e-18	6.67858e-17
cg15674193	0.0539602	0.725069	0.671109	4.18787e-18	2.4123e-16	0.65138	0.59742	1.92522e-20	4.64247e-18	0.521885	0.467925	8.61517e-14	7.44507e-13	0.416413	0.362453	1.90776e-13	2.87284e-12
cg15694715	0.255036	0.766097	0.511061	1.40204e-14	1.65292e-13	0.767023	0.511986	3.69777e-19	1.99244e-17	0.752464	0.497427	1.19256e-17	2.83559e-16	0.775172	0.520136	1.57553e-22	4.06804e-19
cg15711902	0.187155	0.664141	0.476986	4.98907e-18	2.41771e-16	0.61254	0.425385	7.96455e-20	7.29151e-18	0.571944	0.384789	1.88633e-17	4.16207e-16	0.508397	0.321242	2.92654e-16	8.33527e-15
cg15745900	0.111129	0.580413	0.469284	6.67345e-18	2.71359e-16	0.575528	0.4644	3.09851e-20	4.73696e-18	0.536383	0.425254	2.14224e-15	2.60517e-14	0.489059	0.377931	1.03026e-18	6.67858e-17
cg15760257	0.0746624	0.646152	0.57149	4.70648e-18	2.4123e-16	0.640818	0.566156	1.74989e-20	4.64247e-18	0.468604	0.393942	2.76616e-08	1.05741e-07	0.430133	0.355471	2.00951e-10	1.79594e-09
cg15778745	0.0846315	0.667274	0.582642	4.95903e-17	1.19305e-15	0.679516	0.594884	2.50636e-18	8.98632e-17	0.705769	0.621137	1.98509e-14	1.95203e-13	0.50307	0.418439	1.11099e-10	1.03458e-09
cg15874092	0.185382	0.616054	0.430672	1.08972e-16	2.16944e-15	0.604011	0.41863	7.70663e-19	3.48372e-17	0.568081	0.382699	1.97454e-17	4.32563e-16	0.520785	0.335403	1.45823e-17	6.11394e-16
cg15916399	0.171796	0.585224	0.413428	4.43971e-18	2.4123e-16	0.559839	0.388043	2.11789e-20	4.64247e-18	0.605434	0.433638	1.15084e-19	1.05252e-17	0.523144	0.351348	5.82802e-21	1.53034e-18
cg15949044	0.135665	0.650939	0.515274	4.18787e-18	2.4123e-16	0.618501	0.482836	2.01928e-20	4.64247e-18	0.697994	0.562329	3.91389e-20	8.52305e-18	0.574259	0.438594	1.0857e-22	4.06804e-19
cg15954353	0.412246	0.852678	0.440432	4.18787e-18	2.4123e-16	0.804518	0.392272	2.687e-20	4.64247e-18	0.796053	0.383807	3.18005e-16	4.77822e-15	0.743509	0.331263	7.75578e-21	1.81801e-18
cg15975865	0.257196	0.656372	0.399176	1.3354e-17	4.34112e-16	0.646847	0.389651	1.00686e-19	8.38764e-18	0.685564	0.428368	2.27009e-19	1.54186e-17	0.610282	0.353086	2.49708e-20	3.95765e-18
cg16098981	0.133535	0.632691	0.499157	6.95645e-17	1.49825e-15	0.583677	0.450142	5.85601e-19	2.82387e-17	0.600615	0.46708	1.64438e-17	3.71526e-16	0.45096	0.317426	1.717e-16	5.20118e-15
cg16215203	0.0804184	0.662449	0.582031	8.7097e-17	1.80335e-15	0.501653	0.421235	2.22954e-11	1.86422e-10	0.488588	0.40817	5.03422e-07	1.65413e-06	0.427664	0.347245	8.90561e-09	6.10685e-08
cg16269431	0.187529	0.662112	0.474583	4.18787e-18	2.4123e-16	0.605741	0.418213	1.74989e-20	4.64247e-18	0.632412	0.444883	4.08678e-17	7.99299e-16	0.533096	0.345567	4.32898e-18	2.1809e-16
cg16335762	0.272347	0.800544	0.528197	1.00096e-17	3.52473e-16	0.710918	0.43857	1.02275e-15	1.74153e-14	0.748718	0.47637	1.96661e-15	2.41385e-14	0.64019	0.367843	1.02237e-13	1.62391e-12
cg16482324	0.162197	0.741295	0.579098	4.18787e-18	2.4123e-16	0.716217	0.554019	1.74989e-20	4.64247e-18	0.62579	0.463593	4.15405e-14	3.81399e-13	0.54805	0.385852	2.92654e-16	8.33527e-15
cg16519300	0.235381	0.68056	0.44518	2.79581e-13	2.68133e-12	0.691078	0.455698	3.57222e-20	4.8901e-18	0.747852	0.512472	1.88633e-17	4.16207e-16	0.67275	0.43737	3.5568e-22	4.22149e-19
cg16558770	0.799324	0.435196	-0.364128	2.19873e-11	1.62556e-10	0.40892	-0.390404	4.49069e-18	1.45736e-16	0.335454	-0.463869	7.53334e-19	3.25874e-17	0.454477	-0.344847	2.23075e-19	1.98462e-17
cg16601494	0.105614	0.759358	0.653744	4.18787e-18	2.4123e-16	0.729874	0.624259	1.83548e-20	4.64247e-18	0.767316	0.661701	1.05075e-18	4.157e-17	0.698839	0.593224	2.55122e-22	4.07644e-19
cg16619425	0.124216	0.623434	0.499219	4.18787e-18	2.4123e-16	0.606299	0.482083	1.74989e-20	4.64247e-18	0.538453	0.414237	2.96362e-18	9.16738e-17	0.479461	0.355246	5.4552e-18	2.64113e-16
cg16697214	0.0890284	0.596175	0.507147	4.18787e-18	2.4123e-16	0.572828	0.483799	1.27202e-19	9.65811e-18	0.493945	0.404917	3.3344e-13	2.59256e-12	0.400207	0.311179	1.15834e-12	1.51406e-11
cg16792800	0.225237	0.721793	0.496556	4.43971e-18	2.4123e-16	0.687729	0.462492	5.46629e-20	5.93304e-18	0.683119	0.457882	5.6931e-18	1.5448e-16	0.662715	0.437477	1.3285e-21	6.44914e-19
cg16793866	0.186777	0.690161	0.503384	4.18787e-18	2.4123e-16	0.677429	0.490652	2.687e-20	4.64247e-18	0.642633	0.455856	8.6774e-16	1.16165e-14	0.576896	0.390119	8.70405e-19	5.81598e-17
cg16801887	0.160276	0.670198	0.509922	1.06046e-17	3.66414e-16	0.621928	0.461652	4.44568e-19	2.28509e-17	0.647525	0.487249	3.52812e-14	3.28843e-13	0.534158	0.373882	2.03828e-15	4.68224e-14
cg16848116	0.0869017	0.566518	0.479617	1.70153e-13	1.68254e-12	0.606418	0.519516	1.93439e-19	1.24043e-17	0.497557	0.410656	9.56911e-11	5.05791e-10	0.410408	0.323506	1.15057e-11	1.26341e-10
cg16875863	0.1715	0.596651	0.425151	1.19012e-17	3.98716e-16	0.565674	0.394174	4.44568e-19	2.28509e-17	0.639731	0.468231	6.40097e-20	8.56836e-18	0.476495	0.304995	1.94441e-19	1.79505e-17
cg16886987	0.153385	0.737405	0.584019	4.18787e-18	2.4123e-16	0.66765	0.514264	2.81778e-20	4.64247e-18	0.63656	0.483174	7.01925e-17	1.27454e-15	0.585518	0.432132	6.20608e-19	4.44236e-17
cg16935295	0.0299835	0.648792	0.618809	1.68044e-17	5.15634e-16	0.623852	0.593868	1.74989e-20	4.64247e-18	0.494933	0.464949	3.88657e-15	4.44767e-14	0.3827	0.352717	3.96218e-15	8.50126e-14
cg17147045	0.119616	0.606241	0.486626	5.60543e-18	2.49593e-16	0.602794	0.483179	2.81778e-20	4.64247e-18	0.538577	0.418961	1.52047e-15	1.91593e-14	0.504161	0.384546	4.72994e-19	3.59131e-17
cg17222164	0.0625837	0.522004	0.45942	4.70648e-18	2.4123e-16	0.457788	0.395204	2.62176e-18	9.32081e-17	0.515217	0.452633	3.25829e-17	6.59934e-16	0.426453	0.363869	2.01239e-19	1.83816e-17
cg17228900	0.0517622	0.646794	0.595031	4.18787e-18	2.4123e-16	0.634038	0.582276	1.74989e-20	4.64247e-18	0.654539	0.602777	6.72268e-20	8.60817e-18	0.514276	0.462514	2.87431e-20	4.34475e-18
cg17305266	0.110205	0.696865	0.58666	4.18787e-18	2.4123e-16	0.651006	0.540801	1.74989e-20	4.64247e-18	0.521905	0.4117	8.61517e-14	7.44507e-13	0.449619	0.339414	1.24774e-13	1.94618e-12
cg17373442	0.115562	0.68633	0.570768	4.18787e-18	2.4123e-16	0.671418	0.555856	1.74989e-20	4.64247e-18	0.706729	0.591167	1.69782e-19	1.30772e-17	0.617209	0.501647	5.99397e-20	7.32339e-18
cg17385936	0.207423	0.696707	0.489284	7.49462e-18	2.91386e-16	0.669848	0.462425	1.21548e-18	4.99281e-17	0.645112	0.437689	6.83987e-12	4.29568e-11	0.607379	0.399956	1.64878e-18	9.7983e-17
cg17432857	0.30949	0.655159	0.345669	2.85345e-10	1.82671e-09	0.711986	0.402496	8.3909e-14	1.00326e-12	0.694622	0.385131	3.66873e-11	2.0606e-10	0.702867	0.393377	6.84953e-17	2.32156e-15
cg17459204	0.167654	0.729951	0.562297	6.67345e-18	2.71359e-16	0.712349	0.544695	3.24907e-20	4.76427e-18	0.670206	0.502552	6.54329e-18	1.73082e-16	0.616851	0.449197	1.52339e-20	2.86081e-18
cg17460447	0.148756	0.732765	0.584009	1.3354e-17	4.34112e-16	0.695631	0.546875	1.0551e-19	8.60765e-18	0.642488	0.493732	1.84259e-13	1.49949e-12	0.56604	0.417284	1.19343e-14	2.30284e-13
cg17483297	0.0654553	0.714196	0.64874	4.18787e-18	2.4123e-16	0.572559	0.507104	2.02636e-19	1.28083e-17	0.3702	0.304745	1.16889e-08	4.67547e-08	0.366731	0.301275	1.09203e-11	1.20365e-10
cg17493815	0.154064	0.70232	0.548257	4.18787e-18	2.4123e-16	0.652561	0.498497	1.74989e-20	4.64247e-18	0.518152	0.364089	5.76758e-13	4.3017e-12	0.485071	0.331007	9.53802e-18	4.24856e-16
cg17528648	0.0950211	0.490242	0.395221	1.79953e-16	3.32346e-15	0.494212	0.399191	2.43946e-19	1.46484e-17	0.533739	0.438718	2.97542e-17	6.10554e-16	0.397975	0.302954	1.21335e-16	3.83572e-15
cg17722675	0.194194	0.655979	0.461785	4.18787e-18	2.4123e-16	0.613306	0.419112	1.92522e-20	4.64247e-18	0.638231	0.444037	2.36992e-17	5.04254e-16	0.548942	0.354748	1.14858e-21	5.95863e-19
cg17727929	0.1695	0.567411	0.397911	4.18787e-18	2.4123e-16	0.549486	0.379986	2.01928e-20	4.64247e-18	0.523602	0.354102	1.20281e-12	8.50435e-12	0.470423	0.300923	2.3729e-17	9.27442e-16
cg17747005	0.08636	0.730585	0.644225	5.94121e-18	2.54543e-16	0.690516	0.604157	3.24907e-20	4.76427e-18	0.558304	0.471944	6.44806e-15	7.02641e-14	0.523689	0.437329	9.75011e-20	1.04729e-17
cg17782974	0.283731	0.671161	0.38743	1.61871e-13	1.60643e-12	0.63665	0.35292	2.53111e-15	3.97304e-14	0.698735	0.415005	8.6774e-16	1.16165e-14	0.670156	0.386425	7.97514e-22	5.10956e-19
cg17909890	0.110979	0.600564	0.489586	4.18787e-18	2.4123e-16	0.499301	0.388322	5.36864e-18	1.69362e-16	0.443433	0.332454	2.21633e-12	1.50068e-11	0.431003	0.320024	4.97566e-17	1.75979e-15
cg17935217	0.207211	0.731971	0.52476	6.38122e-16	1.00487e-14	0.662406	0.455195	1.93549e-17	5.06944e-16	0.729646	0.522435	8.39862e-17	1.48811e-15	0.604317	0.397106	5.28733e-14	8.91618e-13
cg18039133	0.131861	0.529483	0.397622	1.41447e-17	4.52275e-16	0.473242	0.341381	5.36864e-18	1.69362e-16	0.439284	0.307423	3.3344e-13	2.59256e-12	0.45334	0.321479	7.64736e-20	8.78412e-18
cg18058689	0.173442	0.70506	0.531618	4.18787e-18	2.4123e-16	0.687717	0.514275	2.44318e-20	4.64247e-18	0.725741	0.552299	3.0322e-19	1.83996e-17	0.644715	0.471273	2.74088e-21	9.66849e-19
cg18065361	0.026405	0.645241	0.618836	5.24738e-17	1.24021e-15	0.624547	0.598142	1.74989e-20	4.64247e-18	0.70282	0.676415	4.04612e-19	2.16694e-17	0.579683	0.553278	8.89876e-22	5.36929e-19
cg18089852	0.194636	0.66082	0.466184	4.18787e-18	2.4123e-16	0.632159	0.437522	2.01928e-20	4.64247e-18	0.580712	0.386076	3.56765e-17	7.12014e-16	0.524095	0.329458	4.10462e-17	1.49248e-15
cg18092028	0.0755058	0.568496	0.49299	4.43971e-18	2.4123e-16	0.577968	0.502462	2.11789e-20	4.64247e-18	0.586794	0.511288	3.73302e-17	7.40252e-16	0.482618	0.407112	1.07393e-15	2.64329e-14
cg18131141	0.309416	0.695209	0.385793	1.21859e-16	2.37693e-15	0.67325	0.363834	1.69673e-17	4.52312e-16	0.71154	0.402124	2.71681e-17	5.64773e-16	0.636172	0.326757	4.18808e-18	2.12467e-16
cg18143243	0.0564637	0.672171	0.615707	4.18787e-18	2.4123e-16	0.568787	0.512324	2.18942e-18	8.0424e-17	0.358937	0.302474	0.003518	0.0068903	0.361233	0.304769	5.6304e-08	3.39222e-07
cg18249634	0.0997631	0.739674	0.639911	4.18787e-18	2.4123e-16	0.675456	0.575693	1.46311e-19	1.03768e-17	0.587157	0.487394	1.78022e-11	1.04737e-10	0.490398	0.390635	7.83373e-11	7.47718e-10
cg18277764	0.22304	0.643432	0.420392	5.28839e-18	2.43922e-16	0.594429	0.371389	4.1174e-20	5.16638e-18	0.579158	0.356118	3.62793e-16	5.36341e-15	0.545957	0.322917	1.95106e-20	3.34203e-18
cg18315963	0.172016	0.620274	0.448258	4.18787e-18	2.4123e-16	0.586293	0.414277	1.74989e-20	4.64247e-18	0.590777	0.418761	2.45686e-18	7.92568e-17	0.492672	0.320656	3.43291e-18	1.79402e-16
cg18320766	0.0765928	0.658007	0.581414	5.60543e-18	2.49593e-16	0.56003	0.483437	4.83335e-17	1.12881e-15	0.598036	0.521443	7.63371e-14	6.65672e-13	0.501309	0.424716	4.12352e-16	1.13246e-14
cg18375860	0.172885	0.558706	0.38582	4.98907e-18	2.41771e-16	0.537589	0.364704	3.57222e-20	4.8901e-18	0.540368	0.367483	3.57332e-18	1.06038e-16	0.478766	0.305881	5.82705e-18	2.79135e-16
cg18388380	0.104112	0.676779	0.572667	4.18787e-18	2.4123e-16	0.624276	0.520164	1.84655e-19	1.20369e-17	0.530981	0.426868	8.61075e-11	4.5816e-10	0.437519	0.333407	1.80948e-09	1.38652e-08
cg18430128	0.248476	0.687795	0.43932	4.43971e-18	2.4123e-16	0.657767	0.409291	3.40686e-20	4.82211e-18	0.667622	0.419146	1.37241e-16	2.28354e-15	0.586273	0.337797	1.10203e-18	7.05304e-17
cg18443378	0.0574611	0.682634	0.625173	5.94121e-18	2.54543e-16	0.57686	0.519399	8.34727e-20	7.4869e-18	0.409387	0.351926	3.6071e-13	2.78827e-12	0.379009	0.321548	2.31594e-11	2.41725e-10
cg18507129	0.0629839	0.560963	0.497979	4.18787e-18	2.4123e-16	0.527206	0.464222	1.74989e-20	4.64247e-18	0.529237	0.466253	5.93475e-19	2.74644e-17	0.417229	0.354245	8.78684e-20	9.69971e-18
cg18515591	0.171834	0.667304	0.49547	4.18787e-18	2.4123e-16	0.612738	0.440904	1.74989e-20	4.64247e-18	0.576845	0.405011	2.54162e-14	2.44466e-13	0.497989	0.326155	3.64085e-16	1.01279e-14
cg18633684	0.248697	0.732362	0.483664	8.7097e-17	1.80335e-15	0.633813	0.385116	8.66241e-16	1.49711e-14	0.681974	0.433276	6.18263e-15	6.76523e-14	0.612809	0.364112	3.10745e-18	1.65542e-16
cg18686527	0.24592	0.593453	0.347534	5.28839e-18	2.43922e-16	0.570424	0.324504	9.25019e-19	4.03171e-17	0.620164	0.374245	1.60853e-18	5.72759e-17	0.5575	0.31158	3.05393e-21	1.03018e-18
cg18762727	0.0304237	0.575538	0.545115	4.18787e-18	2.4123e-16	0.53956	0.509136	1.74989e-20	4.64247e-18	0.358883	0.328459	8.03058e-17	1.43073e-15	0.345267	0.314843	3.54815e-20	5.02405e-18
cg18892446	0.867733	0.559927	-0.307806	1.63847e-14	1.90856e-13	0.535733	-0.332	5.73014e-20	6.06157e-18	0.4323	-0.435433	6.40097e-20	8.56836e-18	0.539159	-0.328574	2.12854e-21	8.43573e-19
cg18897632	0.403068	0.768521	0.365453	8.41538e-18	3.12958e-16	0.749956	0.346888	3.87219e-19	2.05738e-17	0.760009	0.356942	1.50005e-16	2.46683e-15	0.714318	0.31125	2.15548e-19	1.93044e-17
cg18976437	0.0867431	0.593022	0.506279	4.18787e-18	2.4123e-16	0.558667	0.471924	1.74989e-20	4.64247e-18	0.416865	0.330122	5.73008e-10	2.71435e-09	0.397141	0.310398	1.22329e-12	1.59208e-11
cg19064258	0.180094	0.697982	0.517888	4.18787e-18	2.4123e-16	0.657389	0.477295	1.74989e-20	4.64247e-18	0.588303	0.408208	1.03171e-15	1.35587e-14	0.535845	0.355751	8.19755e-20	9.23761e-18
cg19156875	0.339542	0.767478	0.427936	6.67345e-18	2.71359e-16	0.727596	0.388054	1.06047e-18	4.48044e-17	0.746877	0.407336	8.63705e-18	2.17126e-16	0.670131	0.33059	5.4552e-18	2.64113e-16
cg19178853	0.0575147	0.700515	0.643	4.18787e-18	2.4123e-16	0.665118	0.607604	1.74989e-20	4.64247e-18	0.592011	0.534496	1.02199e-14	1.06663e-13	0.467903	0.410389	5.45203e-16	1.44956e-14
cg19283840	0.0923161	0.62045	0.528133	3.73579e-17	9.6482e-16	0.595755	0.503439	1.74989e-20	4.64247e-18	0.653622	0.561306	3.18177e-19	1.90333e-17	0.564945	0.472629	5.73635e-22	4.64322e-19
cg19343464	0.344898	0.774672	0.429775	1.06046e-17	3.66414e-16	0.748802	0.403904	1.10564e-19	8.89384e-18	0.787594	0.442696	1.39813e-19	1.16713e-17	0.702128	0.35723	1.63709e-19	1.56554e-17
cg19377250	0.77552	0.38007	-0.39545	1.04063e-15	1.54853e-14	0.380128	-0.395392	4.44568e-19	2.28509e-17	0.316988	-0.458532	4.7666e-20	8.52305e-18	0.395072	-0.380448	3.54815e-20	5.02405e-18
cg19406736	0.163324	0.580503	0.41718	5.1288e-16	8.29289e-15	0.574892	0.411568	2.12264e-19	1.32621e-17	0.550478	0.387154	1.50995e-13	1.24787e-12	0.495357	0.332033	7.33652e-18	3.40121e-16
cg19437258	0.0926414	0.596748	0.504106	4.18787e-18	2.4123e-16	0.574586	0.481945	1.0551e-19	8.60765e-18	0.559302	0.46666	5.00858e-15	5.59484e-14	0.480178	0.387537	7.78063e-17	2.59398e-15
cg19461644	0.152053	0.608525	0.456473	4.18787e-18	2.4123e-16	0.57418	0.422128	1.74989e-20	4.64247e-18	0.526177	0.374124	8.78329e-17	1.54765e-15	0.463337	0.311284	5.99397e-20	7.32339e-18
cg19523082	0.111718	0.641161	0.529443	1.06046e-17	3.66414e-16	0.563143	0.451425	1.53291e-19	1.06612e-17	0.622187	0.510469	2.43501e-15	2.91931e-14	0.47858	0.366862	1.25235e-16	3.94523e-15
cg19539667	0.269566	0.683084	0.413518	4.18787e-18	2.4123e-16	0.625985	0.356419	4.97409e-20	5.67215e-18	0.685424	0.415858	3.74415e-18	1.09965e-16	0.611216	0.34165	3.92863e-21	1.18227e-18
cg19592277	0.471363	0.913905	0.442541	4.18787e-18	2.4123e-16	0.890123	0.418759	2.01928e-20	4.64247e-18	0.90716	0.435797	5.00701e-20	8.52305e-18	0.860378	0.389014	1.12696e-22	4.06804e-19
cg19598584	0.285519	0.705387	0.419868	4.41847e-15	5.7367e-14	0.692896	0.407377	1.14347e-16	2.42006e-15	0.720501	0.434982	9.01656e-15	9.51339e-14	0.683278	0.39776	8.64502e-18	3.91572e-16
cg19643053	0.286194	0.650487	0.364293	9.7336e-10	5.8283e-09	0.719887	0.433693	1.6759e-13	1.90834e-12	0.66064	0.374446	2.0889e-09	9.19991e-09	0.701798	0.415603	2.27821e-16	6.67428e-15
cg19654195	0.109936	0.540746	0.43081	4.98907e-18	2.41771e-16	0.538677	0.428741	4.74469e-20	5.53412e-18	0.520283	0.410346	4.95213e-18	1.3783e-16	0.441821	0.331884	2.29734e-17	9.01797e-16
cg19664945	0.295415	0.800324	0.50491	4.18787e-18	2.4123e-16	0.766435	0.47102	2.11789e-20	4.64247e-18	0.779832	0.484418	4.7666e-20	8.52305e-18	0.718269	0.422854	1.21419e-22	4.06804e-19
cg19715094	0.460845	0.818074	0.357229	5.72134e-16	9.13168e-15	0.801292	0.340447	1.21548e-18	4.99281e-17	0.812371	0.351526	4.51192e-18	1.27714e-16	0.818045	0.3572	1.04593e-22	4.06804e-19
cg19785066	0.210672	0.636723	0.426051	1.88279e-15	2.63754e-14	0.644258	0.433585	3.3719e-19	1.85602e-17	0.565875	0.355203	5.27008e-12	3.36671e-11	0.515106	0.304434	7.45066e-11	7.13747e-10
cg19801062	0.110291	0.546078	0.435787	4.18787e-18	2.4123e-16	0.52082	0.410528	2.01928e-20	4.64247e-18	0.450554	0.340262	9.46232e-16	1.25509e-14	0.415967	0.305676	8.93245e-16	2.24287e-14
cg19820372	0.170127	0.610394	0.440267	4.18452e-17	1.05172e-15	0.576002	0.405875	2.55511e-19	1.51274e-17	0.560891	0.390764	2.48039e-17	5.24222e-16	0.489739	0.319611	4.89353e-19	3.68618e-17
cg19824907	0.0919317	0.644835	0.552903	4.43971e-18	2.4123e-16	0.619249	0.527318	8.74816e-20	7.73173e-18	0.698941	0.607009	4.72697e-18	1.32683e-16	0.573762	0.48183	2.74088e-21	9.66849e-19
cg19839655	0.156995	0.60969	0.452696	1.02541e-14	1.23898e-13	0.603611	0.446616	1.84655e-19	1.20369e-17	0.479004	0.322009	1.14029e-10	5.96314e-10	0.459929	0.302935	4.9789e-11	4.91651e-10
cg19863655	0.134104	0.711834	0.577729	4.18787e-18	2.4123e-16	0.634996	0.500892	2.30608e-17	5.89365e-16	0.524617	0.390513	1.36359e-09	6.1531e-09	0.450447	0.316343	2.2164e-10	1.96954e-09
cg19891001	0.0608619	0.62537	0.564509	4.18787e-18	2.4123e-16	0.540189	0.479327	1.21548e-18	4.99281e-17	0.538296	0.477434	4.32306e-16	6.25489e-15	0.401265	0.340403	1.99391e-12	2.49913e-11
cg19898128	0.0373855	0.656377	0.618991	4.18787e-18	2.4123e-16	0.597894	0.560508	9.6079e-20	8.14992e-18	0.491105	0.453719	1.66122e-09	7.41119e-09	0.373211	0.335826	4.85508e-09	3.47249e-08
cg19949955	0.110418	0.622215	0.511797	4.18787e-18	2.4123e-16	0.594642	0.484225	1.74989e-20	4.64247e-18	0.448325	0.337907	1.19043e-11	7.19654e-11	0.422239	0.311821	1.2905e-15	3.11338e-14
cg19991916	0.8705	0.430979	-0.439521	6.34029e-08	3.02829e-07	0.348307	-0.522194	1.32558e-14	1.81379e-13	0.196074	-0.674426	4.11175e-20	8.52305e-18	0.402755	-0.467745	1.45824e-15	3.46934e-14
cg20001829	0.0722342	0.524732	0.452498	1.1988e-13	1.21294e-12	0.459476	0.387242	1.19301e-17	3.34404e-16	0.429279	0.357045	2.65174e-15	3.15143e-14	0.458752	0.386518	1.59302e-21	7.16718e-19
cg20087093	0.252339	0.597407	0.345068	2.53236e-13	2.44366e-12	0.586993	0.334654	1.74971e-15	2.83737e-14	0.59225	0.339911	2.73813e-13	2.16168e-12	0.571799	0.31946	1.21335e-16	3.83572e-15
cg20107395	0.138782	0.655048	0.516266	4.18787e-18	2.4123e-16	0.640485	0.501703	1.92522e-20	4.64247e-18	0.588978	0.450196	5.61859e-16	7.8904e-15	0.558065	0.419283	3.80578e-20	5.28564e-18
cg20150591	0.0942932	0.768755	0.674462	4.18787e-18	2.4123e-16	0.687589	0.593295	4.31681e-20	5.28314e-18	0.607969	0.513675	7.67845e-17	1.37761e-15	0.44922	0.354927	5.0893e-12	5.92577e-11
cg20154403	0.112026	0.737449	0.625423	4.18787e-18	2.4123e-16	0.674429	0.562404	1.15856e-19	9.14907e-18	0.591741	0.479715	2.78215e-12	1.85556e-11	0.459139	0.347113	1.34298e-14	2.56074e-13
cg20214477	0.144168	0.703594	0.559426	4.18787e-18	2.4123e-16	0.628664	0.484496	3.24907e-20	4.76427e-18	0.568423	0.424255	1.14132e-13	9.64992e-13	0.44641	0.302242	9.0921e-12	1.01541e-10
cg20286200	0.0846854	0.660204	0.575518	4.18787e-18	2.4123e-16	0.630388	0.545702	9.16808e-20	7.93461e-18	0.629811	0.545126	1.05035e-16	1.80669e-15	0.501883	0.417198	8.41508e-19	5.66149e-17
cg20295442	0.0556443	0.731507	0.675863	4.95903e-17	1.19305e-15	0.718979	0.663335	1.74989e-20	4.64247e-18	0.781577	0.725933	3.85646e-19	2.10231e-17	0.684789	0.629144	5.9506e-22	4.67068e-19
cg20330472	0.0559651	0.62314	0.567175	4.18787e-18	2.4123e-16	0.569176	0.513211	1.15856e-19	9.14907e-18	0.433425	0.377459	5.68363e-15	6.26915e-14	0.360801	0.304836	1.10203e-18	7.05304e-17
cg20380768	0.755192	0.3884	-0.366791	8.91676e-18	3.24939e-16	0.402844	-0.352348	3.28224e-18	1.12297e-16	0.347196	-0.407995	1.53437e-18	5.52317e-17	0.442733	-0.312459	4.12789e-19	3.22466e-17
cg20415809	0.250681	0.770871	0.520189	5.94121e-18	2.54543e-16	0.726607	0.475926	1.68252e-19	1.13092e-17	0.704042	0.453361	3.79062e-16	5.57257e-15	0.672176	0.421495	1.17873e-18	7.44151e-17
cg20528583	0.0482891	0.53594	0.487651	4.18787e-18	2.4123e-16	0.505087	0.456798	1.74989e-20	4.64247e-18	0.401372	0.353083	1.2988e-12	9.13253e-12	0.355698	0.307409	9.3336e-12	1.04037e-10
cg20611276	0.0438058	0.559112	0.515306	4.18787e-18	2.4123e-16	0.510306	0.466501	9.6079e-20	8.14992e-18	0.491065	0.447259	9.06149e-16	1.2078e-14	0.367708	0.323902	2.93416e-19	2.44994e-17
cg20617328	0.630125	0.270225	-0.3599	2.854e-12	2.37459e-11	0.245748	-0.384377	1.77289e-17	4.70301e-16	0.18715	-0.442975	2.96362e-18	9.16738e-17	0.311578	-0.318547	1.3483e-18	8.30386e-17
cg20634967	0.33275	0.771675	0.438925	7.35902e-17	1.56856e-15	0.758321	0.42557	1.09554e-16	2.32801e-15	0.847849	0.515099	4.90137e-19	2.42545e-17	0.745149	0.412399	7.86528e-19	5.38044e-17
cg20664636	0.2489	0.744107	0.495207	7.49462e-18	2.91386e-16	0.598652	0.349751	2.13474e-14	2.82113e-13	0.610111	0.361211	9.72039e-14	8.31635e-13	0.573017	0.324117	5.34782e-15	1.11574e-13
cg20702559	0.0623561	0.703724	0.641368	4.18787e-18	2.4123e-16	0.584701	0.522345	3.28224e-18	1.12297e-16	0.496416	0.43406	4.32686e-14	3.95683e-13	0.421923	0.359567	1.19343e-14	2.30284e-13
cg20747380	0.357749	0.725438	0.367689	4.95903e-17	1.19305e-15	0.713662	0.355913	3.57222e-20	4.8901e-18	0.74563	0.387881	4.67214e-19	2.3528e-17	0.68307	0.32532	2.74088e-21	9.66849e-19
cg20787173	0.138904	0.685506	0.546602	4.18787e-18	2.4123e-16	0.664658	0.525753	1.74989e-20	4.64247e-18	0.720192	0.581288	2.96362e-18	9.16738e-17	0.592598	0.453694	3.67473e-20	5.15099e-18
cg20800509	0.110341	0.782844	0.672503	4.18787e-18	2.4123e-16	0.671784	0.561443	1.76265e-19	1.16534e-17	0.589194	0.478853	7.64531e-12	4.76432e-11	0.447686	0.337344	5.42933e-10	4.53511e-09
cg20864608	0.0525252	0.654487	0.601961	4.18787e-18	2.4123e-16	0.636094	0.583568	2.01928e-20	4.64247e-18	0.568539	0.516014	1.64438e-17	3.71526e-16	0.528109	0.475584	7.13369e-20	8.35554e-18
cg20912169	0.0549737	0.712581	0.657607	4.18452e-17	1.05172e-15	0.700157	0.645183	1.83548e-20	4.64247e-18	0.766542	0.711568	3.85646e-19	2.10231e-17	0.663223	0.608249	8.5797e-22	5.24661e-19
cg20923245	0.111461	0.594894	0.483432	3.52958e-17	9.23067e-16	0.5028	0.391339	4.62987e-16	8.48454e-15	0.602213	0.490752	2.14224e-15	2.60517e-14	0.45519	0.343729	1.17873e-18	7.44151e-17
cg20974609	0.311503	0.71157	0.400066	1.5576e-10	1.03164e-09	0.762073	0.45057	1.54638e-15	2.53109e-14	0.795551	0.484048	3.25093e-14	3.05432e-13	0.737887	0.426384	3.32085e-18	1.74754e-16
cg20980055	0.033604	0.491712	0.458108	4.18787e-18	2.4123e-16	0.48076	0.447156	3.09851e-20	4.73696e-18	0.530839	0.497235	1.05035e-16	1.80669e-15	0.389075	0.355471	4.12789e-19	3.22466e-17
cg21145524	0.330002	0.688964	0.358962	1.49815e-17	4.72492e-16	0.665499	0.335497	6.71867e-19	3.13845e-17	0.706645	0.376643	2.03585e-18	6.85473e-17	0.63801	0.308008	4.22726e-20	5.6817e-18
cg21164440	0.104994	0.657541	0.552546	4.18787e-18	2.4123e-16	0.568526	0.463531	2.62176e-18	9.32081e-17	0.561902	0.456908	7.01301e-15	7.57849e-14	0.437042	0.332047	1.99391e-12	2.49913e-11
cg21210758	0.231977	0.750832	0.518854	4.18787e-18	2.4123e-16	0.705752	0.473775	1.74989e-20	4.64247e-18	0.622174	0.390197	5.24492e-11	2.87704e-10	0.588001	0.356024	1.22921e-14	2.36407e-13
cg21217024	0.174634	0.679405	0.504771	7.07228e-18	2.81114e-16	0.611315	0.436681	6.71867e-19	3.13845e-17	0.628579	0.453945	3.04323e-16	4.59797e-15	0.559959	0.385325	2.9076e-18	1.56738e-16
cg21234561	0.179219	0.576888	0.39767	7.35902e-17	1.56856e-15	0.511647	0.332428	4.47663e-15	6.70059e-14	0.585597	0.406378	6.44806e-15	7.02641e-14	0.486202	0.306984	6.02225e-18	2.87196e-16
cg21277995	0.153224	0.739952	0.586728	6.29683e-18	2.62823e-16	0.716638	0.563414	4.97409e-20	5.67215e-18	0.757772	0.604548	9.0172e-20	9.38275e-18	0.633439	0.480215	2.93416e-19	2.44994e-17
cg21359747	0.181058	0.728352	0.547294	4.43971e-18	2.4123e-16	0.688555	0.507497	5.46629e-20	5.93304e-18	0.658032	0.476974	3.79062e-16	5.57257e-15	0.58093	0.399872	1.60778e-17	6.64644e-16
cg21393713	0.187042	0.724007	0.536965	4.18787e-18	2.4123e-16	0.713763	0.52672	1.74989e-20	4.64247e-18	0.692467	0.505425	5.12238e-17	9.70997e-16	0.600987	0.413945	4.10462e-17	1.49248e-15
cg21464565	0.463759	0.832207	0.368448	1.28855e-16	2.49181e-15	0.819202	0.355443	1.93439e-19	1.24043e-17	0.815134	0.351375	7.90074e-19	3.37818e-17	0.802947	0.339188	1.71287e-21	7.46555e-19
cg21477508	0.0950574	0.594004	0.498947	5.60543e-18	2.49593e-16	0.525089	0.430031	2.56223e-20	4.64247e-18	0.413177	0.31812	1.18089e-10	6.16159e-10	0.413125	0.318067	8.37124e-14	1.35272e-12
cg21583694	0.804331	0.474289	-0.330042	1.77462e-10	1.16695e-09	0.409482	-0.394849	2.62919e-17	6.60673e-16	0.328795	-0.475536	8.17731e-20	9.07103e-18	0.412304	-0.392027	7.484e-21	1.77612e-18
cg21607030	0.103396	0.736302	0.632906	4.18787e-18	2.4123e-16	0.68697	0.583574	1.74989e-20	4.64247e-18	0.68629	0.582894	5.12238e-17	9.70997e-16	0.549312	0.445916	1.37785e-19	1.36927e-17
cg21627760	0.0820119	0.532834	0.450822	4.16282e-12	3.39119e-11	0.579749	0.497737	4.05472e-19	2.13373e-17	0.472374	0.390362	9.99973e-09	4.03586e-08	0.391901	0.309889	1.13895e-10	1.0588e-09
cg21656726	0.0409947	0.623801	0.582807	4.70648e-18	2.4123e-16	0.527902	0.486907	2.32961e-20	4.64247e-18	0.356362	0.315367	4.13787e-16	6.0196e-15	0.368295	0.3273	1.76294e-18	1.03563e-16
cg21881253	0.0426045	0.592341	0.549737	4.18787e-18	2.4123e-16	0.532246	0.489641	8.74816e-20	7.73173e-18	0.407864	0.365259	1.77638e-07	6.16184e-07	0.385083	0.342478	8.36376e-15	1.66828e-13
cg21938148	0.074282	0.692547	0.618265	4.18787e-18	2.4123e-16	0.667657	0.593375	1.39646e-19	1.01931e-17	0.68019	0.605908	2.97542e-17	6.10554e-16	0.639543	0.565261	6.64199e-22	4.85599e-19
cg21995919	0.0663256	0.58619	0.519865	4.18787e-18	2.4123e-16	0.565142	0.498816	1.83548e-20	4.64247e-18	0.603935	0.537609	4.7666e-20	8.52305e-18	0.518859	0.452534	5.9506e-22	4.67068e-19
cg22001496	0.10077	0.753575	0.652806	4.43971e-18	2.4123e-16	0.724393	0.623623	2.44318e-20	4.64247e-18	0.74836	0.64759	1.30739e-17	3.06164e-16	0.632322	0.531552	2.58652e-20	4.0516e-18
cg22065614	0.0998521	0.664501	0.564649	4.18787e-18	2.4123e-16	0.62507	0.525218	1.74989e-20	4.64247e-18	0.638544	0.538692	1.2555e-16	2.11394e-15	0.532218	0.432366	8.93311e-18	4.02409e-16
cg22115706	0.872683	0.509496	-0.363187	7.45047e-13	6.71442e-12	0.482699	-0.389984	9.63348e-17	2.07889e-15	0.377607	-0.495076	2.57489e-18	8.21582e-17	0.508685	-0.363998	6.2065e-20	7.50968e-18
cg22128431	0.0324367	0.650633	0.618196	4.18787e-18	2.4123e-16	0.560507	0.52807	1.33281e-19	9.93654e-18	0.348665	0.316228	5.76758e-13	4.3017e-12	0.354603	0.322166	6.17031e-16	1.61718e-14
cg22138735	0.148942	0.646519	0.497577	1.12344e-17	3.8199e-16	0.652208	0.503266	2.81778e-20	4.64247e-18	0.468749	0.319807	3.39737e-09	1.45511e-08	0.492301	0.343359	3.62029e-15	7.8396e-14
cg22174742	0.102885	0.62226	0.519375	2.81122e-17	7.69787e-16	0.561079	0.458194	2.81778e-20	4.64247e-18	0.44857	0.345685	2.05907e-10	1.03748e-09	0.41887	0.315985	2.22748e-18	1.25543e-16
cg22601348	0.118827	0.698216	0.579389	4.18787e-18	2.4123e-16	0.656579	0.537752	1.83548e-20	4.64247e-18	0.567108	0.448281	5.96362e-18	1.60381e-16	0.534623	0.415796	2.02115e-20	3.42488e-18
cg22643811	0.215948	0.629163	0.413215	4.18787e-18	2.4123e-16	0.594288	0.37834	5.73014e-20	6.06157e-18	0.643482	0.427535	8.17731e-20	9.07103e-18	0.54929	0.333342	3.98962e-19	3.13896e-17
cg22664296	0.19536	0.586419	0.391059	4.18787e-18	2.4123e-16	0.568426	0.373067	2.01928e-20	4.64247e-18	0.582799	0.387439	5.4347e-18	1.48872e-16	0.518715	0.323355	1.27606e-20	2.5286e-18
cg22748799	0.146756	0.589845	0.443089	4.18787e-18	2.4123e-16	0.562319	0.415563	2.687e-20	4.64247e-18	0.603702	0.456946	2.48039e-17	5.24222e-16	0.482843	0.336087	3.14182e-19	2.58994e-17
cg22757399	0.0835447	0.730713	0.647168	4.18787e-18	2.4123e-16	0.587499	0.503954	1.39282e-18	5.55149e-17	0.458123	0.374578	1.76479e-05	4.81441e-05	0.416838	0.333293	1.03247e-07	5.95953e-07
cg22757824	0.0937092	0.674725	0.581016	4.18787e-18	2.4123e-16	0.644782	0.551073	1.33281e-19	9.93654e-18	0.658347	0.564638	1.0983e-16	1.87883e-15	0.566054	0.472345	7.13369e-20	8.35554e-18
cg22823146	0.0705426	0.572205	0.501662	5.55226e-17	1.25909e-15	0.552001	0.481459	7.36233e-19	3.36076e-17	0.44956	0.379017	1.98916e-10	1.00462e-09	0.413455	0.342912	7.7665e-12	8.76958e-11
cg22871668	0.0419258	0.656772	0.614846	4.18787e-18	2.4123e-16	0.625506	0.58358	1.74989e-20	4.64247e-18	0.69064	0.648714	1.85291e-18	6.36949e-17	0.528008	0.486082	1.3311e-19	1.33747e-17
cg23002761	0.114829	0.517191	0.402362	6.76014e-13	6.13007e-12	0.544829	0.429999	1.10564e-19	8.89384e-18	0.599395	0.484566	1.72142e-17	3.8564e-16	0.525443	0.410613	4.95309e-22	4.51288e-19
cg23069167	0.0254343	0.421296	0.395862	6.22067e-14	6.56841e-13	0.377363	0.351929	2.35835e-16	4.61424e-15	0.437552	0.412118	5.68363e-15	6.26915e-14	0.361865	0.33643	3.25103e-19	2.66602e-17
cg23089825	0.17604	0.649708	0.473668	4.98907e-18	2.41771e-16	0.611344	0.435305	3.74551e-20	4.98615e-18	0.654131	0.478091	8.03058e-17	1.43073e-15	0.506255	0.330215	3.84483e-15	8.271e-14
cg23095743	0.191645	0.700077	0.508432	4.18787e-18	2.4123e-16	0.668885	0.47724	1.92522e-20	4.64247e-18	0.677154	0.485509	5.96362e-18	1.60381e-16	0.597032	0.405387	5.05037e-21	1.39059e-18
cg23116540	0.734335	0.395116	-0.339219	5.91274e-14	6.26387e-13	0.383936	-0.350399	3.50821e-15	5.36579e-14	0.292421	-0.441914	7.01925e-17	1.27454e-15	0.356341	-0.377994	9.00281e-19	5.96941e-17
cg23179456	0.11901	0.737432	0.618423	1.08972e-16	2.16944e-15	0.580317	0.461307	7.0161e-10	4.78798e-09	0.551367	0.432357	1.65514e-06	5.11315e-06	0.50085	0.381841	2.9749e-07	1.58904e-06
cg23206851	0.308124	0.655422	0.347298	3.3886e-15	4.50143e-14	0.636715	0.328591	7.01226e-18	2.12559e-16	0.63961	0.331487	2.0541e-12	1.39814e-11	0.629035	0.320911	3.91972e-18	2.0099e-16
cg23209990	0.0874557	0.683259	0.595804	4.18787e-18	2.4123e-16	0.606497	0.519041	5.73014e-20	6.06157e-18	0.573038	0.485583	1.23651e-13	1.03862e-12	0.427516	0.34006	3.7309e-15	8.05075e-14
cg23216292	0.0701907	0.687889	0.617699	5.87459e-17	1.31192e-15	0.597147	0.526956	2.43946e-19	1.46484e-17	0.442237	0.372047	2.43205e-13	1.93665e-12	0.424431	0.354241	1.16059e-17	5.02162e-16
cg23217126	0.0672392	0.441812	0.374573	4.18787e-18	2.4123e-16	0.422561	0.355321	2.32961e-20	4.64247e-18	0.499166	0.431926	3.91389e-20	8.52305e-18	0.385481	0.318242	1.88338e-20	3.27561e-18
cg23218760	0.0890084	0.62934	0.540332	4.18787e-18	2.4123e-16	0.539535	0.450526	1.53291e-19	1.06612e-17	0.500251	0.411243	1.88419e-15	2.32156e-14	0.42967	0.340662	7.09932e-18	3.30646e-16
cg23235241	0.180267	0.687111	0.506845	2.50823e-17	7.04099e-16	0.649569	0.469302	2.22126e-20	4.64247e-18	0.59386	0.413594	3.38674e-14	3.17026e-13	0.544174	0.363907	2.70045e-17	1.03856e-15
cg23243867	0.224909	0.616866	0.391957	4.43971e-18	2.4123e-16	0.592964	0.368055	4.74469e-20	5.53412e-18	0.616558	0.391649	4.24499e-19	2.22257e-17	0.557912	0.333003	1.95106e-20	3.34203e-18
cg23297477	0.139023	0.681093	0.54207	1.06046e-17	3.66414e-16	0.58423	0.445207	9.25021e-15	1.30272e-13	0.614972	0.475949	1.99494e-13	1.61377e-12	0.494366	0.355343	2.16211e-12	2.69356e-11
cg23300732	0.18164	0.550025	0.368385	4.18787e-18	2.4123e-16	0.549441	0.367802	1.83548e-20	4.64247e-18	0.577695	0.396055	3.5031e-19	1.9883e-17	0.509607	0.327968	4.53355e-20	5.97599e-18
cg23350385	0.673129	0.33994	-0.333189	1.61871e-13	1.60643e-12	0.356898	-0.316231	1.85243e-17	4.88186e-16	0.298474	-0.374655	5.60561e-17	1.04819e-15	0.365375	-0.307754	3.36399e-19	2.74253e-17
cg23359394	0.0413807	0.547772	0.506392	4.18787e-18	2.4123e-16	0.526433	0.485053	1.00686e-19	8.38764e-18	0.411354	0.369973	1.312e-14	1.33785e-13	0.390921	0.349541	2.81249e-18	1.52815e-16
cg23405575	0.0609622	0.671782	0.61082	4.18787e-18	2.4123e-16	0.620008	0.559046	1.74989e-20	4.64247e-18	0.489688	0.428726	2.0889e-09	9.19991e-09	0.378657	0.317695	2.43813e-11	2.5353e-10
cg23424003	0.32169	0.717843	0.396153	1.88459e-17	5.62149e-16	0.728793	0.407103	1.00686e-19	8.38764e-18	0.694911	0.373221	1.20731e-14	1.24122e-13	0.654165	0.332475	8.39951e-16	2.12125e-14
cg23445461	0.141666	0.661696	0.52003	4.18787e-18	2.4123e-16	0.612	0.470334	3.57222e-20	4.8901e-18	0.711696	0.57003	5.2594e-20	8.52305e-18	0.564101	0.422435	1.76126e-22	4.06804e-19
cg23500059	0.171728	0.625179	0.453451	5.55226e-17	1.25909e-15	0.582463	0.410735	4.52575e-20	5.41638e-18	0.479671	0.307943	2.80639e-10	1.38782e-09	0.473512	0.301784	3.96218e-15	8.50126e-14
cg23559689	0.229922	0.737649	0.507727	4.18787e-18	2.4123e-16	0.69999	0.470068	1.83548e-20	4.64247e-18	0.73093	0.501008	5.00701e-20	8.52305e-18	0.647451	0.417529	1.20005e-19	1.22895e-17
cg23749856	0.114302	0.687231	0.572929	1.41447e-17	4.52275e-16	0.643559	0.529257	1.15856e-19	9.14907e-18	0.643364	0.529062	2.34417e-18	7.63827e-17	0.526552	0.41225	6.8898e-20	8.13822e-18
cg23849311	0.135716	0.63658	0.500864	1.68044e-17	5.15634e-16	0.597773	0.462057	9.99754e-18	2.87114e-16	0.558249	0.422533	3.23573e-12	2.13502e-11	0.501223	0.365507	2.34421e-12	2.90237e-11
cg23849826	0.684443	0.325761	-0.358683	3.5503e-14	3.9063e-13	0.315378	-0.369065	1.41587e-16	2.9329e-15	0.222948	-0.461495	3.2544e-18	9.86737e-17	0.291924	-0.392519	2.24669e-20	3.69316e-18
cg23855505	0.0622574	0.687706	0.625448	2.36906e-17	6.73212e-16	0.607715	0.545457	1.33103e-18	5.35052e-17	0.376408	0.31415	4.76313e-07	1.56942e-06	0.41346	0.351203	1.80228e-14	3.34695e-13
cg23912454	0.090427	0.617391	0.526964	4.18787e-18	2.4123e-16	0.550302	0.459875	4.44568e-19	2.28509e-17	0.46457	0.374143	2.75089e-11	1.57308e-10	0.407096	0.316669	3.84438e-13	5.48872e-12
cg23936031	0.244754	0.547764	0.30301	7.41561e-07	3.08183e-06	0.660483	0.415729	5.02051e-13	5.30101e-12	0.723436	0.478682	9.33732e-14	8.01566e-13	0.667652	0.422898	2.9076e-18	1.56738e-16
cg23964682	0.049339	0.470319	0.42098	3.01912e-11	2.19455e-10	0.417101	0.367762	4.31745e-10	3.03134e-09	0.429936	0.380597	5.36134e-08	1.97949e-07	0.402098	0.352759	9.38558e-10	7.53081e-09
cg23979631	0.338431	0.677432	0.339001	1.63847e-14	1.90856e-13	0.689458	0.351027	8.37461e-18	2.4702e-16	0.711274	0.372843	3.62793e-16	5.36341e-15	0.656874	0.318443	4.10462e-17	1.49248e-15
cg24058604	0.137611	0.603033	0.465422	4.41847e-15	5.7367e-14	0.617285	0.479674	2.39598e-18	8.65043e-17	0.689742	0.552131	2.84321e-17	5.87113e-16	0.581584	0.443973	1.21904e-18	7.64143e-17
cg24089600	0.155884	0.644321	0.488437	4.18787e-18	2.4123e-16	0.621663	0.465779	1.39646e-19	1.01931e-17	0.642784	0.4869	5.6931e-18	1.5448e-16	0.561831	0.405946	4.69483e-20	6.12401e-18
cg24093411	0.0535226	0.504744	0.451221	1.77963e-17	5.36981e-16	0.426235	0.372713	9.6079e-20	8.14992e-18	0.415453	0.36193	6.6877e-16	9.20744e-15	0.375305	0.321783	1.7549e-20	3.1364e-18
cg24115681	0.831359	0.400033	-0.431326	1.29181e-15	1.87905e-14	0.435765	-0.395594	7.56757e-15	1.08317e-13	0.268428	-0.562931	5.65782e-19	2.65969e-17	0.470246	-0.361113	1.91118e-14	3.52803e-13
cg24176563	0.164669	0.610854	0.446185	4.18787e-18	2.4123e-16	0.576586	0.411918	1.74989e-20	4.64247e-18	0.610807	0.446139	3.5031e-19	1.9883e-17	0.511227	0.346559	8.5797e-22	5.24661e-19
cg24198558	0.21306	0.583894	0.370834	4.43971e-18	2.4123e-16	0.567686	0.354625	5.59352e-19	2.72557e-17	0.618953	0.405892	1.88633e-17	4.16207e-16	0.513525	0.300465	2.93416e-19	2.44994e-17
cg24280540	0.103625	0.643651	0.540026	4.18787e-18	2.4123e-16	0.607692	0.504067	2.11789e-20	4.64247e-18	0.57751	0.473885	2.13389e-18	7.10567e-17	0.509	0.405375	5.42543e-21	1.45197e-18
cg24291087	0.133108	0.723594	0.590487	7.78455e-17	1.64227e-15	0.617496	0.484388	5.34267e-19	2.63162e-17	0.546148	0.413041	4.67868e-10	2.24495e-09	0.481988	0.34888	9.83107e-13	1.30125e-11
cg24307799	0.0913876	0.510071	0.418684	5.94121e-18	2.54543e-16	0.490001	0.398613	4.1174e-20	5.16638e-18	0.500276	0.408888	3.10565e-18	9.50859e-17	0.426974	0.335587	7.38611e-20	8.55449e-18
cg24542751	0.0402111	0.578692	0.538481	2.97599e-17	8.05475e-16	0.518123	0.477911	1.01327e-18	4.32845e-17	0.588086	0.547875	3.96049e-16	5.78967e-15	0.493763	0.453552	2.5452e-18	1.4031e-16
cg24671344	0.134514	0.640902	0.506388	6.67345e-18	2.71359e-16	0.571314	0.4368	8.44365e-19	3.74545e-17	0.560235	0.425721	2.15965e-13	1.73589e-12	0.457672	0.323158	1.86069e-15	4.31555e-14
cg24676071	0.305526	0.833171	0.527645	4.18787e-18	2.4123e-16	0.808333	0.502807	1.74989e-20	4.64247e-18	0.711588	0.406062	1.01189e-13	8.63122e-13	0.695198	0.389673	3.36399e-19	2.74253e-17
cg24685006	0.297772	0.674148	0.376375	4.68632e-17	1.14514e-15	0.647115	0.349342	1.24682e-17	3.47393e-16	0.701573	0.4038	4.11038e-18	1.18456e-16	0.616473	0.318701	5.9992e-19	4.33189e-17
cg24685755	0.287512	0.734158	0.446646	2.36906e-17	6.73212e-16	0.723213	0.435701	9.6079e-20	8.14992e-18	0.680627	0.393114	4.50674e-14	4.10745e-13	0.641135	0.353623	1.60778e-17	6.64644e-16
cg24687051	0.236716	0.695712	0.458996	4.18787e-18	2.4123e-16	0.666744	0.430028	3.40686e-20	4.82211e-18	0.68378	0.447064	5.39367e-19	2.57897e-17	0.638049	0.401333	3.78995e-21	1.16076e-18
cg24973298	0.0685352	0.527007	0.458472	4.18787e-18	2.4123e-16	0.49819	0.429655	1.74989e-20	4.64247e-18	0.460089	0.391554	4.71829e-16	6.75825e-15	0.405075	0.33654	1.42623e-19	1.4077e-17
cg25024074	0.214408	0.579497	0.36509	4.98907e-18	2.41771e-16	0.57261	0.358202	3.74551e-20	4.98615e-18	0.614983	0.400575	4.31949e-20	8.52305e-18	0.522571	0.308164	4.57175e-19	3.49756e-17
cg25046651	0.175046	0.653006	0.47796	2.65547e-17	7.35692e-16	0.632638	0.457593	1.74989e-20	4.64247e-18	0.686316	0.51127	3.5031e-19	1.9883e-17	0.609468	0.434422	1.21419e-22	4.06804e-19
cg25081106	0.09837	0.673885	0.575515	1.49815e-17	4.72492e-16	0.679493	0.581123	1.76265e-19	1.16534e-17	0.635136	0.536766	2.53014e-13	2.00885e-12	0.497768	0.399398	2.50157e-11	2.5968e-10
cg25084878	0.141011	0.677321	0.53631	4.18787e-18	2.4123e-16	0.625599	0.484588	1.74989e-20	4.64247e-18	0.638859	0.497848	4.13787e-16	6.0196e-15	0.507568	0.366557	4.3768e-17	1.57768e-15
cg25119415	0.791018	0.447182	-0.343836	2.93745e-13	2.80782e-12	0.396004	-0.395014	2.67618e-19	1.56854e-17	0.305464	-0.485555	1.05075e-18	4.157e-17	0.448458	-0.34256	2.70045e-17	1.03856e-15
cg25185881	0.0992578	0.626965	0.527707	4.18787e-18	2.4123e-16	0.591824	0.492566	1.74989e-20	4.64247e-18	0.502759	0.403501	2.75925e-14	2.63345e-13	0.461034	0.361776	4.89353e-19	3.68618e-17
cg25213546	0.118187	0.703888	0.585701	4.68632e-17	1.14514e-15	0.613502	0.495315	1.84655e-19	1.20369e-17	0.454157	0.33597	3.70791e-07	1.23798e-06	0.447444	0.329257	7.36825e-12	8.35632e-11
cg25314624	0.796722	0.434771	-0.361952	2.4609e-15	3.36358e-14	0.431842	-0.36488	5.21445e-20	5.79855e-18	0.354757	-0.441966	4.31949e-20	8.52305e-18	0.482516	-0.314206	7.14649e-22	4.92684e-19
cg25433624	0.153785	0.616537	0.462751	4.18787e-18	2.4123e-16	0.614573	0.460787	1.74989e-20	4.64247e-18	0.555493	0.401707	6.18263e-15	6.76523e-14	0.4847	0.330915	2.83649e-16	8.11127e-15
cg25437385	0.0929324	0.597242	0.50431	4.18787e-18	2.4123e-16	0.55471	0.461777	1.92522e-20	4.64247e-18	0.456349	0.363417	3.42239e-15	3.96415e-14	0.422664	0.329732	2.07352e-16	6.1436e-15
cg25499543	0.669294	0.286045	-0.38325	3.21302e-15	4.28846e-14	0.299837	-0.369457	2.33215e-15	3.68755e-14	0.220504	-0.448791	5.86382e-17	1.08984e-15	0.290835	-0.378459	1.4419e-18	8.77158e-17
cg25503381	0.599902	0.250348	-0.349554	2.8883e-15	3.89273e-14	0.263087	-0.336815	1.54638e-15	2.53109e-14	0.206483	-0.393419	3.90595e-17	7.68325e-16	0.267239	-0.332663	6.2239e-18	2.95375e-16
cg25527770	0.279262	0.584393	0.30513	5.40977e-11	3.80056e-10	0.626647	0.347384	5.74643e-17	1.31413e-15	0.655496	0.376234	3.79062e-16	5.57257e-15	0.630426	0.351163	2.24669e-20	3.69316e-18
cg25532099	0.143591	0.714941	0.57135	4.18787e-18	2.4123e-16	0.654223	0.510632	1.74989e-20	4.64247e-18	0.568848	0.425257	1.83238e-12	1.25868e-11	0.477951	0.334361	2.16211e-12	2.69356e-11
cg25556905	0.080545	0.62997	0.549425	1.21859e-16	2.37693e-15	0.489194	0.408649	3.37865e-11	2.7543e-10	0.475486	0.394941	2.50055e-07	8.51995e-07	0.423602	0.343057	9.3112e-09	6.3638e-08
cg25636478	0.128529	0.589232	0.460704	1.00096e-17	3.52473e-16	0.521793	0.393264	1.27196e-18	5.16805e-17	0.464486	0.335957	9.54693e-13	6.86302e-12	0.51224	0.383712	7.35098e-19	5.09299e-17
cg25652029	0.241604	0.645486	0.403882	2.65547e-17	7.35692e-16	0.622251	0.380647	9.25019e-19	4.03171e-17	0.690929	0.449325	7.06037e-20	8.69368e-18	0.581411	0.339807	1.57826e-20	2.92898e-18
cg25662926	0.22994	0.636779	0.406839	2.2464e-16	4.03211e-15	0.630827	0.400887	2.62919e-17	6.60673e-16	0.67956	0.44962	9.06149e-16	1.2078e-14	0.572119	0.342179	2.20786e-16	6.49125e-15
cg25664438	0.0916307	0.759276	0.667645	4.18787e-18	2.4123e-16	0.679442	0.587812	1.74989e-20	4.64247e-18	0.529914	0.438283	1.97454e-17	4.32563e-16	0.483376	0.391745	3.03624e-19	2.52066e-17
cg25703346	0.114936	0.651905	0.536969	2.36906e-17	6.73212e-16	0.602486	0.487549	6.41801e-19	3.03317e-17	0.453558	0.338621	1.23496e-11	7.44871e-11	0.479544	0.364608	4.88841e-15	1.02782e-13
cg25932164	0.022077	0.68711	0.665033	4.18787e-18	2.4123e-16	0.605539	0.583462	4.1174e-20	5.16638e-18	0.3582	0.336123	1.4256e-14	1.44327e-13	0.323887	0.30181	4.33582e-15	9.22596e-14
cg25944717	0.744746	0.370366	-0.37438	1.77963e-17	5.36981e-16	0.397349	-0.347396	5.74643e-17	1.31413e-15	0.287873	-0.456873	8.68947e-19	3.62272e-17	0.398723	-0.346023	2.45961e-21	9.11988e-19
cg25999442	0.160371	0.692947	0.532576	4.18787e-18	2.4123e-16	0.673928	0.513557	1.74989e-20	4.64247e-18	0.621678	0.461307	1.36764e-14	1.38955e-13	0.519934	0.359563	3.3276e-14	5.84462e-13
cg26024843	0.256865	0.627101	0.370236	7.35902e-17	1.56856e-15	0.612568	0.355703	1.10564e-19	8.89384e-18	0.588803	0.331938	1.77076e-13	1.44561e-12	0.583333	0.326469	1.66091e-17	6.82873e-16
cg26036626	0.113933	0.678735	0.564803	5.56254e-13	5.10305e-12	0.696824	0.582891	6.00657e-20	6.21973e-18	0.77212	0.658187	1.30739e-17	3.06164e-16	0.675169	0.561237	1.28106e-21	6.3463e-19
cg26143045	0.0882161	0.584001	0.495785	6.21536e-17	1.36905e-15	0.501306	0.41309	8.4691e-17	1.85388e-15	0.406543	0.318327	5.76758e-13	4.3017e-12	0.405062	0.316846	1.94724e-16	5.81028e-15
cg26237681	0.105089	0.627519	0.52243	4.18787e-18	2.4123e-16	0.556933	0.451843	2.44318e-20	4.64247e-18	0.496241	0.391152	7.74644e-11	4.14924e-10	0.430957	0.325868	2.14874e-14	3.91929e-13
cg26433102	0.161147	0.583398	0.422251	4.18787e-18	2.4123e-16	0.574774	0.413626	1.83548e-20	4.64247e-18	0.560734	0.399587	1.54079e-19	1.23314e-17	0.500016	0.338869	2.67914e-20	4.15361e-18
cg26449787	0.0963433	0.638179	0.541835	4.18787e-18	2.4123e-16	0.595786	0.499442	1.27202e-19	9.65811e-18	0.632961	0.536618	4.72697e-18	1.32683e-16	0.498231	0.401887	3.52695e-21	1.11603e-18
cg26460092	0.201299	0.643852	0.442553	4.18787e-18	2.4123e-16	0.626751	0.425452	1.83548e-20	4.64247e-18	0.604025	0.402726	6.7247e-15	7.29738e-14	0.518461	0.317162	8.13511e-14	1.31797e-12
cg26475649	0.103672	0.581343	0.477672	4.42841e-17	1.09758e-15	0.531913	0.428241	3.53112e-19	1.91718e-17	0.522671	0.419	3.90595e-17	7.68325e-16	0.476902	0.37323	1.42623e-19	1.4077e-17
cg26501369	0.208731	0.675393	0.466662	4.18787e-18	2.4123e-16	0.642057	0.433326	6.29617e-20	6.37223e-18	0.565533	0.356802	2.65174e-15	3.15143e-14	0.526621	0.31789	1.13974e-18	7.25218e-17
cg26560414	0.0669405	0.722017	0.655077	2.50823e-17	7.04099e-16	0.554674	0.487734	3.16648e-14	4.06606e-13	0.496565	0.429624	1.14029e-10	5.96314e-10	0.381134	0.314193	3.09619e-07	1.64882e-06
cg26614816	0.272467	0.678157	0.405691	5.55226e-17	1.25909e-15	0.617814	0.345348	8.30957e-16	1.44018e-14	0.662184	0.389717	1.06551e-14	1.10785e-13	0.590193	0.317727	1.45823e-17	6.11394e-16
cg26656135	0.149872	0.617092	0.46722	4.18787e-18	2.4123e-16	0.58571	0.435838	1.74989e-20	4.64247e-18	0.582083	0.432212	8.63705e-18	2.17126e-16	0.493827	0.343955	1.81518e-19	1.69955e-17
cg26742995	0.0725929	0.559052	0.486459	6.29683e-18	2.62823e-16	0.5	0.427407	1.01327e-18	4.32845e-17	0.562471	0.489878	3.90595e-17	7.68325e-16	0.477183	0.40459	4.57175e-19	3.49756e-17
cg26983710	0.184397	0.600938	0.416541	4.18787e-18	2.4123e-16	0.57119	0.386793	1.53291e-19	1.06612e-17	0.615437	0.43104	6.09447e-20	8.52305e-18	0.506567	0.32217	4.38797e-16	1.1963e-14
cg26987597	0.181318	0.719034	0.537716	4.18787e-18	2.4123e-16	0.690888	0.50957	1.83548e-20	4.64247e-18	0.65182	0.470502	2.76712e-15	3.27363e-14	0.548847	0.367529	5.28574e-16	1.41052e-14
cg27151303	0.293283	0.643718	0.350434	2.854e-12	2.37459e-11	0.691521	0.398237	1.11114e-15	1.87618e-14	0.689691	0.396407	7.57006e-13	5.53551e-12	0.674859	0.381576	1.19912e-17	5.16612e-16
cg27179533	0.170611	0.560864	0.390253	4.11931e-16	6.85942e-15	0.590393	0.419782	4.31681e-20	5.28314e-18	0.541179	0.370568	5.76758e-13	4.3017e-12	0.522664	0.352053	9.23068e-18	4.13707e-16
cg27200446	0.0289161	0.651146	0.62223	4.18787e-18	2.4123e-16	0.622	0.593084	1.83548e-20	4.64247e-18	0.614807	0.585891	2.71681e-17	5.64773e-16	0.539569	0.510653	1.6351e-20	2.99007e-18
cg27223047	0.369548	0.83852	0.468972	4.70648e-18	2.4123e-16	0.799871	0.430322	3.40686e-20	4.82211e-18	0.785895	0.416347	5.14909e-16	7.30032e-15	0.717698	0.34815	2.01239e-19	1.83816e-17
cg27272220	0.110635	0.641992	0.531357	4.43971e-18	2.4123e-16	0.618925	0.508289	1.74989e-20	4.64247e-18	0.521245	0.41061	8.6774e-16	1.16165e-14	0.508215	0.39758	4.72994e-19	3.59131e-17
cg27341128	0.170048	0.582408	0.412361	4.43971e-18	2.4123e-16	0.569818	0.39977	1.74989e-20	4.64247e-18	0.508553	0.338505	2.4415e-16	3.78698e-15	0.492911	0.322863	2.93416e-19	2.44994e-17
cg27347269	0.0569478	0.664238	0.60729	4.18787e-18	2.4123e-16	0.600407	0.543459	1.74989e-20	4.64247e-18	0.595597	0.53865	2.27009e-19	1.54186e-17	0.50981	0.452862	4.69483e-20	6.12401e-18
cg27412680	0.156838	0.684203	0.527365	4.18787e-18	2.4123e-16	0.611313	0.454475	2.687e-20	4.64247e-18	0.546378	0.38954	2.21633e-12	1.50068e-11	0.494951	0.338112	3.42085e-16	9.58208e-15
cg27467929	0.141268	0.682451	0.541183	4.18787e-18	2.4123e-16	0.657448	0.516181	1.83548e-20	4.64247e-18	0.599979	0.458711	4.72697e-18	1.32683e-16	0.554764	0.413496	6.65415e-20	7.92441e-18
cg27486637	0.0340592	0.639936	0.605877	4.18787e-18	2.4123e-16	0.588959	0.5549	8.74816e-20	7.73173e-18	0.41811	0.384051	3.39737e-09	1.45511e-08	0.401745	0.367685	3.29657e-09	2.42131e-08
cg27515369	0.102188	0.770536	0.668348	4.18787e-18	2.4123e-16	0.675323	0.573135	3.75478e-18	1.25643e-16	0.535421	0.433233	7.30336e-09	2.99803e-08	0.4409	0.338712	6.63085e-12	7.57595e-11
cg27528510	0.219048	0.660189	0.441141	9.21212e-17	1.88648e-15	0.671217	0.452168	9.6079e-20	8.14992e-18	0.622696	0.403648	1.17437e-15	1.52196e-14	0.582618	0.36357	4.23856e-17	1.53456e-15
cg27544046	0.704168	0.387874	-0.316294	7.64203e-12	6.00949e-11	0.34578	-0.358388	5.70712e-15	8.37405e-14	0.184645	-0.519523	3.5031e-19	1.9883e-17	0.378256	-0.325912	4.97566e-17	1.75979e-15
cg27546237	0.0829968	0.631519	0.548522	4.18787e-18	2.4123e-16	0.600637	0.51764	1.10564e-19	8.89384e-18	0.586346	0.503349	1.17437e-15	1.52196e-14	0.464044	0.381048	1.75378e-19	1.65488e-17
cg27616661	0.029611	0.507242	0.47763	8.41538e-18	3.12958e-16	0.426739	0.397128	3.53112e-19	1.91718e-17	0.403739	0.374128	4.51642e-16	6.49732e-15	0.397909	0.368298	6.96839e-21	1.70278e-18
cg27648738	0.073507	0.716244	0.642737	4.18787e-18	2.4123e-16	0.627207	0.5537	6.13065e-19	2.92635e-17	0.515428	0.441921	5.24492e-11	2.87704e-10	0.467246	0.393739	1.09203e-11	1.20365e-10
cg27662483	0.070814	0.565346	0.494532	4.18787e-18	2.4123e-16	0.506728	0.435914	9.16808e-20	7.93461e-18	0.440946	0.370132	1.50995e-13	1.24787e-12	0.374237	0.303423	2.02654e-14	3.71696e-13
