# Supplementary material for: In Silico Gene Prioritization Highlights the Significance of Bone Morphogenetic Protein 4 (BMP4) Promoter Methylation across All Methylation Clusters in Colorectal Cancer
Source: Int J Mol Sci. 2023 Aug 11;24(16):12692. doi: 10.3390/ijms241612692 (PMC10454928; doi:10.3390/ijms241612692)
Supplement: Supplementary file 1 [file ijms-24-12692-s001.zip › Supplementary Table 3 - new.xlsx]

## Sheet: Sheet1
Table of average beta values of probes for each regulatory regions
Information of regulatory region									Information of gene corresponding to regulatory region										Information on beta values in clusters
Region	Chromosome	Start	End	Feature type	Regulatory stable ID	Bound start	Bound end	Feature type description	Gene stable ID	Chromosome	GeneStart	GeneEnd	Strand	WikiGene name	Gene name	Gene type	distance gene start to promoter start	probe location	NT average beta values	CIMP.H average beta values	CIMP.L average beta values	Cluster3 average beta values	Cluster4 average beta values	Number of probes in regulatory region
ENSR00000203052_promoter bound region	6	133240800	133242800	Promoter	ENSR00000203052	133240574	133242800	Predicted promoter	ENSG00000112319	6	133240598	133532120	1	EYA4	EYA4	protein_coding	-202	promoter bound region	0.092215	0.621836	0.58815	0.591391	0.478937	29
ENSR00000203052_predicted promoter region	6	133240800	133242800	Promoter	ENSR00000203052	133240574	133242800	Predicted promoter	ENSG00000112319	6	133240598	133532120	1	EYA4	EYA4	protein_coding	-202	predicted promoter region	0.0888248	0.6224	0.590204	0.604138	0.486697	25
ENSR00000209824_promoter bound region	7	27101400	27102801	Promoter	ENSR00000209824	27096602	27104599	Predicted promoter	ENSG00000105997	7	27106184	27152581	-1	HOXA3	HOXA3	protein_coding	4784	promoter bound region	0.32688	0.727559	0.717559	0.741903	0.691137	19
ENSR00000187867_promoter bound region	5	141484600	141485001	Promoter	ENSR00000187867	141484202	141485599	Predicted promoter	ENSG00000240764	5	141489121	141512979	1	PCDHGC5	PCDHGC5	protein_coding	4521	promoter bound region	0.195216	0.653401	0.628151	0.702359	0.601727	16
ENSR00000187867_promoter bound region	5	141484600	141485001	Promoter	ENSR00000187867	141484202	141485599	Predicted promoter	ENSG00000242419	5	141484997	141512979	1	PCDHGC4	PCDHGC4	protein_coding	397	promoter bound region	0.195216	0.653401	0.628151	0.702359	0.601727	16
ENSR00000209824_predicted promoter region	7	27101400	27102801	Promoter	ENSR00000209824	27096602	27104599	Predicted promoter	ENSG00000105996	7	27100354	27102811	-1	HOXA2	HOXA2	protein_coding	-1046	predicted promoter region	0.380882	0.799923	0.789937	0.812861	0.755026	14
ENSR00000209824_predicted promoter region	7	27101400	27102801	Promoter	ENSR00000209824	27096602	27104599	Predicted promoter	ENSG00000105997	7	27106184	27152581	-1	HOXA3	HOXA3	protein_coding	4784	predicted promoter region	0.380882	0.799923	0.789937	0.812861	0.755026	14
ENSR00000325316_promoter bound region	7	27141800	27144001	Promoter	ENSR00000325316	27139802	27145517	Predicted promoter	ENSG00000106006	7	27145396	27150603	-1	HOXA6	HOXA6	protein_coding	3596	promoter bound region	0.307484	0.647682	0.708893	0.709124	0.694228	12
ENSR00000066862_promoter bound region	14	24333800	24334001	Promoter	ENSR00000066862	24331802	24335410	Predicted promoter	ENSG00000129465	14	24336021	24340045	-1	RIPK3	RIPK3	protein_coding	2221	promoter bound region	0.102562	0.668269	0.521672	0.505316	0.447789	10
ENSR00000187867_predicted promoter region	5	141484600	141485001	Promoter	ENSR00000187867	141484202	141485599	Predicted promoter	ENSG00000240764	5	141489121	141512979	1	PCDHGC5	PCDHGC5	protein_coding	4521	predicted promoter region	0.182616	0.657966	0.638949	0.706843	0.617059	10
ENSR00000187867_predicted promoter region	5	141484600	141485001	Promoter	ENSR00000187867	141484202	141485599	Predicted promoter	ENSG00000242419	5	141484997	141512979	1	PCDHGC4	PCDHGC4	protein_coding	397	predicted promoter region	0.182616	0.657966	0.638949	0.706843	0.617059	10
ENSR00000273801_promoter bound region	14	24334600	24334801	Promoter	ENSR00000273801	24331802	24335410	Predicted promoter	ENSG00000129465	14	24336021	24340045	-1	RIPK3	RIPK3	protein_coding	1421	promoter bound region	0.102562	0.668269	0.521672	0.505316	0.447789	10
ENSR00000094896_promoter bound region	17	45261800	45262201	Promoter	ENSR00000094896	45261402	45263771	Predicted promoter	ENSG00000006062	17	45263121	45317040	-1	MAP3K14	MAP3K14	protein_coding	1321	promoter bound region	0.0770972	0.611703	0.55219	0.613169	0.520446	9
ENSR00000225393_predicted promoter region	8	66428001	66433001	Promoter	ENSR00000225393	66428001	66433399	Predicted promoter	ENSG00000147576	8	66430185	66471601	1	ADHFE1	ADHFE1	protein_coding	2184	predicted promoter region	0.107493	0.690236	0.669441	0.726888	0.636136	9
ENSR00000225393_promoter bound region	8	66428001	66433001	Promoter	ENSR00000225393	66428001	66433399	Predicted promoter	ENSG00000147576	8	66430185	66471601	1	ADHFE1	ADHFE1	protein_coding	2184	promoter bound region	0.107493	0.690236	0.669441	0.726888	0.636136	9
ENSR00000056527_promoter bound region	12	104303400	104304001	Promoter	ENSR00000056527	104302802	104304599	Predicted promoter	ENSG00000255150	12	104303739	104305205	1	EID3	EID3	protein_coding	339	promoter bound region	0.197241	0.676432	0.594491	0.652644	0.561382	8
ENSR00000094896_predicted promoter region	17	45261800	45262201	Promoter	ENSR00000094896	45261402	45263771	Predicted promoter	ENSG00000006062	17	45263121	45317040	-1	MAP3K14	MAP3K14	protein_coding	1321	predicted promoter region	0.0530386	0.60278	0.542966	0.604138	0.509099	8
ENSR00000127233_promoter bound region	2	181456800	181460401	Promoter	ENSR00000127233	181456402	181463199	Predicted promoter	ENSG00000115232	2	181457202	181536187	1	ITGA4	ITGA4	protein_coding	402	promoter bound region	0.232502	0.601655	0.577084	0.589074	0.53244	8
ENSR00000186593_predicted promoter region	5	128536800	128539201	Promoter	ENSR00000186593	128536202	128539599	Predicted promoter	ENSG00000113396	5	128538013	129033642	1	SLC27A6	SLC27A6	protein_coding	1213	predicted promoter region	0.155117	0.70308	0.65864	0.614512	0.516767	8
ENSR00000186593_promoter bound region	5	128536800	128539201	Promoter	ENSR00000186593	128536202	128539599	Predicted promoter	ENSG00000113396	5	128538013	129033642	1	SLC27A6	SLC27A6	protein_coding	1213	promoter bound region	0.155117	0.70308	0.65864	0.614512	0.516767	8
ENSR00000191825_promoter bound region	6	391400	391801	Promoter	ENSR00000191825	390892	394269	Predicted promoter	ENSG00000137265	6	391739	411447	1	IRF4	IRF4	protein_coding	339	promoter bound region	0.147369	0.669152	0.643004	0.651088	0.554458	8
ENSR00000225517_predicted promoter region	8	67951800	67953600	Promoter	ENSR00000225517	67951402	67953600	Predicted promoter	ENSG00000046889	8	67952118	68237030	1	PREX2	PREX2	protein_coding	318	predicted promoter region	0.130264	0.666684	0.64287	0.587656	0.543318	8
ENSR00000225517_promoter bound region	8	67951800	67953600	Promoter	ENSR00000225517	67951402	67953600	Predicted promoter	ENSG00000046889	8	67952118	68237030	1	PREX2	PREX2	protein_coding	318	promoter bound region	0.130264	0.666684	0.64287	0.587656	0.543318	8
ENSR00000273801_predicted promoter region	14	24334600	24334801	Promoter	ENSR00000273801	24331802	24335410	Predicted promoter	ENSG00000129465	14	24336021	24340045	-1	RIPK3	RIPK3	protein_coding	1421	predicted promoter region	0.0899364	0.668694	0.513764	0.495942	0.439852	8
ENSR00000044332_promoter bound region	11	105610800	105611000	Promoter	ENSR00000044332	105610402	105611000	Predicted promoter	ENSG00000152578	11	105609994	105982092	1	GRIA4	GRIA4	protein_coding	-806	promoter bound region	0.2106	0.714068	0.676954	0.720661	0.623849	7
ENSR00000061287_predicted promoter region	13	36297000	36298401	Promoter	ENSR00000061287	36296602	36298799	Predicted promoter	ENSG00000133104	13	36301638	36370180	-1	SPG20	SPG20	protein_coding	4638	predicted promoter region	0.12938	0.635798	0.612383	0.539163	0.500924	7
ENSR00000061287_promoter bound region	13	36297000	36298401	Promoter	ENSR00000061287	36296602	36298799	Predicted promoter	ENSG00000133104	13	36301638	36370180	-1	SPG20	SPG20	protein_coding	4638	promoter bound region	0.12938	0.635798	0.612383	0.539163	0.500924	7
ENSR00000064481_predicted promoter region	13	93226400	93229600	Promoter	ENSR00000064481	93225802	93229600	Predicted promoter	ENSG00000183098	13	93226842	94407401	1	GPC6	GPC6	protein_coding	442	predicted promoter region	0.13933	0.656486	0.615538	0.622968	0.572468	7
ENSR00000064481_promoter bound region	13	93226400	93229600	Promoter	ENSR00000064481	93225802	93229600	Predicted promoter	ENSG00000183098	13	93226842	94407401	1	GPC6	GPC6	protein_coding	442	promoter bound region	0.13933	0.656486	0.615538	0.622968	0.572468	7
ENSR00000075371_promoter bound region	15	39582800	39583601	Promoter	ENSR00000075371	39578608	39584947	Predicted promoter	ENSG00000137801	15	39581079	39599466	1	THBS1	THBS1	protein_coding	-1721	promoter bound region	0.577854	0.53398	0.524702	0.472239	0.523431	7
ENSR00000117119_predicted promoter region	2	53859600	53860201	Promoter	ENSR00000117119	53859332	53860488	Predicted promoter	ENSG00000068878	2	53864067	53970840	-1	PSME4	PSME4	protein_coding	4467	predicted promoter region	0.388548	0.821088	0.785122	0.807402	0.747993	7
ENSR00000117119_promoter bound region	2	53859600	53860201	Promoter	ENSR00000117119	53859332	53860488	Predicted promoter	ENSG00000068878	2	53864067	53970840	-1	PSME4	PSME4	protein_coding	4467	promoter bound region	0.388548	0.821088	0.785122	0.807402	0.747993	7
ENSR00000127233_predicted promoter region	2	181456800	181460401	Promoter	ENSR00000127233	181456402	181463199	Predicted promoter	ENSG00000115232	2	181457202	181536187	1	ITGA4	ITGA4	protein_coding	402	predicted promoter region	0.171372	0.647609	0.624997	0.646568	0.563398	7
ENSR00000147774_promoter bound region	3	198000	198201	Promoter	ENSR00000147774	196381	198595	Predicted promoter	ENSG00000134121	3	196596	409417	1	CHL1	CHL1	protein_coding	-1404	promoter bound region	0.217331	0.660548	0.609908	0.596287	0.559106	7
ENSR00000159491_predicted promoter region	3	143118800	143121401	Promoter	ENSR00000159491	143118402	143125599	Predicted promoter	ENSG00000175040	3	143119331	143124014	1	CHST2	CHST2	protein_coding	531	predicted promoter region	0.0699827	0.639559	0.589349	0.552381	0.452212	7
ENSR00000196862_promoter bound region	6	41638200	41639001	Promoter	ENSR00000196862	41636621	41640799	Predicted promoter	ENSG00000112559	6	41636882	41654246	1	MDFI	MDFI	protein_coding	-1318	promoter bound region	0.0984932	0.637136	0.606447	0.599514	0.550189	7
ENSR00000265720_promoter bound region	11	105610201	105610401	Promoter	ENSR00000265720	105610201	105610799	Predicted promoter	ENSG00000152578	11	105609994	105982092	1	GRIA4	GRIA4	protein_coding	-207	promoter bound region	0.2106	0.714068	0.676954	0.720661	0.623849	7
ENSR00000277209_promoter bound region	15	39579800	39582401	Promoter	ENSR00000277209	39578608	39584947	Predicted promoter	ENSG00000137801	15	39581079	39599466	1	THBS1	THBS1	protein_coding	1279	promoter bound region	0.577854	0.53398	0.524702	0.472239	0.523431	7
ENSR00000320633_promoter bound region	6	41637000	41637401	Promoter	ENSR00000320633	41636621	41639693	Predicted promoter	ENSG00000112559	6	41636882	41654246	1	MDFI	MDFI	protein_coding	-118	promoter bound region	0.0984932	0.637136	0.606447	0.599514	0.550189	7
ENSR00000001940_promoter bound region	1	15758400	15760001	Promoter	ENSR00000001940	15757202	15761599	Predicted promoter	ENSG00000162458	1	15756607	15786594	1	FBLIM1	FBLIM1	protein_coding	-1793	promoter bound region	0.117369	0.570824	0.588665	0.657891	0.57157	6
ENSR00000008653_promoter bound region	1	76867201	76867401	Promoter	ENSR00000008653	76867201	76868865	Predicted promoter	ENSG00000117069	1	76867441	77065711	1	ST6GALNAC5	ST6GALNAC5	protein_coding	240	promoter bound region	0.17884	0.714005	0.650618	0.655236	0.548109	6
ENSR00000056527_predicted promoter region	12	104303400	104304001	Promoter	ENSR00000056527	104302802	104304599	Predicted promoter	ENSG00000255150	12	104303739	104305205	1	EID3	EID3	protein_coding	339	predicted promoter region	0.165112	0.633317	0.54957	0.619011	0.51026	6
ENSR00000065805_predicted promoter region	13	110305200	110309201	Promoter	ENSR00000065805	110304202	110310599	Predicted promoter	ENSG00000134871	13	110305812	110513027	1	COL4A2	COL4A2	protein_coding	612	predicted promoter region	0.111607	0.638932	0.614423	0.614601	0.537466	6
ENSR00000065805_promoter bound region	13	110305200	110309201	Promoter	ENSR00000065805	110304202	110310599	Predicted promoter	ENSG00000134871	13	110305812	110513027	1	COL4A2	COL4A2	protein_coding	612	promoter bound region	0.111607	0.638932	0.614423	0.614601	0.537466	6
ENSR00000137041_predicted promoter region	20	38805400	38807201	Promoter	ENSR00000137041	38804525	38808399	Predicted promoter	ENSG00000101445	20	38805705	38923024	1	PPP1R16B	PPP1R16B	protein_coding	305	predicted promoter region	0.0804252	0.655927	0.592021	0.441303	0.419602	6
ENSR00000137041_promoter bound region	20	38805400	38807201	Promoter	ENSR00000137041	38804525	38808399	Predicted promoter	ENSG00000101445	20	38805705	38923024	1	PPP1R16B	PPP1R16B	protein_coding	305	promoter bound region	0.0804252	0.655927	0.592021	0.441303	0.419602	6
ENSR00000158571_promoter bound region	3	133038000	133038601	Promoter	ENSR00000158571	133037802	133039036	Predicted promoter	ENSG00000144868	3	133038391	133397792	1	TMEM108	TMEM108	protein_coding	391	promoter bound region	0.204859	0.641323	0.604847	0.60662	0.538448	6
ENSR00000169873_promoter bound region	4	80265600	80267001	Promoter	ENSR00000169873	80264802	80267284	Predicted promoter	ENSG00000138675	4	80266599	80336680	1	FGF5	FGF5	protein_coding	999	promoter bound region	0.0908093	0.644307	0.569135	0.472921	0.41124	6
ENSR00000175360_predicted promoter region	4	157075800	157077000	Promoter	ENSR00000175360	157075602	157077000	Predicted promoter	ENSG00000109738	4	157076057	157172090	1	GLRB	GLRB	protein_coding	257	predicted promoter region	0.110746	0.633701	0.592135	0.575248	0.493896	6
ENSR00000175360_promoter bound region	4	157075800	157077000	Promoter	ENSR00000175360	157075602	157077000	Predicted promoter	ENSG00000109738	4	157076057	157172090	1	GLRB	GLRB	protein_coding	257	promoter bound region	0.110746	0.633701	0.592135	0.575248	0.493896	6
ENSR00000198772_promoter bound region	6	72620400	72620801	Promoter	ENSR00000198772	72619802	72623999	Predicted promoter	ENSG00000185760	6	72621792	73198851	1	KCNQ5	KCNQ5	protein_coding	1392	promoter bound region	0.180284	0.6629	0.620886	0.615949	0.54108	6
ENSR00000225553_promoter bound region	8	68330800	68331201	Promoter	ENSR00000225553	68330371	68331799	Predicted promoter	ENSG00000165084	8	68330722	68819022	1	C8orf34	C8orf34	protein_coding	-78	promoter bound region	0.138571	0.687988	0.655219	0.654125	0.567921	6
ENSR00000321416_promoter bound region	6	72621400	72623801	Promoter	ENSR00000321416	72619802	72623999	Predicted promoter	ENSG00000185760	6	72621792	73198851	1	KCNQ5	KCNQ5	protein_coding	392	promoter bound region	0.180284	0.6629	0.620886	0.615949	0.54108	6
ENSR00000325311_promoter bound region	7	27095600	27099201	Promoter	ENSR00000325311	27094802	27102199	Predicted promoter	ENSG00000105996	7	27100354	27102811	-1	HOXA2	HOXA2	protein_coding	4754	promoter bound region	0.402731	0.83306	0.82029	0.830445	0.785016	6
ENSR00000064348_promoter bound region	13	87673000	87673201	Promoter	ENSR00000064348	87670814	87673773	Predicted promoter	ENSG00000165300	13	87672615	87696272	1	SLITRK5	SLITRK5	protein_coding	-385	promoter bound region	0.0638502	0.615993	0.612476	0.568211	0.426216	5
ENSR00000111847_predicted promoter region	19	58058800	58060001	Promoter	ENSR00000111847	58058602	58060399	Predicted promoter	ENSG00000176293	19	58059239	58086310	1	ZNF135	ZNF135	protein_coding	439	predicted promoter region	0.265504	0.740649	0.714032	0.724475	0.641446	5
ENSR00000111847_promoter bound region	19	58058800	58060001	Promoter	ENSR00000111847	58058602	58060399	Predicted promoter	ENSG00000176293	19	58059239	58086310	1	ZNF135	ZNF135	protein_coding	439	promoter bound region	0.265504	0.740649	0.714032	0.724475	0.641446	5
ENSR00000124820_promoter bound region	2	153871600	153872401	Promoter	ENSR00000124820	153871146	153872750	Predicted promoter	ENSG00000144278	2	153871913	154453849	1	GALNT13	GALNT13	protein_coding	313	promoter bound region	0.105722	0.597045	0.562099	0.591089	0.476325	5
ENSR00000135741_promoter bound region	20	24469400	24470001	Promoter	ENSR00000135741	24468298	24471738	Predicted promoter	ENSG00000101463	20	24469199	24666616	1	SYNDIG1	SYNDIG1	protein_coding	-201	promoter bound region	0.139828	0.629992	0.607036	0.595296	0.501253	5
ENSR00000139047_predicted promoter region	20	54475200	54476401	Promoter	ENSR00000139047	54474979	54476999	Predicted promoter	ENSG00000101134	20	54475597	54651171	1	DOK5	DOK5	protein_coding	397	predicted promoter region	0.123292	0.610488	0.591189	0.514115	0.49444	5
ENSR00000139047_promoter bound region	20	54475200	54476401	Promoter	ENSR00000139047	54474979	54476999	Predicted promoter	ENSG00000101134	20	54475597	54651171	1	DOK5	DOK5	protein_coding	397	promoter bound region	0.123292	0.610488	0.591189	0.514115	0.49444	5
ENSR00000158571_predicted promoter region	3	133038000	133038601	Promoter	ENSR00000158571	133037802	133039036	Predicted promoter	ENSG00000144868	3	133038391	133397792	1	TMEM108	TMEM108	protein_coding	391	predicted promoter region	0.228188	0.652787	0.625555	0.646636	0.565125	5
ENSR00000169873_predicted promoter region	4	80265600	80267001	Promoter	ENSR00000169873	80264802	80267284	Predicted promoter	ENSG00000138675	4	80266599	80336680	1	FGF5	FGF5	protein_coding	999	predicted promoter region	0.0888722	0.623764	0.561848	0.47685	0.407058	5
ENSR00000175189_predicted promoter region	4	155758800	155760400	Promoter	ENSR00000175189	155758602	155760400	Predicted promoter	ENSG00000061918	4	155758992	155807591	1	GUCY1B3	GUCY1B3	protein_coding	192	predicted promoter region	0.130817	0.655226	0.618939	0.531864	0.498091	5
ENSR00000175189_promoter bound region	4	155758800	155760400	Promoter	ENSR00000175189	155758602	155760400	Predicted promoter	ENSG00000061918	4	155758992	155807591	1	GUCY1B3	GUCY1B3	protein_coding	192	promoter bound region	0.130817	0.655226	0.618939	0.531864	0.498091	5
ENSR00000215937_promoter bound region	7	101363000	101364201	Promoter	ENSR00000215937	101362121	101364541	Predicted promoter	ENSG00000160963	7	101362820	101559024	1	COL26A1	COL26A1	protein_coding	-180	promoter bound region	0.178894	0.62855	0.635228	0.562495	0.529928	5
ENSR00000227409_predicted promoter region	8	96493200	96496601	Promoter	ENSR00000227409	96492802	96497999	Predicted promoter	ENSG00000169439	8	96493351	96611780	1	SDC2	SDC2	protein_coding	151	predicted promoter region	0.0799566	0.72366	0.678593	0.541555	0.463318	5
ENSR00000227409_promoter bound region	8	96493200	96496601	Promoter	ENSR00000227409	96492802	96497999	Predicted promoter	ENSG00000169439	8	96493351	96611780	1	SDC2	SDC2	protein_coding	151	promoter bound region	0.0799566	0.72366	0.678593	0.541555	0.463318	5
ENSR00000272785_promoter bound region	13	87671000	87672801	Promoter	ENSR00000272785	87670802	87673773	Predicted promoter	ENSG00000165300	13	87672615	87696272	1	SLITRK5	SLITRK5	protein_coding	1615	promoter bound region	0.0638502	0.615993	0.612476	0.568211	0.426216	5
ENSR00000321416_predicted promoter region	6	72621400	72623801	Promoter	ENSR00000321416	72619802	72623999	Predicted promoter	ENSG00000185760	6	72621792	73198851	1	KCNQ5	KCNQ5	protein_coding	392	predicted promoter region	0.185688	0.65323	0.61147	0.599895	0.534198	5
ENSR00000001940_predicted promoter region	1	15758400	15760001	Promoter	ENSR00000001940	15757202	15761599	Predicted promoter	ENSG00000162458	1	15756607	15786594	1	FBLIM1	FBLIM1	protein_coding	-1793	predicted promoter region	0.0804069	0.522765	0.538639	0.610225	0.523516	4
ENSR00000022413_promoter bound region	1	237042000	237042401	Promoter	ENSR00000022413	237041759	237043564	Predicted promoter	ENSG00000198626	1	237042205	237833988	1	RYR2	RYR2	protein_coding	205	promoter bound region	0.16142	0.655902	0.624909	0.654066	0.551174	4
ENSR00000050855_predicted promoter region	12	40692400	40693001	Promoter	ENSR00000050855	40691937	40693497	Predicted promoter	ENSG00000018236	12	40692442	41072418	1	CNTN1	CNTN1	protein_coding	42	predicted promoter region	0.180347	0.656511	0.605956	0.535652	0.504861	4
ENSR00000050855_promoter bound region	12	40692400	40693001	Promoter	ENSR00000050855	40691937	40693497	Predicted promoter	ENSG00000018236	12	40692442	41072418	1	CNTN1	CNTN1	protein_coding	42	promoter bound region	0.180347	0.656511	0.605956	0.535652	0.504861	4
ENSR00000061305_promoter bound region	13	36432000	36432601	Promoter	ENSR00000061305	36431202	36432825	Predicted promoter	ENSG00000133101	13	36431520	36442882	1	CCNA1	CCNA1	protein_coding	-480	promoter bound region	0.410984	0.789664	0.77451	0.758937	0.741384	4
ENSR00000080280_predicted promoter region	15	83107200	83108801	Promoter	ENSR00000080280	83106602	83109999	Predicted promoter	ENSG00000136404	15	83107407	83144854	1	TM6SF1	TM6SF1	protein_coding	207	predicted promoter region	0.130197	0.642033	0.623533	0.597572	0.496741	4
ENSR00000080280_promoter bound region	15	83107200	83108801	Promoter	ENSR00000080280	83106602	83109999	Predicted promoter	ENSG00000136404	15	83107407	83144854	1	TM6SF1	TM6SF1	protein_coding	207	promoter bound region	0.130197	0.642033	0.623533	0.597572	0.496741	4
ENSR00000082421_promoter bound region	16	1989800	1990401	Promoter	ENSR00000082421	1989083	1993840	Predicted promoter	ENSG00000127561	16	1989660	1994275	1	SYNGR3	SYNGR3	protein_coding	-140	promoter bound region	0.101547	0.582246	0.519929	0.506234	0.48552	4
ENSR00000086988_promoter bound region	16	66604200	66606201	Promoter	ENSR00000086988	66603602	66606999	Predicted promoter	ENSG00000140931	16	66603874	66613892	1	CMTM3	CMTM3	protein_coding	-326	promoter bound region	0.157517	0.73777	0.61911	0.646774	0.518422	4
ENSR00000104752_predicted promoter region	18	69400200	69401401	Promoter	ENSR00000104752	69400130	69402350	Predicted promoter	ENSG00000206052	18	69401055	69849087	1	DOK6	DOK6	protein_coding	855	predicted promoter region	0.0839907	0.590021	0.550788	0.57837	0.486703	4
ENSR00000104752_promoter bound region	18	69400200	69401401	Promoter	ENSR00000104752	69400130	69402350	Predicted promoter	ENSG00000206052	18	69401055	69849087	1	DOK6	DOK6	protein_coding	855	promoter bound region	0.0839907	0.590021	0.550788	0.57837	0.486703	4
ENSR00000107245_predicted promoter region	19	12092000	12093401	Promoter	ENSR00000107245	12091602	12093599	Predicted promoter	ENSG00000214189	19	12092263	12137235	1	ZNF788	ZNF788	protein_coding	263	predicted promoter region	0.0682624	0.729985	0.589316	0.526129	0.408787	4
ENSR00000107245_predicted promoter region	19	12092000	12093401	Promoter	ENSR00000107245	12091602	12093599	Predicted promoter	ENSG00000132010	19	12092843	12140407	-1	ZNF20	ZNF20	protein_coding	843	predicted promoter region	0.0682624	0.729985	0.589316	0.526129	0.408787	4
ENSR00000107245_promoter bound region	19	12092000	12093401	Promoter	ENSR00000107245	12091602	12093599	Predicted promoter	ENSG00000132010	19	12092843	12140407	-1	ZNF20	ZNF20	protein_coding	843	promoter bound region	0.0682624	0.729985	0.589316	0.526129	0.408787	4
ENSR00000107245_promoter bound region	19	12092000	12093401	Promoter	ENSR00000107245	12091602	12093599	Predicted promoter	ENSG00000214189	19	12092263	12137235	1	ZNF788	ZNF788	protein_coding	263	promoter bound region	0.0682624	0.729985	0.589316	0.526129	0.408787	4
ENSR00000109152_predicted promoter region	19	36915400	36917401	Promoter	ENSR00000109152	36915202	36917599	Predicted promoter	ENSG00000198453	19	36916329	36998700	1	ZNF568	ZNF568	protein_coding	929	predicted promoter region	0.0869505	0.666961	0.606678	0.517067	0.407697	4
ENSR00000109152_promoter bound region	19	36915400	36917401	Promoter	ENSR00000109152	36915202	36917599	Predicted promoter	ENSG00000198453	19	36916329	36998700	1	ZNF568	ZNF568	protein_coding	929	promoter bound region	0.0869505	0.666961	0.606678	0.517067	0.407697	4
ENSR00000139593_promoter bound region	20	61252000	61253801	Promoter	ENSR00000139593	61251498	61254799	Predicted promoter	ENSG00000179242	20	61252426	61940617	1	CDH4	CDH4	protein_coding	426	promoter bound region	0.137886	0.619047	0.611266	0.584595	0.518257	4
ENSR00000173386_promoter bound region	4	133148800	133149601	Promoter	ENSR00000173386	133148002	133149999	Predicted promoter	ENSG00000138650	4	133149315	133208606	1	PCDH10	PCDH10	protein_coding	515	promoter bound region	0.182929	0.66283	0.614064	0.595198	0.49522	4
ENSR00000175799_promoter bound region	4	165872801	165874201	Promoter	ENSR00000175799	165872801	165875399	Predicted promoter	ENSG00000038295	4	165873258	166103895	1	TLL1	TLL1	protein_coding	457	promoter bound region	0.0882468	0.700179	0.621511	0.507055	0.41934	4
ENSR00000176385_predicted promoter region	4	176065400	176066600	Promoter	ENSR00000176385	176065202	176066600	Predicted promoter	ENSG00000150627	4	176065834	176182818	1	WDR17	WDR17	protein_coding	434	predicted promoter region	0.0474831	0.640314	0.570325	0.433054	0.380613	4
ENSR00000176385_promoter bound region	4	176065400	176066600	Promoter	ENSR00000176385	176065202	176066600	Predicted promoter	ENSG00000150627	4	176065834	176182818	1	WDR17	WDR17	protein_coding	434	promoter bound region	0.0474831	0.640314	0.570325	0.433054	0.380613	4
ENSR00000187865_promoter bound region	5	141475401	141476801	Promoter	ENSR00000187865	141475401	141478999	Predicted promoter	ENSG00000240184	5	141475947	141512979	1	PCDHGC3	PCDHGC3	protein_coding	546	promoter bound region	0.31249	0.715206	0.733166	0.736343	0.69855	4
ENSR00000196862_predicted promoter region	6	41638200	41639001	Promoter	ENSR00000196862	41636621	41640799	Predicted promoter	ENSG00000112559	6	41636882	41654246	1	MDFI	MDFI	protein_coding	-1318	predicted promoter region	0.0784875	0.603932	0.572872	0.560693	0.500499	4
ENSR00000226046_predicted promoter region	8	76680800	76684001	Promoter	ENSR00000226046	76680328	76684273	Predicted promoter	ENSG00000091656	8	76681219	76867285	1	ZFHX4	ZFHX4	protein_coding	419	predicted promoter region	0.175911	0.644824	0.624969	0.581228	0.533101	4
ENSR00000226046_promoter bound region	8	76680800	76684001	Promoter	ENSR00000226046	76680328	76684273	Predicted promoter	ENSG00000091656	8	76681219	76867285	1	ZFHX4	ZFHX4	protein_coding	419	promoter bound region	0.175911	0.644824	0.624969	0.581228	0.533101	4
ENSR00000272785_predicted promoter region	13	87671000	87672801	Promoter	ENSR00000272785	87670802	87673773	Predicted promoter	ENSG00000165300	13	87672615	87696272	1	SLITRK5	SLITRK5	protein_coding	1615	predicted promoter region	0.0665345	0.60352	0.610581	0.602737	0.440111	4
ENSR00000279433_promoter bound region	16	1992000	1992601	Promoter	ENSR00000279433	1989083	1993840	Predicted promoter	ENSG00000127561	16	1989660	1994275	1	SYNGR3	SYNGR3	protein_coding	-2340	promoter bound region	0.101547	0.582246	0.519929	0.506234	0.48552	4
ENSR00000325316_predicted promoter region	7	27141800	27144001	Promoter	ENSR00000325316	27139802	27145517	Predicted promoter	ENSG00000106006	7	27145396	27150603	-1	HOXA6	HOXA6	protein_coding	3596	predicted promoter region	0.290427	0.638846	0.725923	0.773688	0.715989	4
ENSR00000000200_promoter bound region	1	1539800	1540801	Promoter	ENSR00000000200	1538260	1541751	Predicted promoter	ENSG00000160075	1	1541673	1574869	-1	SSU72	SSU72	protein_coding	1873	promoter bound region	0.125308	0.6821	0.65369	0.697413	0.621444	3
ENSR00000004691_promoter bound region	1	35577600	35578001	Promoter	ENSR00000004691	35575766	35578799	Predicted promoter	ENSG00000116819	1	35573370	35595328	1	TFAP2E	TFAP2E	protein_coding	-4230	promoter bound region	0.264691	0.645465	0.614778	0.666661	0.582138	3
ENSR00000022029_promoter bound region	1	233904600	233905001	Promoter	ENSR00000022029	233904197	233906107	Predicted promoter	ENSG00000183780	1	233904933	234324516	1	SLC35F3	SLC35F3	protein_coding	333	promoter bound region	0.127803	0.614623	0.588663	0.5288	0.474904	3
ENSR00000044865_promoter bound region	11	111540600	111541801	Promoter	ENSR00000044865	111539802	111542799	Predicted promoter	ENSG00000204381	11	111540280	111561745	1	LAYN	LAYN	protein_coding	-320	promoter bound region	0.118633	0.569218	0.539095	0.498641	0.444356	3
ENSR00000045639_promoter bound region	11	118530200	118531801	Promoter	ENSR00000045639	118529802	118532399	Predicted promoter	ENSG00000149582	11	118531041	118547280	1	TMEM25	TMEM25	protein_coding	841	promoter bound region	0.262705	0.702968	0.67593	0.664704	0.68399	3
ENSR00000080324_promoter bound region	15	83447000	83448001	Promoter	ENSR00000080324	83446777	83448461	Predicted promoter	ENSG00000140600	15	83447228	83618743	1	SH3GL3	SH3GL3	protein_coding	228	promoter bound region	0.0738061	0.682731	0.597589	0.461933	0.421557	3
ENSR00000082273_promoter bound region	16	980600	982201	Promoter	ENSR00000082273	979523	986170	Predicted promoter	ENSG00000005513	16	981808	986979	1	SOX8	SOX8	protein_coding	1208	promoter bound region	0.152641	0.570158	0.559283	0.504297	0.462837	3
ENSR00000084506_promoter bound region	16	22814000	22814201	Promoter	ENSR00000084506	22813130	22815302	Predicted promoter	ENSG00000122254	16	22814177	22916338	1	HS3ST2	HS3ST2	protein_coding	177	promoter bound region	0.176335	0.724336	0.682846	0.606118	0.52885	3
ENSR00000086121_promoter bound region	16	54927600	54932401	Promoter	ENSR00000086121	54926202	54933863	Predicted promoter	ENSG00000176842	16	54930862	54934485	1	IRX5	IRX5	protein_coding	3262	promoter bound region	0.247903	0.778811	0.748273	0.734131	0.669466	3
ENSR00000108839_promoter bound region	19	33621600	33622201	Promoter	ENSR00000108839	33621036	33623970	Predicted promoter	ENSG00000124302	19	33621955	33773509	1	CHST8	CHST8	protein_coding	355	promoter bound region	0.169051	0.685812	0.664008	0.576578	0.500767	3
ENSR00000112166_predicted promoter region	2	5695601	5697601	Promoter	ENSR00000112166	5695601	5697999	Predicted promoter	ENSG00000176887	2	5692667	5701385	1	SOX11	SOX11	protein_coding	-2934	predicted promoter region	0.295727	0.734268	0.70625	0.677849	0.657017	3
ENSR00000112166_promoter bound region	2	5695601	5697601	Promoter	ENSR00000112166	5695601	5697999	Predicted promoter	ENSG00000176887	2	5692667	5701385	1	SOX11	SOX11	protein_coding	-2934	promoter bound region	0.295727	0.734268	0.70625	0.677849	0.657017	3
ENSR00000123879_predicted promoter region	2	143936600	143938001	Promoter	ENSR00000123879	143936402	143938349	Predicted promoter	ENSG00000121964	2	143938068	144332568	-1	GTDC1	GTDC1	protein_coding	1468	predicted promoter region	0.108195	0.682904	0.557653	0.580386	0.466653	3
ENSR00000123879_promoter bound region	2	143936600	143938001	Promoter	ENSR00000123879	143936402	143938349	Predicted promoter	ENSG00000121964	2	143938068	144332568	-1	GTDC1	GTDC1	protein_coding	1468	promoter bound region	0.108195	0.682904	0.557653	0.580386	0.466653	3
ENSR00000124820_predicted promoter region	2	153871600	153872401	Promoter	ENSR00000124820	153871146	153872750	Predicted promoter	ENSG00000144278	2	153871913	154453849	1	GALNT13	GALNT13	protein_coding	313	predicted promoter region	0.115803	0.617197	0.581618	0.640969	0.503343	3
ENSR00000137758_promoter bound region	20	46117800	46119201	Promoter	ENSR00000137758	46117402	46121999	Predicted promoter	ENSG00000101017	20	46118272	46129863	1	CD40	CD40	protein_coding	472	promoter bound region	0.147351	0.592314	0.593568	0.499681	0.456759	3
ENSR00000139593_predicted promoter region	20	61252000	61253801	Promoter	ENSR00000139593	61251498	61254799	Predicted promoter	ENSG00000179242	20	61252426	61940617	1	CDH4	CDH4	protein_coding	426	predicted promoter region	0.128368	0.602661	0.596093	0.564443	0.494288	3
ENSR00000140754_predicted promoter region	21	25638800	25641000	Promoter	ENSR00000140754	25638402	25641000	Predicted promoter	ENSG00000154721	21	25639272	25717562	1	JAM2	JAM2	protein_coding	472	predicted promoter region	0.0602235	0.587109	0.521779	0.405087	0.387432	3
ENSR00000140754_promoter bound region	21	25638800	25641000	Promoter	ENSR00000140754	25638402	25641000	Predicted promoter	ENSG00000154721	21	25639272	25717562	1	JAM2	JAM2	protein_coding	472	promoter bound region	0.0602235	0.587109	0.521779	0.405087	0.387432	3
ENSR00000155304_promoter bound region	3	96813200	96814601	Promoter	ENSR00000155304	96812802	96815385	Predicted promoter	ENSG00000080224	3	96814581	97752460	1	EPHA6	EPHA6	protein_coding	1381	promoter bound region	0.137863	0.724444	0.677773	0.606804	0.480922	3
ENSR00000165304_promoter bound region	4	5050600	5050801	Promoter	ENSR00000165304	5050341	5053199	Predicted promoter	ENSG00000152953	4	5051442	5500998	1	STK32B	STK32B	protein_coding	842	promoter bound region	0.208553	0.627746	0.618651	0.636981	0.567242	3
ENSR00000180034_promoter bound region	5	40841200	40842601	Promoter	ENSR00000180034	40840802	40843799	Predicted promoter	ENSG00000132357	5	40841184	40860175	1	CARD6	CARD6	protein_coding	-16	promoter bound region	0.695369	0.233512	0.27215	0.191586	0.298249	3
ENSR00000182839_promoter bound region	5	77210200	77211001	Promoter	ENSR00000182839	77209947	77211944	Predicted promoter	ENSG00000113231	5	77210449	77429807	1	PDE8B	PDE8B	protein_coding	249	promoter bound region	0.104357	0.57879	0.559645	0.517249	0.436893	3
ENSR00000280958_promoter bound region	16	54932600	54932801	Promoter	ENSR00000280958	54931975	54933863	Predicted promoter	ENSG00000176842	16	54930862	54934485	1	IRX5	IRX5	protein_coding	-1738	promoter bound region	0.247903	0.778811	0.748273	0.734131	0.669466	3
ENSR00000308569_promoter bound region	4	5052200	5052401	Promoter	ENSR00000308569	5050341	5053199	Predicted promoter	ENSG00000152953	4	5051442	5500998	1	STK32B	STK32B	protein_coding	-758	promoter bound region	0.208553	0.627746	0.618651	0.636981	0.567242	3
ENSR00000308570_predicted promoter region	4	5051000	5052001	Promoter	ENSR00000308570	5050341	5053199	Predicted promoter	ENSG00000152953	4	5051442	5500998	1	STK32B	STK32B	protein_coding	442	predicted promoter region	0.208553	0.627746	0.618651	0.636981	0.567242	3
ENSR00000308570_promoter bound region	4	5051000	5052001	Promoter	ENSR00000308570	5050341	5053199	Predicted promoter	ENSG00000152953	4	5051442	5500998	1	STK32B	STK32B	protein_coding	442	promoter bound region	0.208553	0.627746	0.618651	0.636981	0.567242	3
ENSR00000001611_predicted promoter region	1	13583600	13585001	Promoter	ENSR00000001611	13583488	13585599	Predicted promoter	ENSG00000162493	1	13583465	13617957	1	PDPN	PDPN	protein_coding	-135	predicted promoter region	0.0982873	0.630483	0.553548	0.501996	0.413484	2
ENSR00000001611_promoter bound region	1	13583600	13585001	Promoter	ENSR00000001611	13583488	13585599	Predicted promoter	ENSG00000162493	1	13583465	13617957	1	PDPN	PDPN	protein_coding	-135	promoter bound region	0.0982873	0.630483	0.553548	0.501996	0.413484	2
ENSR00000005731_promoter bound region	1	44405000	44406001	Promoter	ENSR00000005731	44404867	44408103	Predicted promoter	ENSG00000187147	1	44405194	44651724	1	RNF220	RNF220	protein_coding	194	promoter bound region	0.185265	0.7017	0.658858	0.670766	0.56159	2
ENSR00000008653_predicted promoter region	1	76867201	76867401	Promoter	ENSR00000008653	76867201	76868865	Predicted promoter	ENSG00000117069	1	76867441	77065711	1	ST6GALNAC5	ST6GALNAC5	protein_coding	240	predicted promoter region	0.144733	0.779781	0.676015	0.626445	0.513599	2
ENSR00000011127_predicted promoter region	1	109667600	109668601	Promoter	ENSR00000011127	109667402	109668999	Predicted promoter	ENSG00000213366	1	109668022	109709551	1	GSTM2	GSTM2	protein_coding	422	predicted promoter region	0.186027	0.670069	0.610475	0.615477	0.56398	2
ENSR00000011127_promoter bound region	1	109667600	109668601	Promoter	ENSR00000011127	109667402	109668999	Predicted promoter	ENSG00000213366	1	109668022	109709551	1	GSTM2	GSTM2	protein_coding	422	promoter bound region	0.186027	0.670069	0.610475	0.615477	0.56398	2
ENSR00000013898_promoter bound region	1	154328400	154329001	Promoter	ENSR00000013898	154324402	154329999	Predicted promoter	ENSG00000143515	1	154325553	154351307	1	ATP8B2	ATP8B2	protein_coding	-2847	promoter bound region	0.153988	0.732208	0.665637	0.626797	0.530557	2
ENSR00000015595_promoter bound region	1	170663600	170665401	Promoter	ENSR00000015595	170661180	170665617	Predicted promoter	ENSG00000116132	1	170662728	170739419	1	PRRX1	PRRX1	protein_coding	-872	promoter bound region	0.181597	0.656925	0.611942	0.613037	0.507326	2
ENSR00000024192_promoter bound region	10	8050600	8050801	Promoter	ENSR00000024192	8049367	8056554	Predicted promoter	ENSG00000107485	10	8053604	8075198	1	GATA3	GATA3	protein_coding	3004	promoter bound region	0.133719	0.725498	0.672564	0.572255	0.500407	2
ENSR00000030805_promoter bound region	10	81874600	81875401	Promoter	ENSR00000030805	81873915	81876100	Predicted promoter	ENSG00000185737	10	81875314	82987179	1	NRG3	NRG3	protein_coding	714	promoter bound region	0.19174	0.628104	0.598617	0.612668	0.534222	2
ENSR00000044857_promoter bound region	11	111512400	111512601	Promoter	ENSR00000044857	111512099	111513399	Predicted promoter	ENSG00000183644	11	111514785	111537031	1	C11orf88	C11orf88	protein_coding	2385	promoter bound region	0.107219	0.629823	0.572492	0.492354	0.441536	2
ENSR00000044865_predicted promoter region	11	111540600	111541801	Promoter	ENSR00000044865	111539802	111542799	Predicted promoter	ENSG00000204381	11	111540280	111561745	1	LAYN	LAYN	protein_coding	-320	predicted promoter region	0.0928859	0.548629	0.520642	0.467516	0.421665	2
ENSR00000045639_predicted promoter region	11	118530200	118531801	Promoter	ENSR00000045639	118529802	118532399	Predicted promoter	ENSG00000149582	11	118531041	118547280	1	TMEM25	TMEM25	protein_coding	841	predicted promoter region	0.163635	0.645415	0.613249	0.590871	0.616962	2
ENSR00000051975_predicted promoter region	12	52006600	52008201	Promoter	ENSR00000051975	52005521	52010999	Predicted promoter	ENSG00000161835	12	52006940	52015889	1	GRASP	GRASP	protein_coding	340	predicted promoter region	0.0434762	0.756073	0.705983	0.568572	0.562401	2
ENSR00000051975_promoter bound region	12	52006600	52008201	Promoter	ENSR00000051975	52005521	52010999	Predicted promoter	ENSG00000161835	12	52006940	52015889	1	GRASP	GRASP	protein_coding	340	promoter bound region	0.0434762	0.756073	0.705983	0.568572	0.562401	2
ENSR00000056549_predicted promoter region	12	104456200	104460001	Promoter	ENSR00000056549	104455802	104464399	Predicted promoter	ENSG00000171310	12	104455295	104762014	1	CHST11	CHST11	protein_coding	-905	predicted promoter region	0.0943174	0.659446	0.595138	0.414247	0.431531	2
ENSR00000056549_promoter bound region	12	104456200	104460001	Promoter	ENSR00000056549	104455802	104464399	Predicted promoter	ENSG00000171310	12	104455295	104762014	1	CHST11	CHST11	protein_coding	-905	promoter bound region	0.0943174	0.659446	0.595138	0.414247	0.431531	2
ENSR00000063198_predicted promoter region	13	57629800	57632201	Promoter	ENSR00000063198	57629402	57633334	Predicted promoter	ENSG00000118946	13	57631810	57729311	1	PCDH17	PCDH17	protein_coding	2010	predicted promoter region	0.307836	0.708651	0.693752	0.751392	0.669576	2
ENSR00000063198_promoter bound region	13	57629800	57632201	Promoter	ENSR00000063198	57629402	57633334	Predicted promoter	ENSG00000118946	13	57631810	57729311	1	PCDH17	PCDH17	protein_coding	2010	promoter bound region	0.307836	0.708651	0.693752	0.751392	0.669576	2
ENSR00000073043_predicted promoter region	14	99971000	99973201	Promoter	ENSR00000073043	99970839	99973455	Predicted promoter	ENSG00000196405	14	99971449	100144236	1	EVL	EVL	protein_coding	449	predicted promoter region	0.0829282	0.641456	0.554357	0.550099	0.419153	2
ENSR00000073043_promoter bound region	14	99971000	99973201	Promoter	ENSR00000073043	99970839	99973455	Predicted promoter	ENSG00000196405	14	99971449	100144236	1	EVL	EVL	protein_coding	449	promoter bound region	0.0829282	0.641456	0.554357	0.550099	0.419153	2
ENSR00000075371_predicted promoter region	15	39582800	39583601	Promoter	ENSR00000075371	39578608	39584947	Predicted promoter	ENSG00000137801	15	39581079	39599466	1	THBS1	THBS1	protein_coding	-1721	predicted promoter region	0.414219	0.788723	0.772617	0.754738	0.797659	2
ENSR00000080324_predicted promoter region	15	83447000	83448001	Promoter	ENSR00000080324	83446777	83448461	Predicted promoter	ENSG00000140600	15	83447228	83618743	1	SH3GL3	SH3GL3	protein_coding	228	predicted promoter region	0.0516157	0.672153	0.589633	0.465821	0.408614	2
ENSR00000082410_promoter bound region	16	1942400	1943801	Promoter	ENSR00000082410	1940202	1944399	Predicted promoter	ENSG00000140986	16	1943974	1957606	-1	RPL3L	RPL3L	protein_coding	1574	promoter bound region	0.956433	0.592608	0.552745	0.459045	0.580583	2
ENSR00000084733_promoter bound region	16	25691800	25692401	Promoter	ENSR00000084733	25690759	25693937	Predicted promoter	ENSG00000182601	16	25692026	26137688	1	HS3ST4	HS3ST4	protein_coding	226	promoter bound region	0.162552	0.671662	0.622907	0.541183	0.518152	2
ENSR00000086988_predicted promoter region	16	66604200	66606201	Promoter	ENSR00000086988	66603602	66606999	Predicted promoter	ENSG00000140931	16	66603874	66613892	1	CMTM3	CMTM3	protein_coding	-326	predicted promoter region	0.102982	0.701555	0.569452	0.555768	0.43775	2
ENSR00000089172_promoter bound region	16	86509400	86510801	Promoter	ENSR00000089172	86505184	86513389	Predicted promoter	ENSG00000103241	16	86510527	86515418	1	FOXF1	FOXF1	protein_coding	1127	promoter bound region	0.191056	0.667262	0.620115	0.626562	0.535912	2
ENSR00000090180_predicted promoter region	17	2055000	2056601	Promoter	ENSR00000090180	2053119	2059754	Predicted promoter	ENSG00000070366	17	2059839	2303771	-1	SMG6	SMG6	protein_coding	4839	predicted promoter region	0.2489	0.744107	0.598652	0.610111	0.573017	2
ENSR00000090180_predicted promoter region	17	2055000	2056601	Promoter	ENSR00000090180	2053119	2059754	Predicted promoter	ENSG00000177374	17	2054154	2063241	1	HIC1	HIC1	protein_coding	-846	predicted promoter region	0.2489	0.744107	0.598652	0.610111	0.573017	2
ENSR00000090180_promoter bound region	17	2055000	2056601	Promoter	ENSR00000090180	2053119	2059754	Predicted promoter	ENSG00000177374	17	2054154	2063241	1	HIC1	HIC1	protein_coding	-846	promoter bound region	0.2489	0.744107	0.598652	0.610111	0.573017	2
ENSR00000090180_promoter bound region	17	2055000	2056601	Promoter	ENSR00000090180	2053119	2059754	Predicted promoter	ENSG00000070366	17	2059839	2303771	-1	SMG6	SMG6	protein_coding	4839	promoter bound region	0.2489	0.744107	0.598652	0.610111	0.573017	2
ENSR00000090557_promoter bound region	17	4899200	4900001	Promoter	ENSR00000090557	4898402	4902247	Predicted promoter	ENSG00000205710	17	4899418	4902932	1	C17orf107	C17orf107	protein_coding	218	promoter bound region	0.263271	0.755782	0.684575	0.655557	0.594166	2
ENSR00000090557_promoter bound region	17	4899200	4900001	Promoter	ENSR00000090557	4898402	4902247	Predicted promoter	ENSG00000108556	17	4897774	4903074	-1	CHRNE	CHRNE	protein_coding	-1426	promoter bound region	0.263271	0.755782	0.684575	0.655557	0.594166	2
ENSR00000108167_promoter bound region	19	18895200	18896401	Promoter	ENSR00000108167	18893630	18897710	Predicted promoter	ENSG00000105669	19	18899514	18919397	-1	COPE	COPE	protein_coding	4314	promoter bound region	0.0676945	0.836803	0.657868	0.393696	0.45927	2
ENSR00000109169_predicted promoter region	19	37505801	37507801	Promoter	ENSR00000109169	37505801	37507999	Predicted promoter	ENSG00000188227	19	37506939	37548762	1	ZNF793	ZNF793	protein_coding	1138	predicted promoter region	0.0531999	0.691012	0.566996	0.465108	0.377358	2
ENSR00000109169_promoter bound region	19	37505801	37507801	Promoter	ENSR00000109169	37505801	37507999	Predicted promoter	ENSG00000188227	19	37506939	37548762	1	ZNF793	ZNF793	protein_coding	1138	promoter bound region	0.0531999	0.691012	0.566996	0.465108	0.377358	2
ENSR00000110704_promoter bound region	19	48445200	48446601	Promoter	ENSR00000110704	48444202	48446999	Predicted promoter	ENSG00000105447	19	48445773	48457022	1	GRWD1	GRWD1	protein_coding	573	promoter bound region	0.228654	0.710457	0.678705	0.743385	0.588887	2
ENSR00000111591_promoter bound region	19	55086600	55087401	Promoter	ENSR00000111591	55085780	55088599	Predicted promoter	ENSG00000125503	19	55090913	55117559	-1	PPP1R12C	PPP1R12C	protein_coding	4313	promoter bound region	0.136514	0.637184	0.54907	0.579301	0.504928	2
ENSR00000111757_predicted promoter region	19	56507201	56508601	Promoter	ENSR00000111757	56507201	56508999	Predicted promoter	ENSG00000196263	19	56507843	56530221	1	ZNF471	ZNF471	protein_coding	642	predicted promoter region	0.113565	0.694179	0.644065	0.530504	0.452283	2
ENSR00000111757_promoter bound region	19	56507201	56508601	Promoter	ENSR00000111757	56507201	56508999	Predicted promoter	ENSG00000196263	19	56507843	56530221	1	ZNF471	ZNF471	protein_coding	642	promoter bound region	0.113565	0.694179	0.644065	0.530504	0.452283	2
ENSR00000111794_predicted promoter region	19	57350601	57352201	Promoter	ENSR00000111794	57350601	57352799	Predicted promoter	ENSG00000131845	19	57351307	57359898	1	ZNF304	ZNF304	protein_coding	706	predicted promoter region	0.0844568	0.549676	0.593083	0.484966	0.401155	2
ENSR00000111794_promoter bound region	19	57350601	57352201	Promoter	ENSR00000111794	57350601	57352799	Predicted promoter	ENSG00000131845	19	57351307	57359898	1	ZNF304	ZNF304	protein_coding	706	promoter bound region	0.0844568	0.549676	0.593083	0.484966	0.401155	2
ENSR00000112233_predicted promoter region	2	6917000	6918801	Promoter	ENSR00000112233	6916802	6919395	Predicted promoter	ENSG00000151692	2	6917392	7068286	1	RNF144A	RNF144A	protein_coding	392	predicted promoter region	0.131266	0.721721	0.627954	0.486105	0.483769	2
ENSR00000112233_promoter bound region	2	6917000	6918801	Promoter	ENSR00000112233	6916802	6919395	Predicted promoter	ENSG00000151692	2	6917392	7068286	1	RNF144A	RNF144A	protein_coding	392	promoter bound region	0.131266	0.721721	0.627954	0.486105	0.483769	2
ENSR00000122909_promoter bound region	2	127701000	127702601	Promoter	ENSR00000122909	127700283	127703599	Predicted promoter	ENSG00000136709	2	127701022	127811187	-1	WDR33	WDR33	protein_coding	22	promoter bound region	0.753017	0.296055	0.345305	0.288425	0.392839	2
ENSR00000122909_promoter bound region	2	127701000	127702601	Promoter	ENSR00000122909	127700283	127703599	Predicted promoter	ENSG00000173349	2	127701508	127705242	1	SFT2D3	SFT2D3	protein_coding	508	promoter bound region	0.753017	0.296055	0.345305	0.288425	0.392839	2
ENSR00000133153_predicted promoter region	2	240557600	240558001	Promoter	ENSR00000133153	240556646	240558729	Predicted promoter	ENSG00000188542	2	240560054	240564014	1	DUSP28	DUSP28	protein_coding	2454	predicted promoter region	0.0881426	0.490542	0.437423	0.450742	0.425263	2
ENSR00000133153_promoter bound region	2	240557600	240558001	Promoter	ENSR00000133153	240556646	240558729	Predicted promoter	ENSG00000188542	2	240560054	240564014	1	DUSP28	DUSP28	protein_coding	2454	promoter bound region	0.0881426	0.490542	0.437423	0.450742	0.425263	2
ENSR00000134188_predicted promoter region	20	6767001	6770601	Promoter	ENSR00000134188	6767001	6770999	Predicted promoter	ENSG00000125845	20	6767664	6780280	1	BMP2	BMP2	protein_coding	663	predicted promoter region	0.130195	0.559358	0.497517	0.451885	0.48279	2
ENSR00000134188_promoter bound region	20	6767001	6770601	Promoter	ENSR00000134188	6767001	6770999	Predicted promoter	ENSG00000125845	20	6767664	6780280	1	BMP2	BMP2	protein_coding	663	promoter bound region	0.130195	0.559358	0.497517	0.451885	0.48279	2
ENSR00000135741_predicted promoter region	20	24469400	24470001	Promoter	ENSR00000135741	24468298	24471738	Predicted promoter	ENSG00000101463	20	24469199	24666616	1	SYNDIG1	SYNDIG1	protein_coding	-201	predicted promoter region	0.121556	0.595264	0.588149	0.587492	0.488594	2
ENSR00000137758_predicted promoter region	20	46117800	46119201	Promoter	ENSR00000137758	46117402	46121999	Predicted promoter	ENSG00000101017	20	46118272	46129863	1	CD40	CD40	protein_coding	472	predicted promoter region	0.183834	0.623207	0.623935	0.52244	0.487518	2
ENSR00000142106_promoter bound region	21	37006400	37007001	Promoter	ENSR00000142106	37005483	37007387	Predicted promoter	ENSG00000183145	21	37006150	37019659	1	RIPPLY3	RIPPLY3	protein_coding	-250	promoter bound region	0.192029	0.696041	0.636568	0.614239	0.563446	2
ENSR00000147690_promoter bound region	22	50185400	50187001	Promoter	ENSR00000147690	50183602	50187799	Predicted promoter	ENSG00000170638	22	50185915	50199598	1	TRABD	TRABD	protein_coding	515	promoter bound region	0.357667	0.735085	0.726814	0.775219	0.713008	2
ENSR00000153435_promoter bound region	3	61560000	61564801	Promoter	ENSR00000153435	61559402	61565399	Predicted promoter	ENSG00000144724	3	61561569	62297613	1	PTPRG	PTPRG	protein_coding	1569	promoter bound region	0.121964	0.548633	0.510465	0.557678	0.490541	2
ENSR00000154381_predicted promoter region	3	71753400	71754601	Promoter	ENSR00000154381	71753002	71756199	Predicted promoter	ENSG00000170837	3	71754050	71756496	1	GPR27	GPR27	protein_coding	650	predicted promoter region	0.0682003	0.576689	0.542126	0.446619	0.400041	2
ENSR00000154381_promoter bound region	3	71753400	71754601	Promoter	ENSR00000154381	71753002	71756199	Predicted promoter	ENSG00000170837	3	71754050	71756496	1	GPR27	GPR27	protein_coding	650	promoter bound region	0.0682003	0.576689	0.542126	0.446619	0.400041	2
ENSR00000165354_predicted promoter region	4	5710800	5712001	Promoter	ENSR00000165354	5709988	5713199	Predicted promoter	ENSG00000072840	4	5711197	5814305	1	EVC	EVC	protein_coding	397	predicted promoter region	0.190367	0.741798	0.700692	0.632331	0.57702	2
ENSR00000165354_promoter bound region	4	5710800	5712001	Promoter	ENSR00000165354	5709988	5713199	Predicted promoter	ENSG00000072840	4	5711197	5814305	1	EVC	EVC	protein_coding	397	promoter bound region	0.190367	0.741798	0.700692	0.632331	0.57702	2
ENSR00000166559_promoter bound region	4	20251200	20252601	Promoter	ENSR00000166559	20251102	20255599	Predicted promoter	ENSG00000145147	4	20253260	20620561	1	SLIT2	SLIT2	protein_coding	2060	promoter bound region	0.154225	0.70913	0.659486	0.67535	0.577837	2
ENSR00000167180_predicted promoter region	4	30716201	30722201	Promoter	ENSR00000167180	30716201	30724599	Predicted promoter	ENSG00000169851	4	30720415	31146805	1	PCDH7	PCDH7	protein_coding	4214	predicted promoter region	0.152562	0.671934	0.601894	0.568463	0.48733	2
ENSR00000167180_promoter bound region	4	30716201	30722201	Promoter	ENSR00000167180	30716201	30724599	Predicted promoter	ENSG00000169851	4	30720415	31146805	1	PCDH7	PCDH7	protein_coding	4214	promoter bound region	0.152562	0.671934	0.601894	0.568463	0.48733	2
ENSR00000168479_promoter bound region	4	54229600	54230801	Promoter	ENSR00000168479	54228767	54232124	Predicted promoter	ENSG00000134853	4	54229097	54298247	1	PDGFRA	PDGFRA	protein_coding	-503	promoter bound region	0.0652656	0.644375	0.57477	0.520126	0.39635	2
ENSR00000168783_predicted promoter region	4	61200000	61201601	Promoter	ENSR00000168783	61199797	61203510	Predicted promoter	ENSG00000150471	4	61201258	62078335	1	ADGRL3	ADGRL3	protein_coding	1258	predicted promoter region	0.201209	0.584758	0.549017	0.560702	0.509026	2
ENSR00000168783_promoter bound region	4	61200000	61201601	Promoter	ENSR00000168783	61199797	61203510	Predicted promoter	ENSG00000150471	4	61201258	62078335	1	ADGRL3	ADGRL3	protein_coding	1258	promoter bound region	0.201209	0.584758	0.549017	0.560702	0.509026	2
ENSR00000173386_predicted promoter region	4	133148800	133149601	Promoter	ENSR00000173386	133148002	133149999	Predicted promoter	ENSG00000138650	4	133149315	133208606	1	PCDH10	PCDH10	protein_coding	515	predicted promoter region	0.158364	0.675259	0.622409	0.564383	0.467539	2
ENSR00000175178_predicted promoter region	4	155666600	155669000	Promoter	ENSR00000175178	155666402	155669000	Predicted promoter	ENSG00000164116	4	155666711	155732349	1	GUCY1A3	GUCY1A3	protein_coding	111	predicted promoter region	0.0806205	0.591368	0.528515	0.452758	0.390667	2
ENSR00000175178_promoter bound region	4	155666600	155669000	Promoter	ENSR00000175178	155666402	155669000	Predicted promoter	ENSG00000164116	4	155666711	155732349	1	GUCY1A3	GUCY1A3	protein_coding	111	promoter bound region	0.0806205	0.591368	0.528515	0.452758	0.390667	2
ENSR00000176263_predicted promoter region	4	173529201	173529601	Promoter	ENSR00000176263	173529201	173530508	Predicted promoter	ENSG00000164107	4	173524969	173530229	-1	HAND2	HAND2	protein_coding	-4232	predicted promoter region	0.111149	0.734227	0.69875	0.629585	0.504621	2
ENSR00000180034_predicted promoter region	5	40841200	40842601	Promoter	ENSR00000180034	40840802	40843799	Predicted promoter	ENSG00000132357	5	40841184	40860175	1	CARD6	CARD6	protein_coding	-16	predicted promoter region	0.699841	0.213806	0.239675	0.168249	0.26758	2
ENSR00000186886_promoter bound region	5	132747200	132747801	Promoter	ENSR00000186886	132746802	132748485	Predicted promoter	ENSG00000164402	5	132750817	132807241	-1	SEPT8	SEPT8	protein_coding	3617	promoter bound region	0.807496	0.439358	0.452636	0.332434	0.47532	2
ENSR00000186886_promoter bound region	5	132747200	132747801	Promoter	ENSR00000186886	132746802	132748485	Predicted promoter	ENSG00000205089	5	132747445	132754403	1	CCNI2	CCNI2	protein_coding	245	promoter bound region	0.807496	0.439358	0.452636	0.332434	0.47532	2
ENSR00000187637_promoter bound region	5	139394800	139395201	Promoter	ENSR00000187637	139387402	139396538	Predicted promoter	ENSG00000170469	5	139396563	139404088	-1	SPATA24	SPATA24	protein_coding	1763	promoter bound region	0.182212	0.64031	0.610062	0.62205	0.563555	2
ENSR00000191825_predicted promoter region	6	391400	391801	Promoter	ENSR00000191825	390892	394269	Predicted promoter	ENSG00000137265	6	391739	411447	1	IRF4	IRF4	protein_coding	339	predicted promoter region	0.0704515	0.664226	0.626883	0.618757	0.518635	2
ENSR00000191935_promoter bound region	6	1389400	1390401	Promoter	ENSR00000191935	1388819	1391647	Predicted promoter	ENSG00000137273	6	1389834	1395597	1	FOXF2	FOXF2	protein_coding	434	promoter bound region	0.145762	0.707949	0.670947	0.586862	0.499233	2
ENSR00000201767_promoter bound region	6	117907000	117908001	Promoter	ENSR00000201767	117906706	117908627	Predicted promoter	ENSG00000196376	6	117907526	118317676	1	SLC35F1	SLC35F1	protein_coding	526	promoter bound region	0.110428	0.710139	0.65259	0.510187	0.45321	2
ENSR00000206214_promoter bound region	6	159169200	159169801	Promoter	ENSR00000206214	159168459	159170609	Predicted promoter	ENSG00000164694	6	159169397	159272109	1	FNDC1	FNDC1	protein_coding	197	promoter bound region	0.13153	0.632006	0.595212	0.560589	0.449938	2
ENSR00000212385_promoter bound region	7	50303800	50307601	Promoter	ENSR00000212385	50303202	50313999	Predicted promoter	ENSG00000185811	7	50304124	50405101	1	IKZF1	IKZF1	protein_coding	324	promoter bound region	0.069102	0.619628	0.598609	0.502677	0.401073	2
ENSR00000213170_predicted promoter region	7	69597200	69600601	Promoter	ENSR00000213170	69597002	69601599	Predicted promoter	ENSG00000158321	7	69598919	70793068	1	AUTS2	AUTS2	protein_coding	1719	predicted promoter region	0.17462	0.732651	0.71499	0.659129	0.574519	2
ENSR00000213170_promoter bound region	7	69597200	69600601	Promoter	ENSR00000213170	69597002	69601599	Predicted promoter	ENSG00000158321	7	69598919	70793068	1	AUTS2	AUTS2	protein_coding	1719	promoter bound region	0.17462	0.732651	0.71499	0.659129	0.574519	2
ENSR00000215865_promoter bound region	7	100867200	100868601	Promoter	ENSR00000215865	100865266	100869399	Predicted promoter	ENSG00000087077	7	100867138	100873454	1	TRIP6	TRIP6	protein_coding	-62	promoter bound region	0.688209	0.316194	0.31687	0.259102	0.335198	2
ENSR00000218009_promoter bound region	7	130486000	130486801	Promoter	ENSR00000218009	130485602	130487399	Predicted promoter	ENSG00000106484	7	130486171	130506296	1	MEST	MEST	protein_coding	171	promoter bound region	0.813938	0.448948	0.442772	0.362402	0.475709	2
ENSR00000219635_predicted promoter region	7	149714400	149715601	Promoter	ENSR00000219635	149713778	149716599	Predicted promoter	ENSG00000133619	7	149714781	149734575	1	KRBA1	KRBA1	protein_coding	381	predicted promoter region	0.105337	0.691477	0.626368	0.563581	0.486957	2
ENSR00000219635_promoter bound region	7	149714400	149715601	Promoter	ENSR00000219635	149713778	149716599	Predicted promoter	ENSG00000133619	7	149714781	149734575	1	KRBA1	KRBA1	protein_coding	381	promoter bound region	0.105337	0.691477	0.626368	0.563581	0.486957	2
ENSR00000225553_predicted promoter region	8	68330800	68331201	Promoter	ENSR00000225553	68330371	68331799	Predicted promoter	ENSG00000165084	8	68330722	68819022	1	C8orf34	C8orf34	protein_coding	-78	predicted promoter region	0.163355	0.680166	0.659437	0.687081	0.591307	2
ENSR00000231954_promoter bound region	8	142452600	142453201	Promoter	ENSR00000231954	142448422	142456420	Predicted promoter	ENSG00000181790	8	142449430	142545009	1	ADGRB1	ADGRB1	protein_coding	-3170	promoter bound region	0.081542	0.66238	0.650758	0.590269	0.539916	2
ENSR00000234039_predicted promoter region	9	22446401	22448201	Promoter	ENSR00000234039	22446401	22448399	Predicted promoter	ENSG00000176399	9	22446841	22455740	1	DMRTA1	DMRTA1	protein_coding	440	predicted promoter region	0.170029	0.690353	0.584256	0.537375	0.519589	2
ENSR00000234039_promoter bound region	9	22446401	22448201	Promoter	ENSR00000234039	22446401	22448399	Predicted promoter	ENSG00000176399	9	22446841	22455740	1	DMRTA1	DMRTA1	protein_coding	440	promoter bound region	0.170029	0.690353	0.584256	0.537375	0.519589	2
ENSR00000242807_predicted promoter region	9	134641400	134645001	Promoter	ENSR00000242807	134640585	134645999	Predicted promoter	ENSG00000130635	9	134641774	134844843	1	COL5A1	COL5A1	protein_coding	374	predicted promoter region	0.201562	0.641979	0.625875	0.592232	0.552155	2
ENSR00000242807_promoter bound region	9	134641400	134645001	Promoter	ENSR00000242807	134640585	134645999	Predicted promoter	ENSG00000130635	9	134641774	134844843	1	COL5A1	COL5A1	protein_coding	374	promoter bound region	0.201562	0.641979	0.625875	0.592232	0.552155	2
ENSR00000254568_predicted promoter region	1	154324600	154326601	Promoter	ENSR00000254568	154324402	154329999	Predicted promoter	ENSG00000143515	1	154325553	154351307	1	ATP8B2	ATP8B2	protein_coding	953	predicted promoter region	0.153988	0.732208	0.665637	0.626797	0.530557	2
ENSR00000254568_promoter bound region	1	154324600	154326601	Promoter	ENSR00000254568	154324402	154329999	Predicted promoter	ENSG00000143515	1	154325553	154351307	1	ATP8B2	ATP8B2	protein_coding	953	promoter bound region	0.153988	0.732208	0.665637	0.626797	0.530557	2
ENSR00000255255_promoter bound region	1	170662600	170663201	Promoter	ENSR00000255255	170661180	170665617	Predicted promoter	ENSG00000116132	1	170662728	170739419	1	PRRX1	PRRX1	protein_coding	128	promoter bound region	0.181597	0.656925	0.611942	0.613037	0.507326	2
ENSR00000258096_promoter bound region	10	8053400	8053801	Promoter	ENSR00000258096	8049367	8056554	Predicted promoter	ENSG00000107485	10	8053604	8075198	1	GATA3	GATA3	protein_coding	204	promoter bound region	0.133719	0.725498	0.672564	0.572255	0.500407	2
ENSR00000258097_predicted promoter region	10	8054000	8057401	Promoter	ENSR00000258097	8049367	8062199	Predicted promoter	ENSG00000107485	10	8053604	8075198	1	GATA3	GATA3	protein_coding	-396	predicted promoter region	0.133719	0.725498	0.672564	0.572255	0.500407	2
ENSR00000258097_promoter bound region	10	8054000	8057401	Promoter	ENSR00000258097	8049367	8062199	Predicted promoter	ENSG00000107485	10	8053604	8075198	1	GATA3	GATA3	protein_coding	-396	promoter bound region	0.133719	0.725498	0.672564	0.572255	0.500407	2
ENSR00000282989_predicted promoter region	17	28716800	28718201	Promoter	ENSR00000282989	28716002	28719599	Predicted promoter	ENSG00000198242	17	28719393	28724359	1	RPL23A	RPL23A	protein_coding	2593	predicted promoter region	0.24592	0.593453	0.570424	0.620164	0.5575	2
ENSR00000282989_predicted promoter region	17	28716800	28718201	Promoter	ENSR00000282989	28716002	28719599	Predicted promoter	ENSG00000109113	17	28714281	28718429	-1	RAB34	RAB34	protein_coding	-2519	predicted promoter region	0.24592	0.593453	0.570424	0.620164	0.5575	2
ENSR00000302314_promoter bound region	22	50185000	50185201	Promoter	ENSR00000302314	50183602	50187620	Predicted promoter	ENSG00000170638	22	50185915	50199598	1	TRABD	TRABD	protein_coding	915	promoter bound region	0.357667	0.735085	0.726814	0.775219	0.713008	2
ENSR00000309150_promoter bound region	4	20255000	20255201	Promoter	ENSR00000309150	20251102	20255599	Predicted promoter	ENSG00000145147	4	20253260	20620561	1	SLIT2	SLIT2	protein_coding	-1740	promoter bound region	0.154225	0.70913	0.659486	0.67535	0.577837	2
ENSR00000309151_promoter bound region	4	20253600	20253801	Promoter	ENSR00000309151	20251102	20255599	Predicted promoter	ENSG00000145147	4	20253260	20620561	1	SLIT2	SLIT2	protein_coding	-340	promoter bound region	0.154225	0.70913	0.659486	0.67535	0.577837	2
ENSR00000317495_predicted promoter region	5	139392200	139393601	Promoter	ENSR00000317495	139387402	139396538	Predicted promoter	ENSG00000170469	5	139396563	139404088	-1	SPATA24	SPATA24	protein_coding	4363	predicted promoter region	0.233574	0.715523	0.671549	0.662001	0.599459	2
ENSR00000317495_predicted promoter region	5	139392200	139393601	Promoter	ENSR00000317495	139387402	139396538	Predicted promoter	ENSG00000228672	5	139390592	139395713	-1	PROB1	PROB1	protein_coding	-1608	predicted promoter region	0.233574	0.715523	0.671549	0.662001	0.599459	2
ENSR00000317495_promoter bound region	5	139392200	139393601	Promoter	ENSR00000317495	139387402	139396538	Predicted promoter	ENSG00000170469	5	139396563	139404088	-1	SPATA24	SPATA24	protein_coding	4363	promoter bound region	0.182212	0.64031	0.610062	0.62205	0.563555	2
ENSR00000317496_promoter bound region	5	139394200	139394401	Promoter	ENSR00000317496	139387402	139396538	Predicted promoter	ENSG00000170469	5	139396563	139404088	-1	SPATA24	SPATA24	protein_coding	2363	promoter bound region	0.182212	0.64031	0.610062	0.62205	0.563555	2
ENSR00000325315_promoter bound region	7	27139600	27139801	Promoter	ENSR00000325315	27138802	27141999	Predicted promoter	ENSG00000106004	7	27141052	27143668	-1	HOXA5	HOXA5	protein_coding	1452	promoter bound region	0.396809	0.768459	0.805263	0.816098	0.783754	2
ENSR00000000200_predicted promoter region	1	1539800	1540801	Promoter	ENSR00000000200	1538260	1541751	Predicted promoter	ENSG00000160075	1	1541673	1574869	-1	SSU72	SSU72	protein_coding	1873	predicted promoter region	0.105614	0.759358	0.729874	0.767316	0.698839	1
ENSR00000000391_promoter bound region	1	3068400	3070801	Promoter	ENSR00000000391	3067077	3071683	Predicted promoter	ENSG00000142611	1	3069168	3438621	1	PRDM16	PRDM16	protein_coding	768	promoter bound region	0.203457	0.672015	0.652276	0.639064	0.571768	1
ENSR00000001166_predicted promoter region	1	9651400	9653201	Promoter	ENSR00000001166	9650802	9656599	Predicted promoter	ENSG00000171608	1	9651732	9729114	1	PIK3CD	PIK3CD	protein_coding	332	predicted promoter region	0.0867431	0.593022	0.558667	0.416865	0.397141	1
ENSR00000001166_promoter bound region	1	9651400	9653201	Promoter	ENSR00000001166	9650802	9656599	Predicted promoter	ENSG00000171608	1	9651732	9729114	1	PIK3CD	PIK3CD	protein_coding	332	promoter bound region	0.0867431	0.593022	0.558667	0.416865	0.397141	1
ENSR00000004691_predicted promoter region	1	35577600	35578001	Promoter	ENSR00000004691	35575766	35578799	Predicted promoter	ENSG00000116819	1	35573370	35595328	1	TFAP2E	TFAP2E	protein_coding	-4230	predicted promoter region	0.186885	0.567038	0.523969	0.58687	0.493768	1
ENSR00000008376_promoter bound region	1	69567000	69568401	Promoter	ENSR00000008376	69566802	69568934	Predicted promoter	ENSG00000033122	1	69568398	70151945	1	LRRC7	LRRC7	protein_coding	1398	promoter bound region	0.0406783	0.655941	0.617001	0.622177	0.463986	1
ENSR00000010678_predicted promoter region	1	100719600	100722201	Promoter	ENSR00000010678	100719402	100722399	Predicted promoter	ENSG00000162692	1	100719742	100739045	1	VCAM1	VCAM1	protein_coding	142	predicted promoter region	0.704168	0.387874	0.34578	0.184645	0.378256	1
ENSR00000010678_promoter bound region	1	100719600	100722201	Promoter	ENSR00000010678	100719402	100722399	Predicted promoter	ENSG00000162692	1	100719742	100739045	1	VCAM1	VCAM1	protein_coding	142	promoter bound region	0.704168	0.387874	0.34578	0.184645	0.378256	1
ENSR00000011129_predicted promoter region	1	109687400	109688401	Promoter	ENSR00000011129	109687202	109688599	Predicted promoter	ENSG00000134184	1	109687814	109709039	1	GSTM1	GSTM1	protein_coding	414	predicted promoter region	0.246773	0.679499	0.63614	0.634844	0.618825	1
ENSR00000011129_promoter bound region	1	109687400	109688401	Promoter	ENSR00000011129	109687202	109688599	Predicted promoter	ENSG00000134184	1	109687814	109709039	1	GSTM1	GSTM1	protein_coding	414	promoter bound region	0.246773	0.679499	0.63614	0.634844	0.618825	1
ENSR00000014403_promoter bound region	1	158831200	158833601	Promoter	ENSR00000014403	158830002	158833627	Predicted promoter	ENSG00000163563	1	158831317	158849506	1	MNDA	MNDA	protein_coding	117	promoter bound region	0.791018	0.447182	0.396004	0.305464	0.448458	1
ENSR00000019159_predicted promoter region	1	207496000	207496801	Promoter	ENSR00000019159	207495402	207498599	Predicted promoter	ENSG00000203710	1	207496147	207640647	1	CR1	CR1	protein_coding	147	predicted promoter region	0.0799676	0.678487	0.605915	0.530298	0.443476	1
ENSR00000019159_promoter bound region	1	207496000	207496801	Promoter	ENSR00000019159	207495402	207498599	Predicted promoter	ENSG00000203710	1	207496147	207640647	1	CR1	CR1	protein_coding	147	promoter bound region	0.0799676	0.678487	0.605915	0.530298	0.443476	1
ENSR00000019171_predicted promoter region	1	207644600	207646000	Promoter	ENSR00000019171	207644402	207646000	Predicted promoter	ENSG00000197721	1	207645113	207738416	1	CR1L	CR1L	protein_coding	513	predicted promoter region	0.319952	0.769912	0.744623	0.715575	0.629626	1
ENSR00000019171_promoter bound region	1	207644600	207646000	Promoter	ENSR00000019171	207644402	207646000	Predicted promoter	ENSG00000197721	1	207645113	207738416	1	CR1L	CR1L	protein_coding	513	promoter bound region	0.319952	0.769912	0.744623	0.715575	0.629626	1
ENSR00000022029_predicted promoter region	1	233904600	233905001	Promoter	ENSR00000022029	233904197	233906107	Predicted promoter	ENSG00000183780	1	233904933	234324516	1	SLC35F3	SLC35F3	protein_coding	333	predicted promoter region	0.0855113	0.581089	0.575704	0.513235	0.452454	1
ENSR00000022413_predicted promoter region	1	237042000	237042401	Promoter	ENSR00000022413	237041759	237043564	Predicted promoter	ENSG00000198626	1	237042205	237833988	1	RYR2	RYR2	protein_coding	205	predicted promoter region	0.172885	0.558706	0.537589	0.540368	0.478766	1
ENSR00000023291_promoter bound region	10	134200	136601	Promoter	ENSR00000023291	132802	137599	Predicted promoter	ENSG00000015171	10	134465	254637	1	ZMYND11	ZMYND11	protein_coding	265	promoter bound region	0.747942	0.376493	0.41768	0.359815	0.425363	1
ENSR00000025540_predicted promoter region	10	22927601	22928400	Promoter	ENSR00000025540	22927601	22928400	Predicted promoter	ENSG00000165309	10	22928024	23038523	1	ARMC3	ARMC3	protein_coding	423	predicted promoter region	0.111718	0.641161	0.563143	0.622187	0.47858	1
ENSR00000025540_promoter bound region	10	22927601	22928400	Promoter	ENSR00000025540	22927601	22928400	Predicted promoter	ENSG00000165309	10	22928024	23038523	1	ARMC3	ARMC3	protein_coding	423	promoter bound region	0.111718	0.641161	0.563143	0.622187	0.47858	1
ENSR00000029405_promoter bound region	10	70478200	70479201	Promoter	ENSR00000029405	70477471	70481199	Predicted promoter	ENSG00000107719	10	70478821	70568449	1	PALD1	PALD1	protein_coding	621	promoter bound region	0.894689	0.475355	0.577376	0.453577	0.592107	1
ENSR00000030805_predicted promoter region	10	81874600	81875401	Promoter	ENSR00000030805	81873915	81876100	Predicted promoter	ENSG00000185737	10	81875314	82987179	1	NRG3	NRG3	protein_coding	714	predicted promoter region	0.154249	0.632445	0.592193	0.602138	0.521448	1
ENSR00000031775_predicted promoter region	10	93495600	93497601	Promoter	ENSR00000031775	93495402	93498799	Predicted promoter	ENSG00000138180	10	93496632	93529092	1	CEP55	CEP55	protein_coding	1032	predicted promoter region	0.796722	0.434771	0.431842	0.354757	0.482516	1
ENSR00000031775_promoter bound region	10	93495600	93497601	Promoter	ENSR00000031775	93495402	93498799	Predicted promoter	ENSG00000138180	10	93496632	93529092	1	CEP55	CEP55	protein_coding	1032	promoter bound region	0.796722	0.434771	0.431842	0.354757	0.482516	1
ENSR00000032576_promoter bound region	10	101060000	101061801	Promoter	ENSR00000032576	101059202	101063999	Predicted promoter	ENSG00000107821	10	101061841	101068131	1	KAZALD1	KAZALD1	protein_coding	1841	promoter bound region	0.646851	0.260826	0.278927	0.24611	0.324036	1
ENSR00000032707_promoter bound region	10	102241400	102242001	Promoter	ENSR00000032707	102239841	102242599	Predicted promoter	ENSG00000107862	10	102245532	102382899	1	GBF1	GBF1	protein_coding	4132	promoter bound region	0.191645	0.700077	0.668885	0.677154	0.597032	1
ENSR00000032775_promoter bound region	10	102641800	102647001	Promoter	ENSR00000032775	102641402	102652999	Predicted promoter	ENSG00000171206	10	102644496	102658407	1	TRIM8	TRIM8	protein_coding	2696	promoter bound region	0.283731	0.671161	0.63665	0.698735	0.670156	1
ENSR00000035826_promoter bound region	11	1749000	1749201	Promoter	ENSR00000035826	1745844	1752381	Predicted promoter	ENSG00000117984	11	1752752	1764573	-1	CTSD	CTSD	protein_coding	3752	promoter bound region	0.118881	0.666502	0.609695	0.507669	0.441589	1
ENSR00000040600_promoter bound region	11	63999400	63999601	Promoter	ENSR00000040600	63997567	64001458	Predicted promoter	ENSG00000133315	11	63998558	64166106	-1	MACROD1	MACROD1	protein_coding	-842	promoter bound region	0.222558	0.66824	0.618637	0.649933	0.564219	1
ENSR00000040894_predicted promoter region	11	65833200	65834201	Promoter	ENSR00000040894	65833002	65834999	Predicted promoter	ENSG00000172803	11	65833641	65856896	1	SNX32	SNX32	protein_coding	441	predicted promoter region	0.0485375	0.508578	0.441197	0.433268	0.350014	1
ENSR00000040894_promoter bound region	11	65833200	65834201	Promoter	ENSR00000040894	65833002	65834999	Predicted promoter	ENSG00000172803	11	65833641	65856896	1	SNX32	SNX32	protein_coding	441	promoter bound region	0.0485375	0.508578	0.441197	0.433268	0.350014	1
ENSR00000041261_promoter bound region	11	68750800	68752001	Promoter	ENSR00000041261	68748992	68752199	Predicted promoter	ENSG00000110090	11	68754620	68844410	-1	CPT1A	CPT1A	protein_coding	3820	promoter bound region	0.223904	0.706774	0.706557	0.630633	0.620653	1
ENSR00000044012_predicted promoter region	11	102346000	102348801	Promoter	ENSR00000044012	102345761	102349599	Predicted promoter	ENSG00000110330	11	102347211	102378670	1	BIRC2	BIRC2	protein_coding	1211	predicted promoter region	0.573666	0.250119	0.251729	0.143299	0.203263	1
ENSR00000044012_promoter bound region	11	102346000	102348801	Promoter	ENSR00000044012	102345761	102349599	Predicted promoter	ENSG00000110330	11	102347211	102378670	1	BIRC2	BIRC2	protein_coding	1211	promoter bound region	0.573666	0.250119	0.251729	0.143299	0.203263	1
ENSR00000044857_predicted promoter region	11	111512400	111512601	Promoter	ENSR00000044857	111512099	111513399	Predicted promoter	ENSG00000183644	11	111514785	111537031	1	C11orf88	C11orf88	protein_coding	2385	predicted promoter region	0.171834	0.667304	0.612738	0.576845	0.497989	1
ENSR00000045076_predicted promoter region	11	112962601	112963601	Promoter	ENSR00000045076	112962601	112964015	Predicted promoter	ENSG00000149294	11	112961247	113278436	1	NCAM1	NCAM1	protein_coding	-1354	predicted promoter region	0.0974185	0.700353	0.673915	0.536848	0.476171	1
ENSR00000045076_promoter bound region	11	112962601	112963601	Promoter	ENSR00000045076	112962601	112964015	Predicted promoter	ENSG00000149294	11	112961247	113278436	1	NCAM1	NCAM1	protein_coding	-1354	promoter bound region	0.0974185	0.700353	0.673915	0.536848	0.476171	1
ENSR00000045566_predicted promoter region	11	117985800	117987801	Promoter	ENSR00000045566	117985202	117990999	Predicted promoter	ENSG00000110324	11	117986348	118003037	1	IL10RA	IL10RA	protein_coding	548	predicted promoter region	0.648749	0.341645	0.289397	0.216589	0.306888	1
ENSR00000045566_promoter bound region	11	117985800	117987801	Promoter	ENSR00000045566	117985202	117990999	Predicted promoter	ENSG00000110324	11	117986348	118003037	1	IL10RA	IL10RA	protein_coding	548	promoter bound region	0.648749	0.341645	0.289397	0.216589	0.306888	1
ENSR00000045714_promoter bound region	11	118997200	118999001	Promoter	ENSR00000045714	118996802	118999599	Predicted promoter	ENSG00000186166	11	118998142	119015791	1	CCDC84	CCDC84	protein_coding	942	promoter bound region	0.885275	0.467331	0.478211	0.368014	0.498824	1
ENSR00000046482_predicted promoter region	11	125164400	125166601	Promoter	ENSR00000046482	125163365	125168199	Predicted promoter	ENSG00000165495	11	125164687	125433389	1	PKNOX2	PKNOX2	protein_coding	287	predicted promoter region	0.0787496	0.649598	0.599996	0.568886	0.443459	1
ENSR00000046482_promoter bound region	11	125164400	125166601	Promoter	ENSR00000046482	125163365	125168199	Predicted promoter	ENSG00000165495	11	125164687	125433389	1	PKNOX2	PKNOX2	protein_coding	287	promoter bound region	0.0787496	0.649598	0.599996	0.568886	0.443459	1
ENSR00000054398_predicted promoter region	12	78863400	78865401	Promoter	ENSR00000054398	78863202	78865999	Predicted promoter	ENSG00000067715	12	78863993	79452008	1	SYT1	SYT1	protein_coding	593	predicted promoter region	0.12488	0.785159	0.64667	0.496026	0.492299	1
ENSR00000054398_promoter bound region	12	78863400	78865401	Promoter	ENSR00000054398	78863202	78865999	Predicted promoter	ENSG00000067715	12	78863993	79452008	1	SYT1	SYT1	protein_coding	593	promoter bound region	0.12488	0.785159	0.64667	0.496026	0.492299	1
ENSR00000057568_promoter bound region	12	113056600	113057201	Promoter	ENSR00000057568	113056202	113058620	Predicted promoter	ENSG00000135144	12	113056709	113098028	1	DTX1	DTX1	protein_coding	109	promoter bound region	0.205084	0.654464	0.610424	0.509693	0.514576	1
ENSR00000060713_promoter bound region	13	30906200	30906401	Promoter	ENSR00000060713	30905753	30908599	Predicted promoter	ENSG00000102802	13	30906191	30925572	1	MEDAG	MEDAG	protein_coding	-9	promoter bound region	0.134104	0.711834	0.634996	0.524617	0.450447	1
ENSR00000061469_promoter bound region	13	38686001	38687601	Promoter	ENSR00000061469	38686001	38688199	Predicted promoter	ENSG00000150893	13	38687129	38887131	1	FREM2	FREM2	protein_coding	1128	promoter bound region	0.237843	0.711754	0.709881	0.662552	0.579715	1
ENSR00000064348_predicted promoter region	13	87673000	87673201	Promoter	ENSR00000064348	87670814	87673773	Predicted promoter	ENSG00000165300	13	87672615	87696272	1	SLITRK5	SLITRK5	protein_coding	-385	predicted promoter region	0.0531128	0.665888	0.620058	0.430108	0.370637	1
ENSR00000067392_promoter bound region	14	32934400	32935001	Promoter	ENSR00000067392	32932573	32935524	Predicted promoter	ENSG00000151322	14	32934933	33804176	1	NPAS3	NPAS3	protein_coding	533	promoter bound region	0.110418	0.622215	0.594642	0.448325	0.422239	1
ENSR00000067716_promoter bound region	14	36661600	36662401	Promoter	ENSR00000067716	36660929	36664309	Predicted promoter	ENSG00000198807	14	36657568	36679715	1	PAX9	PAX9	protein_coding	-4032	promoter bound region	0.0991573	0.663843	0.601518	0.537693	0.42375	1
ENSR00000067919_promoter bound region	14	41604201	41605601	Promoter	ENSR00000067919	41604201	41606399	Predicted promoter	ENSG00000165379	14	41607570	41904549	1	LRFN5	LRFN5	protein_coding	3369	promoter bound region	0.231911	0.70757	0.650043	0.572616	0.534001	1
ENSR00000068616_predicted promoter region	14	53951400	53957201	Promoter	ENSR00000068616	53951202	53957399	Predicted promoter	ENSG00000125378	14	53949736	53958761	-1	BMP4	BMP4	protein_coding	-1664	predicted promoter region	0.0644749	0.446117	0.454436	0.50491	0.458294	1
ENSR00000068616_promoter bound region	14	53951400	53957201	Promoter	ENSR00000068616	53951202	53957399	Predicted promoter	ENSG00000125378	14	53949736	53958761	-1	BMP4	BMP4	protein_coding	-1664	promoter bound region	0.0644749	0.446117	0.454436	0.50491	0.458294	1
ENSR00000069254_promoter bound region	14	60647400	60650001	Promoter	ENSR00000069254	60645836	60653839	Predicted promoter	ENSG00000126778	14	60643415	60658259	-1	SIX1	SIX1	protein_coding	-3985	promoter bound region	0.264454	0.697605	0.586566	0.570898	0.564845	1
ENSR00000076816_predicted promoter region	15	55318200	55320201	Promoter	ENSR00000076816	55317602	55320599	Predicted promoter	ENSG00000069943	15	55318960	55355648	1	PIGB	PIGB	protein_coding	760	predicted promoter region	0.8705	0.430979	0.348307	0.196074	0.402755	1
ENSR00000076816_promoter bound region	15	55318200	55320201	Promoter	ENSR00000076816	55317602	55320599	Predicted promoter	ENSG00000069943	15	55318960	55355648	1	PIGB	PIGB	protein_coding	760	promoter bound region	0.8705	0.430979	0.348307	0.196074	0.402755	1
ENSR00000078215_promoter bound region	15	66700600	66704801	Promoter	ENSR00000078215	66700402	66707999	Predicted promoter	ENSG00000137834	15	66702228	66782848	1	SMAD6	SMAD6	protein_coding	1628	promoter bound region	0.316508	0.6975	0.65677	0.632217	0.665706	1
ENSR00000079841_promoter bound region	15	79432000	79432201	Promoter	ENSR00000079841	79431620	79432961	Predicted promoter	ENSG00000169330	15	79432516	79472290	1	KIAA1024	KIAA1024	protein_coding	516	promoter bound region	0.0848455	0.707964	0.654676	0.550782	0.404086	1
ENSR00000080987_promoter bound region	15	90000200	90003001	Promoter	ENSR00000080987	89999002	90006599	Predicted promoter	ENSG00000140548	15	90001392	90082206	1	ZNF710	ZNF710	protein_coding	1192	promoter bound region	0.799324	0.435196	0.40892	0.335454	0.454477	1
ENSR00000081956_promoter bound region	15	100879000	100880201	Promoter	ENSR00000081956	100878647	100881122	Predicted promoter	ENSG00000184254	15	100877714	100916626	1	ALDH1A3	ALDH1A3	protein_coding	-1286	promoter bound region	0.181058	0.728352	0.688555	0.658032	0.58093	1
ENSR00000084180_predicted promoter region	16	19554800	19556401	Promoter	ENSR00000084180	19554402	19556799	Predicted promoter	ENSG00000103544	16	19555240	19706793	1	C16orf62	C16orf62	protein_coding	440	predicted promoter region	0.103672	0.581343	0.531913	0.522671	0.476902	1
ENSR00000084180_promoter bound region	16	19554800	19556401	Promoter	ENSR00000084180	19554402	19556799	Predicted promoter	ENSG00000103544	16	19555240	19706793	1	C16orf62	C16orf62	protein_coding	440	promoter bound region	0.103672	0.581343	0.531913	0.522671	0.476902	1
ENSR00000085302_promoter bound region	16	31108000	31109201	Promoter	ENSR00000085302	31107602	31109799	Predicted promoter	ENSG00000103507	16	31106107	31112791	1	BCKDK	BCKDK	protein_coding	-1893	promoter bound region	0.714189	0.338309	0.352269	0.213323	0.377668	1
ENSR00000085317_promoter bound region	16	31215400	31215801	Promoter	ENSR00000085317	31213732	31217531	Predicted promoter	ENSG00000177238	16	31214021	31231537	1	TRIM72	TRIM72	protein_coding	-1379	promoter bound region	0.0988197	0.709717	0.641683	0.50815	0.483968	1
ENSR00000086247_promoter bound region	16	56191000	56192201	Promoter	ENSR00000086247	56190510	56192331	Predicted promoter	ENSG00000087258	16	56191347	56357457	1	GNAO1	GNAO1	protein_coding	347	promoter bound region	0.0551717	0.632512	0.591058	0.477049	0.372833	1
ENSR00000088125_predicted promoter region	16	77788400	77788801	Promoter	ENSR00000088125	77787739	77789206	Predicted promoter	ENSG00000171724	16	77788530	77980107	1	VAT1L	VAT1L	protein_coding	130	predicted promoter region	0.0293558	0.739844	0.675704	0.385357	0.349223	1
ENSR00000088125_promoter bound region	16	77788400	77788801	Promoter	ENSR00000088125	77787739	77789206	Predicted promoter	ENSG00000171724	16	77788530	77980107	1	VAT1L	VAT1L	protein_coding	130	promoter bound region	0.0293558	0.739844	0.675704	0.385357	0.349223	1
ENSR00000090628_predicted promoter region	17	5500000	5501401	Promoter	ENSR00000090628	5499402	5501599	Predicted promoter	ENSG00000091592	17	5499427	5619424	-1	NLRP1	NLRP1	protein_coding	-573	predicted promoter region	0.412246	0.852678	0.804518	0.796053	0.743509	1
ENSR00000090628_promoter bound region	17	5500000	5501401	Promoter	ENSR00000090628	5499402	5501599	Predicted promoter	ENSG00000091592	17	5499427	5619424	-1	NLRP1	NLRP1	protein_coding	-573	promoter bound region	0.412246	0.852678	0.804518	0.796053	0.743509	1
ENSR00000092709_predicted promoter region	17	28371200	28372401	Promoter	ENSR00000092709	28370002	28373199	Predicted promoter	ENSG00000109072	17	28367276	28373091	-1	VTN	VTN	protein_coding	-3924	predicted promoter region	0.0746624	0.646152	0.640818	0.468604	0.430133	1
ENSR00000092756_promoter bound region	17	28719200	28721401	Promoter	ENSR00000092756	28716002	28721999	Predicted promoter	ENSG00000198242	17	28719393	28724359	1	RPL23A	RPL23A	protein_coding	193	promoter bound region	0.24592	0.593453	0.570424	0.620164	0.5575	1
ENSR00000092893_promoter bound region	17	29613400	29613601	Promoter	ENSR00000092893	29612162	29614861	Predicted promoter	ENSG00000167549	17	29614756	29622907	-1	CORO6	CORO6	protein_coding	1356	promoter bound region	0.0932797	0.598179	0.556818	0.599398	0.564504	1
ENSR00000094976_promoter bound region	17	45893801	45895201	Promoter	ENSR00000094976	45893801	45897915	Predicted promoter	ENSG00000186868	17	45894382	46028334	1	MAPT	MAPT	protein_coding	581	promoter bound region	0.339542	0.767478	0.727596	0.746877	0.670131	1
ENSR00000100289_predicted promoter region	18	7566200	7569401	Promoter	ENSR00000100289	7566002	7569799	Predicted promoter	ENSG00000173482	18	7566782	8406861	1	PTPRM	PTPRM	protein_coding	582	predicted promoter region	0.0685352	0.527007	0.49819	0.460089	0.405075	1
ENSR00000100289_promoter bound region	18	7566200	7569401	Promoter	ENSR00000100289	7566002	7569799	Predicted promoter	ENSG00000173482	18	7566782	8406861	1	PTPRM	PTPRM	protein_coding	582	promoter bound region	0.0685352	0.527007	0.49819	0.460089	0.405075	1
ENSR00000105691_promoter bound region	19	1445200	1445401	Promoter	ENSR00000105691	1444602	1447720	Predicted promoter	ENSG00000115266	19	1446302	1473244	1	APC2	APC2	protein_coding	1102	promoter bound region	0.279262	0.584393	0.626647	0.655496	0.630426	1
ENSR00000106031_predicted promoter region	19	3359000	3361401	Promoter	ENSR00000106031	3357478	3362605	Predicted promoter	ENSG00000141905	19	3359563	3469217	1	NFIC	NFIC	protein_coding	563	predicted promoter region	0.0509062	0.479604	0.480021	0.443192	0.429999	1
ENSR00000106031_promoter bound region	19	3359000	3361401	Promoter	ENSR00000106031	3357478	3362605	Predicted promoter	ENSG00000141905	19	3359563	3469217	1	NFIC	NFIC	protein_coding	563	promoter bound region	0.0509062	0.479604	0.480021	0.443192	0.429999	1
ENSR00000108314_predicted promoter region	19	20923000	20924600	Promoter	ENSR00000108314	20922802	20924600	Predicted promoter	ENSG00000105750	19	20923222	20950697	1	ZNF85	ZNF85	protein_coding	222	predicted promoter region	0.0701907	0.687889	0.597147	0.442237	0.424431	1
ENSR00000108314_promoter bound region	19	20923000	20924600	Promoter	ENSR00000108314	20922802	20924600	Predicted promoter	ENSG00000105750	19	20923222	20950697	1	ZNF85	ZNF85	protein_coding	222	promoter bound region	0.0701907	0.687889	0.597147	0.442237	0.424431	1
ENSR00000108365_predicted promoter region	19	22633601	22635200	Promoter	ENSR00000108365	22633601	22635200	Predicted promoter	ENSG00000229676	19	22634324	22667670	1	ZNF492	ZNF492	protein_coding	723	predicted promoter region	0.212472	0.663716	0.631977	0.609707	0.528395	1
ENSR00000108365_promoter bound region	19	22633601	22635200	Promoter	ENSR00000108365	22633601	22635200	Predicted promoter	ENSG00000229676	19	22634324	22667670	1	ZNF492	ZNF492	protein_coding	723	promoter bound region	0.212472	0.663716	0.631977	0.609707	0.528395	1
ENSR00000108904_predicted promoter region	19	34481200	34483401	Promoter	ENSR00000108904	34480648	34483799	Predicted promoter	ENSG00000142279	19	34481638	34512304	1	WTIP	WTIP	protein_coding	438	predicted promoter region	0.0425162	0.62348	0.564949	0.501774	0.356908	1
ENSR00000108904_promoter bound region	19	34481200	34483401	Promoter	ENSR00000108904	34480648	34483799	Predicted promoter	ENSG00000142279	19	34481638	34512304	1	WTIP	WTIP	protein_coding	438	promoter bound region	0.0425162	0.62348	0.564949	0.501774	0.356908	1
ENSR00000109143_predicted promoter region	19	36604400	36606201	Promoter	ENSR00000109143	36604202	36606399	Predicted promoter	ENSG00000161298	19	36604817	36634113	1	ZNF382	ZNF382	protein_coding	417	predicted promoter region	0.163324	0.580503	0.574892	0.550478	0.495357	1
ENSR00000109143_promoter bound region	19	36604400	36606201	Promoter	ENSR00000109143	36604202	36606399	Predicted promoter	ENSG00000161298	19	36604817	36634113	1	ZNF382	ZNF382	protein_coding	417	promoter bound region	0.163324	0.580503	0.574892	0.550478	0.495357	1
ENSR00000111361_predicted promoter region	19	53254000	53255800	Promoter	ENSR00000111361	53253802	53255800	Predicted promoter	ENSG00000196131	19	53258292	53261837	1	VN1R2	VN1R2	protein_coding	4292	predicted promoter region	0.287512	0.734158	0.723213	0.680627	0.641135	1
ENSR00000111361_promoter bound region	19	53254000	53255800	Promoter	ENSR00000111361	53253802	53255800	Predicted promoter	ENSG00000196131	19	53258292	53261837	1	VN1R2	VN1R2	protein_coding	4292	promoter bound region	0.287512	0.734158	0.723213	0.680627	0.641135	1
ENSR00000111379_predicted promoter region	19	53520400	53521601	Promoter	ENSR00000111379	53520202	53522199	Predicted promoter	ENSG00000130844	19	53520981	53580269	1	ZNF331	ZNF331	protein_coding	581	predicted promoter region	0.3234	0.738929	0.689372	0.657918	0.627095	1
ENSR00000111379_promoter bound region	19	53520400	53521601	Promoter	ENSR00000111379	53520202	53522199	Predicted promoter	ENSG00000130844	19	53520981	53580269	1	ZNF331	ZNF331	protein_coding	581	promoter bound region	0.3234	0.738929	0.689372	0.657918	0.627095	1
ENSR00000111591_predicted promoter region	19	55086600	55087401	Promoter	ENSR00000111591	55085780	55088599	Predicted promoter	ENSG00000125503	19	55090913	55117559	-1	PPP1R12C	PPP1R12C	protein_coding	4313	predicted promoter region	0.0765928	0.658007	0.56003	0.598036	0.501309	1
ENSR00000111957_predicted promoter region	2	949800	951201	Promoter	ENSR00000111957	949384	952082	Predicted promoter	ENSG00000172554	2	950868	1367613	1	SNTG2	SNTG2	protein_coding	1068	predicted promoter region	0.106168	0.627434	0.618112	0.556386	0.484134	1
ENSR00000111957_promoter bound region	2	949800	951201	Promoter	ENSR00000111957	949384	952082	Predicted promoter	ENSG00000172554	2	950868	1367613	1	SNTG2	SNTG2	protein_coding	1068	promoter bound region	0.106168	0.627434	0.618112	0.556386	0.484134	1
ENSR00000112838_predicted promoter region	2	10911800	10912401	Promoter	ENSR00000112838	10911107	10912898	Predicted promoter	ENSG00000162975	2	10911937	10914225	1	KCNF1	KCNF1	protein_coding	137	predicted promoter region	0.0405037	0.636394	0.614749	0.394866	0.358207	1
ENSR00000112838_promoter bound region	2	10911800	10912401	Promoter	ENSR00000112838	10911107	10912898	Predicted promoter	ENSG00000162975	2	10911937	10914225	1	KCNF1	KCNF1	protein_coding	137	promoter bound region	0.0405037	0.636394	0.614749	0.394866	0.358207	1
ENSR00000117824_promoter bound region	2	63050000	63051401	Promoter	ENSR00000117824	63049143	63052659	Predicted promoter	ENSG00000115507	2	63050057	63057836	1	OTX1	OTX1	protein_coding	57	promoter bound region	0.233005	0.601452	0.570548	0.564536	0.555436	1
ENSR00000122749_predicted promoter region	2	126655800	126657601	Promoter	ENSR00000122749	126655402	126659999	Predicted promoter	ENSG00000136732	2	126655933	126696675	1	GYPC	GYPC	protein_coding	133	predicted promoter region	0.257196	0.656372	0.646847	0.685564	0.610282	1
ENSR00000122749_promoter bound region	2	126655800	126657601	Promoter	ENSR00000122749	126655402	126659999	Predicted promoter	ENSG00000136732	2	126655933	126696675	1	GYPC	GYPC	protein_coding	133	promoter bound region	0.257196	0.656372	0.646847	0.685564	0.610282	1
ENSR00000128900_promoter bound region	2	202032200	202035201	Promoter	ENSR00000128900	202031886	202036429	Predicted promoter	ENSG00000155760	2	202034587	202038445	1	FZD7	FZD7	protein_coding	2387	promoter bound region	0.262989	0.739835	0.670937	0.563132	0.603412	1
ENSR00000129254_predicted promoter region	2	205681800	205687001	Promoter	ENSR00000129254	205681402	205687799	Predicted promoter	ENSG00000118257	2	205681990	205798133	1	NRP2	NRP2	protein_coding	190	predicted promoter region	0.265734	0.767298	0.722051	0.714627	0.647108	1
ENSR00000129254_promoter bound region	2	205681800	205687001	Promoter	ENSR00000129254	205681402	205687799	Predicted promoter	ENSG00000118257	2	205681990	205798133	1	NRP2	NRP2	protein_coding	190	promoter bound region	0.265734	0.767298	0.722051	0.714627	0.647108	1
ENSR00000131018_promoter bound region	2	223956800	223958801	Promoter	ENSR00000131018	223956202	223960799	Predicted promoter	ENSG00000135900	2	223957404	223967714	1	MRPL44	MRPL44	protein_coding	604	promoter bound region	0.34201	0.685579	0.65103	0.711615	0.69617	1
ENSR00000132709_predicted promoter region	2	237627200	237628401	Promoter	ENSR00000132709	237626402	237629399	Predicted promoter	ENSG00000124831	2	237627576	237813682	1	LRRFIP1	LRRFIP1	protein_coding	376	predicted promoter region	0.0539602	0.725069	0.65138	0.521885	0.416413	1
ENSR00000132709_promoter bound region	2	237627200	237628401	Promoter	ENSR00000132709	237626402	237629399	Predicted promoter	ENSG00000124831	2	237627576	237813682	1	LRRFIP1	LRRFIP1	protein_coding	376	promoter bound region	0.0539602	0.725069	0.65138	0.521885	0.416413	1
ENSR00000136087_predicted promoter region	20	32052200	32053001	Promoter	ENSR00000136087	32051002	32054599	Predicted promoter	ENSG00000101336	20	32052188	32101856	1	HCK	HCK	protein_coding	-12	predicted promoter region	0.0601847	0.732677	0.62963	0.413627	0.384567	1
ENSR00000136087_promoter bound region	20	32052200	32053001	Promoter	ENSR00000136087	32051002	32054599	Predicted promoter	ENSG00000101336	20	32052188	32101856	1	HCK	HCK	protein_coding	-12	promoter bound region	0.0601847	0.732677	0.62963	0.413627	0.384567	1
ENSR00000137430_promoter bound region	20	43914400	43915201	Promoter	ENSR00000137430	43914008	43916799	Predicted promoter	ENSG00000124191	20	43914864	44069616	1	TOX2	TOX2	protein_coding	464	promoter bound region	0.184459	0.657753	0.610484	0.507546	0.503459	1
ENSR00000138556_promoter bound region	20	50730600	50733001	Promoter	ENSR00000138556	50729802	50734199	Predicted promoter	ENSG00000124171	20	50731544	50756795	1	PARD6B	PARD6B	protein_coding	944	promoter bound region	0.841115	0.489825	0.413115	0.308165	0.415105	1
ENSR00000140010_promoter bound region	20	64048800	64049801	Promoter	ENSR00000140010	64047808	64051982	Predicted promoter	ENSG00000171703	20	64049836	64072347	1	TCEA2	TCEA2	protein_coding	1036	promoter bound region	0.148942	0.646519	0.652208	0.468749	0.492301	1
ENSR00000141723_predicted promoter region	21	34669800	34670201	Promoter	ENSR00000141723	34668705	34671241	Predicted promoter	ENSG00000159212	21	34669389	34718227	1	CLIC6	CLIC6	protein_coding	-411	predicted promoter region	0.207211	0.731971	0.662406	0.729646	0.604317	1
ENSR00000141723_promoter bound region	21	34669800	34670201	Promoter	ENSR00000141723	34668705	34671241	Predicted promoter	ENSG00000159212	21	34669389	34718227	1	CLIC6	CLIC6	protein_coding	-411	promoter bound region	0.207211	0.731971	0.662406	0.729646	0.604317	1
ENSR00000142066_promoter bound region	21	36698800	36699201	Promoter	ENSR00000142066	36696497	36700413	Predicted promoter	ENSG00000159263	21	36699133	36749917	1	SIM2	SIM2	protein_coding	333	promoter bound region	0.1695	0.567411	0.549486	0.523602	0.470423	1
ENSR00000143755_promoter bound region	22	19523200	19523601	Promoter	ENSR00000143755	19521602	19525713	Predicted promoter	ENSG00000184113	22	19523024	19527545	-1	CLDN5	CLDN5	protein_coding	-176	promoter bound region	0.140722	0.645205	0.578028	0.483738	0.452445	1
ENSR00000146347_predicted promoter region	22	39457000	39458201	Promoter	ENSR00000146347	39455931	39459045	Predicted promoter	ENSG00000128268	22	39457344	39492194	1	MGAT3	MGAT3	protein_coding	344	predicted promoter region	0.169658	0.670619	0.643059	0.57805	0.514541	1
ENSR00000146347_promoter bound region	22	39457000	39458201	Promoter	ENSR00000146347	39455931	39459045	Predicted promoter	ENSG00000128268	22	39457344	39492194	1	MGAT3	MGAT3	protein_coding	344	promoter bound region	0.169658	0.670619	0.643059	0.57805	0.514541	1
ENSR00000147565_predicted promoter region	22	48489600	48490001	Promoter	ENSR00000147565	48488605	48492111	Predicted promoter	ENSG00000219438	22	48489460	48850912	1	FAM19A5	FAM19A5	protein_coding	-140	predicted promoter region	0.215948	0.629163	0.594288	0.643482	0.54929	1
ENSR00000147565_promoter bound region	22	48489600	48490001	Promoter	ENSR00000147565	48488605	48492111	Predicted promoter	ENSG00000219438	22	48489460	48850912	1	FAM19A5	FAM19A5	protein_coding	-140	promoter bound region	0.215948	0.629163	0.594288	0.643482	0.54929	1
ENSR00000147804_predicted promoter region	3	2098600	2099001	Promoter	ENSR00000147804	2098053	2099801	Predicted promoter	ENSG00000144619	3	2098813	3057956	1	CNTN4	CNTN4	protein_coding	213	predicted promoter region	0.126968	0.699519	0.619512	0.512564	0.435284	1
ENSR00000147804_promoter bound region	3	2098600	2099001	Promoter	ENSR00000147804	2098053	2099801	Predicted promoter	ENSG00000144619	3	2098813	3057956	1	CNTN4	CNTN4	protein_coding	213	promoter bound region	0.126968	0.699519	0.619512	0.512564	0.435284	1
ENSR00000148442_predicted promoter region	3	10992400	10992801	Promoter	ENSR00000148442	10991882	10993917	Predicted promoter	ENSG00000157103	3	10992724	11039247	1	SLC6A1	SLC6A1	protein_coding	324	predicted promoter region	0.0609622	0.671782	0.620008	0.489688	0.378657	1
ENSR00000148442_promoter bound region	3	10992400	10992801	Promoter	ENSR00000148442	10991882	10993917	Predicted promoter	ENSG00000157103	3	10992724	11039247	1	SLC6A1	SLC6A1	protein_coding	324	promoter bound region	0.0609622	0.671782	0.620008	0.489688	0.378657	1
ENSR00000150066_promoter bound region	3	28575400	28576401	Promoter	ENSR00000150066	28574950	28576617	Predicted promoter	ENSG00000144642	3	28574791	30010391	1	RBMS3	RBMS3	protein_coding	-609	promoter bound region	0.0463767	0.596381	0.519744	0.468995	0.374896	1
ENSR00000150571_promoter bound region	3	32816400	32817401	Promoter	ENSR00000150571	32814202	32819057	Predicted promoter	ENSG00000206557	3	32818018	32897826	1	TRIM71	TRIM71	protein_coding	1618	promoter bound region	0.0997631	0.739674	0.675456	0.587157	0.490398	1
ENSR00000151590_predicted promoter region	3	44584400	44585601	Promoter	ENSR00000151590	44584202	44585999	Predicted promoter	ENSG00000186448	3	44584888	44648471	1	ZNF197	ZNF197	protein_coding	488	predicted promoter region	0.0789306	0.725349	0.625882	0.434691	0.404615	1
ENSR00000151590_promoter bound region	3	44584400	44585601	Promoter	ENSR00000151590	44584202	44585999	Predicted promoter	ENSG00000186448	3	44584888	44648471	1	ZNF197	ZNF197	protein_coding	488	promoter bound region	0.0789306	0.725349	0.625882	0.434691	0.404615	1
ENSR00000151863_promoter bound region	3	46407600	46407801	Promoter	ENSR00000151863	46404822	46408999	Predicted promoter	ENSG00000121797	3	46407163	46412997	1	CCRL2	CCRL2	protein_coding	-437	promoter bound region	0.673129	0.33994	0.356898	0.298474	0.365375	1
ENSR00000152714_promoter bound region	3	54121800	54122801	Promoter	ENSR00000152714	54120616	54123279	Predicted promoter	ENSG00000157445	3	54122547	55074557	1	CACNA2D3	CACNA2D3	protein_coding	747	promoter bound region	0.0564637	0.672171	0.568787	0.358937	0.361233	1
ENSR00000153435_predicted promoter region	3	61560000	61564801	Promoter	ENSR00000153435	61559402	61565399	Predicted promoter	ENSG00000144724	3	61561569	62297613	1	PTPRG	PTPRG	protein_coding	1569	predicted promoter region	0.0254343	0.421296	0.377363	0.437552	0.361865	1
ENSR00000155080_promoter bound region	3	84958401	84959401	Promoter	ENSR00000155080	84958401	84960204	Predicted promoter	ENSG00000175161	3	84958981	86074429	1	CADM2	CADM2	protein_coding	580	promoter bound region	0.184146	0.702586	0.671944	0.594874	0.592249	1
ENSR00000159264_predicted promoter region	3	141051000	141052001	Promoter	ENSR00000159264	141050527	141052483	Predicted promoter	ENSG00000175093	3	141051402	141148611	1	SPSB4	SPSB4	protein_coding	402	predicted promoter region	0.102188	0.770536	0.675323	0.535421	0.4409	1
ENSR00000159264_promoter bound region	3	141051000	141052001	Promoter	ENSR00000159264	141050527	141052483	Predicted promoter	ENSG00000175093	3	141051402	141148611	1	SPSB4	SPSB4	protein_coding	402	promoter bound region	0.102188	0.770536	0.675323	0.535421	0.4409	1
ENSR00000164628_promoter bound region	3	197959600	197961201	Promoter	ENSR00000164628	197957002	197961999	Predicted promoter	ENSG00000185621	3	197960200	198043720	1	LMLN	LMLN	protein_coding	600	promoter bound region	0.846761	0.532003	0.481413	0.397761	0.49347	1
ENSR00000165273_promoter bound region	4	4859400	4861001	Promoter	ENSR00000165273	4859094	4861598	Predicted promoter	ENSG00000163132	4	4859666	4863936	1	MSX1	MSX1	protein_coding	266	promoter bound region	0.279243	0.703203	0.654334	0.626209	0.607429	1
ENSR00000165353_predicted promoter region	4	5708000	5708801	Promoter	ENSR00000165353	5707402	5709762	Predicted promoter	ENSG00000072840	4	5711197	5814305	1	EVC	EVC	protein_coding	3197	predicted promoter region	0.303969	0.721746	0.711616	0.653149	0.618652	1
ENSR00000165353_promoter bound region	4	5708000	5708801	Promoter	ENSR00000165353	5707402	5709762	Predicted promoter	ENSG00000072840	4	5711197	5814305	1	EVC	EVC	protein_coding	3197	promoter bound region	0.303969	0.721746	0.711616	0.653149	0.618652	1
ENSR00000175799_predicted promoter region	4	165872801	165874201	Promoter	ENSR00000175799	165872801	165875399	Predicted promoter	ENSG00000038295	4	165873258	166103895	1	TLL1	TLL1	protein_coding	457	predicted promoter region	0.0373855	0.656377	0.597894	0.491105	0.373211	1
ENSR00000176850_predicted promoter region	4	183797001	183798601	Promoter	ENSR00000176850	183797001	183799199	Predicted promoter	ENSG00000173320	4	183797692	184023526	1	STOX2	STOX2	protein_coding	691	predicted promoter region	0.131975	0.724909	0.607319	0.491434	0.444014	1
ENSR00000176850_promoter bound region	4	183797001	183798601	Promoter	ENSR00000176850	183797001	183799199	Predicted promoter	ENSG00000173320	4	183797692	184023526	1	STOX2	STOX2	protein_coding	691	promoter bound region	0.131975	0.724909	0.607319	0.491434	0.444014	1
ENSR00000178461_predicted promoter region	5	15499600	15502401	Promoter	ENSR00000178461	15499402	15502799	Predicted promoter	ENSG00000183580	5	15500196	15939795	1	FBXL7	FBXL7	protein_coding	596	predicted promoter region	0.164115	0.68053	0.655942	0.523173	0.483742	1
ENSR00000178461_promoter bound region	5	15499600	15502401	Promoter	ENSR00000178461	15499402	15502799	Predicted promoter	ENSG00000183580	5	15500196	15939795	1	FBXL7	FBXL7	protein_coding	596	promoter bound region	0.164115	0.68053	0.655942	0.523173	0.483742	1
ENSR00000179804_predicted promoter region	5	38844401	38847401	Promoter	ENSR00000179804	38844401	38848999	Predicted promoter	ENSG00000145623	5	38845858	38945596	1	OSMR	OSMR	protein_coding	1457	predicted promoter region	0.0950211	0.490242	0.494212	0.533739	0.397975	1
ENSR00000179804_promoter bound region	5	38844401	38847401	Promoter	ENSR00000179804	38844401	38848999	Predicted promoter	ENSG00000145623	5	38845858	38945596	1	OSMR	OSMR	protein_coding	1457	promoter bound region	0.0950211	0.490242	0.494212	0.533739	0.397975	1
ENSR00000181511_predicted promoter region	5	64506200	64506801	Promoter	ENSR00000181511	64505802	64507399	Predicted promoter	ENSG00000186479	5	64506257	64612312	1	RGS7BP	RGS7BP	protein_coding	57	predicted promoter region	0.104112	0.676779	0.624276	0.530981	0.437519	1
ENSR00000181511_promoter bound region	5	64506200	64506801	Promoter	ENSR00000181511	64505802	64507399	Predicted promoter	ENSG00000186479	5	64506257	64612312	1	RGS7BP	RGS7BP	protein_coding	57	promoter bound region	0.104112	0.676779	0.624276	0.530981	0.437519	1
ENSR00000182425_predicted promoter region	5	73497800	73499801	Promoter	ENSR00000182425	73497002	73500399	Predicted promoter	ENSG00000145741	5	73498408	73505635	1	BTF3	BTF3	protein_coding	608	predicted promoter region	0.688813	0.3199	0.354951	0.279756	0.362693	1
ENSR00000182425_promoter bound region	5	73497800	73499801	Promoter	ENSR00000182425	73497002	73500399	Predicted promoter	ENSG00000145741	5	73498408	73505635	1	BTF3	BTF3	protein_coding	608	promoter bound region	0.688813	0.3199	0.354951	0.279756	0.362693	1
ENSR00000182612_promoter bound region	5	74638200	74642201	Promoter	ENSR00000182612	74637202	74644399	Predicted promoter	ENSG00000049860	5	74640023	74722647	1	HEXB	HEXB	protein_coding	1823	promoter bound region	0.867733	0.559927	0.535733	0.4323	0.539159	1
ENSR00000182839_predicted promoter region	5	77210200	77211001	Promoter	ENSR00000182839	77209947	77211944	Predicted promoter	ENSG00000113231	5	77210449	77429807	1	PDE8B	PDE8B	protein_coding	249	predicted promoter region	0.0225356	0.4811	0.465252	0.424553	0.324508	1
ENSR00000183441_predicted promoter region	5	83471000	83475201	Promoter	ENSR00000183441	83470602	83476799	Predicted promoter	ENSG00000038427	5	83471465	83582303	1	VCAN	VCAN	protein_coding	465	predicted promoter region	0.0942789	0.683583	0.574189	0.44024	0.434114	1
ENSR00000183441_promoter bound region	5	83471000	83475201	Promoter	ENSR00000183441	83470602	83476799	Predicted promoter	ENSG00000038427	5	83471465	83582303	1	VCAN	VCAN	protein_coding	465	promoter bound region	0.0942789	0.683583	0.574189	0.44024	0.434114	1
ENSR00000185851_predicted promoter region	5	120463800	120466400	Promoter	ENSR00000185851	120463002	120466400	Predicted promoter	ENSG00000184838	5	120464278	120687332	1	PRR16	PRR16	protein_coding	478	predicted promoter region	0.0801375	0.69619	0.630201	0.476073	0.418842	1
ENSR00000185851_promoter bound region	5	120463800	120466400	Promoter	ENSR00000185851	120463002	120466400	Predicted promoter	ENSG00000184838	5	120464278	120687332	1	PRR16	PRR16	protein_coding	478	promoter bound region	0.0801375	0.69619	0.630201	0.476073	0.418842	1
ENSR00000187040_promoter bound region	5	134114400	134115801	Promoter	ENSR00000187040	134113025	134116599	Predicted promoter	ENSG00000081059	5	134114711	134151865	1	TCF7	TCF7	protein_coding	311	promoter bound region	0.0535226	0.504744	0.426235	0.415453	0.375305	1
ENSR00000187282_predicted promoter region	5	136028800	136029801	Promoter	ENSR00000187282	136028339	136032599	Predicted promoter	ENSG00000120708	5	136028895	136063818	1	TGFBI	TGFBI	protein_coding	95	predicted promoter region	0.804331	0.474289	0.409482	0.328795	0.412304	1
ENSR00000187282_promoter bound region	5	136028800	136029801	Promoter	ENSR00000187282	136028339	136032599	Predicted promoter	ENSG00000120708	5	136028895	136063818	1	TGFBI	TGFBI	protein_coding	95	promoter bound region	0.804331	0.474289	0.409482	0.328795	0.412304	1
ENSR00000187865_predicted promoter region	5	141475401	141476801	Promoter	ENSR00000187865	141475401	141478999	Predicted promoter	ENSG00000240184	5	141475947	141512979	1	PCDHGC3	PCDHGC3	protein_coding	546	predicted promoter region	0.0670778	0.530486	0.503686	0.486827	0.422409	1
ENSR00000191156_promoter bound region	5	175657800	175658801	Promoter	ENSR00000191156	175657202	175659999	Predicted promoter	ENSG00000113749	5	175658030	175710756	1	HRH2	HRH2	protein_coding	230	promoter bound region	0.0654553	0.714196	0.572559	0.3702	0.366731	1
ENSR00000191273_promoter bound region	5	176810400	176810801	Promoter	ENSR00000191273	176809366	176811751	Predicted promoter	ENSG00000113763	5	176810477	176880895	1	UNC5A	UNC5A	protein_coding	77	promoter bound region	0.0329793	0.648839	0.584911	0.37027	0.343325	1
ENSR00000191738_predicted promoter region	5	181221800	181224401	Promoter	ENSR00000191738	181221202	181225599	Predicted promoter	ENSG00000146063	5	181222499	181235809	1	TRIM41	TRIM41	protein_coding	699	predicted promoter region	0.744746	0.370366	0.397349	0.287873	0.398723	1
ENSR00000191738_promoter bound region	5	181221800	181224401	Promoter	ENSR00000191738	181221202	181225599	Predicted promoter	ENSG00000146063	5	181222499	181235809	1	TRIM41	TRIM41	protein_coding	699	promoter bound region	0.744746	0.370366	0.397349	0.287873	0.398723	1
ENSR00000193042_predicted promoter region	6	10886600	10887601	Promoter	ENSR00000193042	10886402	10888109	Predicted promoter	ENSG00000153157	6	10886831	10979320	1	SYCP2L	SYCP2L	protein_coding	231	predicted promoter region	0.105089	0.627519	0.556933	0.496241	0.430957	1
ENSR00000193042_promoter bound region	6	10886600	10887601	Promoter	ENSR00000193042	10886402	10888109	Predicted promoter	ENSG00000153157	6	10886831	10979320	1	SYCP2L	SYCP2L	protein_coding	231	promoter bound region	0.105089	0.627519	0.556933	0.496241	0.430957	1
ENSR00000195743_predicted promoter region	6	33072600	33073801	Promoter	ENSR00000195743	33070402	33073999	Predicted promoter	ENSG00000223865	6	33075926	33087201	1	HLA-DPB1	HLA-DPB1	protein_coding	3326	predicted promoter region	0.630125	0.270225	0.245748	0.18715	0.311578	1
ENSR00000195743_promoter bound region	6	33072600	33073801	Promoter	ENSR00000195743	33070402	33073999	Predicted promoter	ENSG00000223865	6	33075926	33087201	1	HLA-DPB1	HLA-DPB1	protein_coding	3326	promoter bound region	0.630125	0.270225	0.245748	0.18715	0.311578	1
ENSR00000196684_promoter bound region	6	39792200	39793601	Promoter	ENSR00000196684	39791802	39794399	Predicted promoter	ENSG00000146122	6	39792298	39904877	1	DAAM2	DAAM2	protein_coding	98	promoter bound region	0.102885	0.62226	0.561079	0.44857	0.41887	1
ENSR00000197240_promoter bound region	6	44002200	44003001	Promoter	ENSR00000197240	44001236	44003799	Predicted promoter	ENSG00000181577	6	44000580	44005958	1	C6orf223	C6orf223	protein_coding	-1620	promoter bound region	0.806593	0.380681	0.458168	0.3837	0.504845	1
ENSR00000200387_predicted promoter region	6	104941400	104942000	Promoter	ENSR00000200387	104940139	104942000	Predicted promoter	ENSG00000187772	6	104936616	105083332	1	LIN28B	LIN28B	protein_coding	-4784	predicted promoter region	0.178093	0.669221	0.629623	0.639881	0.53925	1
ENSR00000200387_promoter bound region	6	104941400	104942000	Promoter	ENSR00000200387	104940139	104942000	Predicted promoter	ENSG00000187772	6	104936616	105083332	1	LIN28B	LIN28B	protein_coding	-4784	promoter bound region	0.178093	0.669221	0.629623	0.639881	0.53925	1
ENSR00000201767_predicted promoter region	6	117907000	117908001	Promoter	ENSR00000201767	117906706	117908627	Predicted promoter	ENSG00000196376	6	117907526	118317676	1	SLC35F1	SLC35F1	protein_coding	526	predicted promoter region	0.0846205	0.744059	0.6719	0.448087	0.405258	1
ENSR00000202388_promoter bound region	6	127118000	127119201	Promoter	ENSR00000202388	127117949	127120399	Predicted promoter	ENSG00000146374	6	127118604	127197765	1	RSPO3	RSPO3	protein_coding	604	promoter bound region	0.0735842	0.618089	0.569907	0.468409	0.385203	1
ENSR00000205100_promoter bound region	6	149963400	149964001	Promoter	ENSR00000205100	149962948	149965399	Predicted promoter	ENSG00000111981	6	149964007	149973710	1	ULBP1	ULBP1	protein_coding	607	promoter bound region	0.0697195	0.630519	0.550185	0.524265	0.405776	1
ENSR00000207911_predicted promoter region	7	3300600	3302800	Promoter	ENSR00000207911	3300112	3302800	Predicted promoter	ENSG00000146555	7	3301448	4269000	1	SDK1	SDK1	protein_coding	848	predicted promoter region	0.0942932	0.768755	0.687589	0.607969	0.44922	1
ENSR00000207911_promoter bound region	7	3300600	3302800	Promoter	ENSR00000207911	3300112	3302800	Predicted promoter	ENSG00000146555	7	3301448	4269000	1	SDK1	SDK1	protein_coding	848	promoter bound region	0.0942932	0.768755	0.687589	0.607969	0.44922	1
ENSR00000208526_predicted promoter region	7	12686200	12690801	Promoter	ENSR00000208526	12685402	12690999	Predicted promoter	ENSG00000122644	7	12686856	12690934	1	ARL4A	ARL4A	protein_coding	656	predicted promoter region	0.832114	0.51375	0.35347	0.205884	0.366404	1
ENSR00000211784_predicted promoter region	7	44104000	44105201	Promoter	ENSR00000211784	44103209	44106399	Predicted promoter	ENSG00000106624	7	44104361	44114562	1	AEBP1	AEBP1	protein_coding	361	predicted promoter region	0.0943579	0.771802	0.747267	0.568516	0.608121	1
ENSR00000211784_promoter bound region	7	44104000	44105201	Promoter	ENSR00000211784	44103209	44106399	Predicted promoter	ENSG00000106624	7	44104361	44114562	1	AEBP1	AEBP1	protein_coding	361	promoter bound region	0.0943579	0.771802	0.747267	0.568516	0.608121	1
ENSR00000211948_promoter bound region	7	45574200	45574801	Promoter	ENSR00000211948	45573067	45576287	Predicted promoter	ENSG00000164742	7	45574140	45723116	1	ADCY1	ADCY1	protein_coding	-60	promoter bound region	0.305526	0.833171	0.808333	0.711588	0.695198	1
ENSR00000212385_predicted promoter region	7	50303800	50307601	Promoter	ENSR00000212385	50303202	50313999	Predicted promoter	ENSG00000185811	7	50304124	50405101	1	IKZF1	IKZF1	protein_coding	324	predicted promoter region	0.0491755	0.643082	0.62439	0.511409	0.401939	1
ENSR00000215007_predicted promoter region	7	91263200	91265801	Promoter	ENSR00000215007	91263002	91268399	Predicted promoter	ENSG00000157240	7	91264364	91271326	1	FZD1	FZD1	protein_coding	1164	predicted promoter region	0.110947	0.592683	0.5666	0.466662	0.424252	1
ENSR00000215007_promoter bound region	7	91263200	91265801	Promoter	ENSR00000215007	91263002	91268399	Predicted promoter	ENSG00000157240	7	91264364	91271326	1	FZD1	FZD1	protein_coding	1164	promoter bound region	0.110947	0.592683	0.5666	0.466662	0.424252	1
ENSR00000215470_promoter bound region	7	97005600	97006601	Promoter	ENSR00000215470	97005026	97007573	Predicted promoter	ENSG00000006377	7	97005548	97011039	1	DLX6	DLX6	protein_coding	-52	promoter bound region	0.192144	0.620173	0.610289	0.658393	0.566403	1
ENSR00000216979_promoter bound region	7	114921800	114924201	Promoter	ENSR00000216979	114921569	114926799	Predicted promoter	ENSG00000135272	7	114922154	115019202	1	MDFIC	MDFIC	protein_coding	354	promoter bound region	0.831359	0.400033	0.435765	0.268428	0.470246	1
ENSR00000219498_predicted promoter region	7	146115800	146116801	Promoter	ENSR00000219498	146115643	146117199	Predicted promoter	ENSG00000174469	7	146116002	148420998	1	CNTNAP2	CNTNAP2	protein_coding	202	predicted promoter region	0.224704	0.672635	0.645768	0.631153	0.550713	1
ENSR00000219498_promoter bound region	7	146115800	146116801	Promoter	ENSR00000219498	146115643	146117199	Predicted promoter	ENSG00000174469	7	146116002	148420998	1	CNTNAP2	CNTNAP2	protein_coding	202	promoter bound region	0.224704	0.672635	0.645768	0.631153	0.550713	1
ENSR00000221475_predicted promoter region	8	17026400	17028601	Promoter	ENSR00000221475	17026202	17028799	Predicted promoter	ENSG00000155970	8	17027238	17122644	1	MICU3	MICU3	protein_coding	838	predicted promoter region	0.0890084	0.62934	0.539535	0.500251	0.42967	1
ENSR00000221475_promoter bound region	8	17026400	17028601	Promoter	ENSR00000221475	17026202	17028799	Predicted promoter	ENSG00000155970	8	17027238	17122644	1	MICU3	MICU3	protein_coding	838	promoter bound region	0.0890084	0.62934	0.539535	0.500251	0.42967	1
ENSR00000222536_promoter bound region	8	26514400	26514801	Promoter	ENSR00000222536	26512054	26515432	Predicted promoter	ENSG00000092964	8	26514022	26658178	1	DPYSL2	DPYSL2	protein_coding	-378	promoter bound region	0.0835447	0.730713	0.587499	0.458123	0.416838	1
ENSR00000224644_promoter bound region	8	54134800	54136201	Promoter	ENSR00000224644	54134402	54136599	Predicted promoter	ENSG00000137547	8	54135210	54147901	1	MRPL15	MRPL15	protein_coding	410	promoter bound region	0.85821	0.49871	0.544685	0.360806	0.554441	1
ENSR00000224869_predicted promoter region	8	57994001	57996201	Promoter	ENSR00000224869	57994001	57996799	Predicted promoter	ENSG00000169122	8	57994509	58204279	1	FAM110B	FAM110B	protein_coding	508	predicted promoter region	0.0623561	0.703724	0.584701	0.496416	0.421923	1
ENSR00000224869_promoter bound region	8	57994001	57996201	Promoter	ENSR00000224869	57994001	57996799	Predicted promoter	ENSG00000169122	8	57994509	58204279	1	FAM110B	FAM110B	protein_coding	508	promoter bound region	0.0623561	0.703724	0.584701	0.496416	0.421923	1
ENSR00000225277_promoter bound region	8	64580600	64580801	Promoter	ENSR00000225277	64580361	64582192	Predicted promoter	ENSG00000180828	8	64580367	64583628	1	BHLHE22	BHLHE22	protein_coding	-233	promoter bound region	0.12274	0.634702	0.601516	0.52234	0.437433	1
ENSR00000228359_promoter bound region	8	103501600	103502001	Promoter	ENSR00000228359	103498389	103502055	Predicted promoter	ENSG00000176406	8	103500748	104256094	1	RIMS2	RIMS2	protein_coding	-852	promoter bound region	0.110341	0.782844	0.671784	0.589194	0.447686	1
ENSR00000238729_promoter bound region	9	98943800	98944001	Promoter	ENSR00000238729	98943138	98944842	Predicted promoter	ENSG00000204291	9	98943179	99070792	1	COL15A1	COL15A1	protein_coding	-621	promoter bound region	0.152053	0.608525	0.57418	0.526177	0.463337	1
ENSR00000264405_predicted promoter region	11	64000400	64000801	Promoter	ENSR00000264405	63997567	64001458	Predicted promoter	ENSG00000133315	11	63998558	64166106	-1	MACROD1	MACROD1	protein_coding	-1842	predicted promoter region	0.222558	0.66824	0.618637	0.649933	0.564219	1
ENSR00000264405_promoter bound region	11	64000400	64000801	Promoter	ENSR00000264405	63997567	64001458	Predicted promoter	ENSG00000133315	11	63998558	64166106	-1	MACROD1	MACROD1	protein_coding	-1842	promoter bound region	0.222558	0.66824	0.618637	0.649933	0.564219	1
ENSR00000277209_predicted promoter region	15	39579800	39582401	Promoter	ENSR00000277209	39578608	39584947	Predicted promoter	ENSG00000137801	15	39581079	39599466	1	THBS1	THBS1	protein_coding	1279	predicted promoter region	0.684443	0.325761	0.315378	0.222948	0.291924	1
ENSR00000280305_promoter bound region	16	30893400	30894401	Promoter	ENSR00000280305	30892802	30894999	Predicted promoter	ENSG00000150281	16	30896607	30903560	1	CTF1	CTF1	protein_coding	3207	promoter bound region	0.220057	0.556757	0.596862	0.635145	0.593712	1
ENSR00000282083_promoter bound region	17	2053600	2054201	Promoter	ENSR00000282083	2053119	2059754	Predicted promoter	ENSG00000177374	17	2054154	2063241	1	HIC1	HIC1	protein_coding	554	promoter bound region	0.2489	0.744107	0.598652	0.610111	0.573017	1
ENSR00000282989_promoter bound region	17	28716800	28718201	Promoter	ENSR00000282989	28716002	28719599	Predicted promoter	ENSG00000198242	17	28719393	28724359	1	RPL23A	RPL23A	protein_coding	2593	promoter bound region	0.24592	0.593453	0.570424	0.620164	0.5575	1
ENSR00000286986_promoter bound region	19	1445800	1446201	Promoter	ENSR00000286986	1444602	1447720	Predicted promoter	ENSG00000115266	19	1446302	1473244	1	APC2	APC2	protein_coding	502	promoter bound region	0.279262	0.584393	0.626647	0.655496	0.630426	1
ENSR00000288487_promoter bound region	19	42325000	42326401	Promoter	ENSR00000288487	42323310	42327199	Predicted promoter	ENSG00000105429	19	42325609	42378769	1	MEGF8	MEGF8	protein_coding	609	promoter bound region	0.0725058	0.677587	0.662462	0.536697	0.521644	1
ENSR00000295593_promoter bound region	2	202036200	202036601	Promoter	ENSR00000295593	202031886	202036799	Predicted promoter	ENSG00000155760	2	202034587	202038445	1	FZD7	FZD7	protein_coding	-1613	promoter bound region	0.262989	0.739835	0.670937	0.563132	0.603412	1
ENSR00000308557_promoter bound region	4	4861200	4861401	Promoter	ENSR00000308557	4859094	4861799	Predicted promoter	ENSG00000163132	4	4859666	4863936	1	MSX1	MSX1	protein_coding	-1534	promoter bound region	0.279243	0.703203	0.654334	0.626209	0.607429	1
ENSR00000330401_promoter bound region	8	26513800	26514201	Promoter	ENSR00000330401	26512054	26515432	Predicted promoter	ENSG00000092964	8	26514022	26658178	1	DPYSL2	DPYSL2	protein_coding	222	promoter bound region	0.0835447	0.730713	0.587499	0.458123	0.416838	1
ENSR00000332666_promoter bound region	8	103499400	103500601	Promoter	ENSR00000332666	103498389	103502055	Predicted promoter	ENSG00000176406	8	103500748	104256094	1	RIMS2	RIMS2	protein_coding	1348	promoter bound region	0.110341	0.782844	0.671784	0.589194	0.447686	1
ENSR00000332667_promoter bound region	8	103498800	103499001	Promoter	ENSR00000332667	103498389	103502055	Predicted promoter	ENSG00000176406	8	103500748	104256094	1	RIMS2	RIMS2	protein_coding	1948	promoter bound region	0.110341	0.782844	0.671784	0.589194	0.447686	1
