# Supplementary material for: In Silico Gene Prioritization Highlights the Significance of Bone Morphogenetic Protein 4 (BMP4) Promoter Methylation across All Methylation Clusters in Colorectal Cancer
Source: Int J Mol Sci. 2023 Aug 11;24(16):12692. doi: 10.3390/ijms241612692 (PMC10454928; doi:10.3390/ijms241612692)
Supplement: Supplementary file 1 [file ijms-24-12692-s001.zip › Supplementary Table 4 - new.xlsx]

## Sheet: GO Biological Process
Table with significant GO terms and KEGG pathways
#term ID	term description	observed gene count	background gene count	strength	false discovery rate	matching proteins in your network (IDs)	matching proteins in your network (labels)
GO:0072197	Ureter morphogenesis	3	7	1.51	0.02	9606.ENSP00000245451,9606.ENSP00000293894,9606.ENSP00000368632	BMP4,SOX8,GATA3
GO:0072189	Ureter development	5	17	1.35	0.0013	9606.ENSP00000245451,9606.ENSP00000247182,9606.ENSP00000262426,9606.ENSP00000293894,9606.ENSP00000368632	BMP4,SIX1,FOXF1,SOX8,GATA3
GO:0010463	Mesenchymal cell proliferation	4	16	1.28	0.0114	9606.ENSP00000245451,9606.ENSP00000352565,9606.ENSP00000368104,9606.ENSP00000372170	BMP4,HAND2,BMP2,MSX1
GO:0048557	Embryonic digestive tract morphogenesis	4	18	1.23	0.0152	9606.ENSP00000257290,9606.ENSP00000262426,9606.ENSP00000322568,9606.ENSP00000340347	PDGFRA,FOXF1,SOX11,TCF7
GO:0042474	Middle ear morphogenesis	4	20	1.18	0.02	9606.ENSP00000222718,9606.ENSP00000239461,9606.ENSP00000247182,9606.ENSP00000372170	HOXA2,PRRX1,SIX1,MSX1
GO:0003177	Pulmonary valve development	4	21	1.16	0.022	9606.ENSP00000162749,9606.ENSP00000245451,9606.ENSP00000288840,9606.ENSP00000422591	TNFRSF1A,BMP4,SMAD6,SLIT2
GO:0048485	Sympathetic nervous system development	4	21	1.16	0.022	9606.ENSP00000322568,9606.ENSP00000352565,9606.ENSP00000353582,9606.ENSP00000368632	SOX11,HAND2,NRP2,GATA3
GO:0002053	Positive regulation of mesenchymal cell proliferation	4	25	1.08	0.0333	9606.ENSP00000204604,9606.ENSP00000239461,9606.ENSP00000247182,9606.ENSP00000262426	CHRD,PRRX1,SIX1,FOXF1
GO:0045992	Negative regulation of embryonic development	4	25	1.08	0.0333	9606.ENSP00000245451,9606.ENSP00000286201,9606.ENSP00000360882,9606.ENSP00000368632	BMP4,FZD7,COL5A1,GATA3
GO:0061217	Regulation of mesonephros development	4	25	1.08	0.0333	9606.ENSP00000245451,9606.ENSP00000247182,9606.ENSP00000293894,9606.ENSP00000368632	BMP4,SIX1,SOX8,GATA3
GO:0003176	Aortic valve development	5	32	1.07	0.0113	9606.ENSP00000162749,9606.ENSP00000245451,9606.ENSP00000288840,9606.ENSP00000368632,9606.ENSP00000422591	TNFRSF1A,BMP4,SMAD6,GATA3,SLIT2
GO:0060037	Pharyngeal system development	4	26	1.07	0.0364	9606.ENSP00000245451,9606.ENSP00000247182,9606.ENSP00000331734,9606.ENSP00000368632	BMP4,SIX1,RIPPLY3,GATA3
GO:0010464	Regulation of mesenchymal cell proliferation	5	33	1.06	0.0124	9606.ENSP00000204604,9606.ENSP00000239461,9606.ENSP00000245451,9606.ENSP00000247182,9606.ENSP00000262426	CHRD,PRRX1,BMP4,SIX1,FOXF1
GO:0048566	Embryonic digestive tract development	5	34	1.05	0.0137	9606.ENSP00000257290,9606.ENSP00000259806,9606.ENSP00000262426,9606.ENSP00000322568,9606.ENSP00000340347	PDGFRA,FOXF2,FOXF1,SOX11,TCF7
GO:0042481	Regulation of odontogenesis	4	27	1.05	0.0385	9606.ENSP00000245451,9606.ENSP00000355245,9606.ENSP00000368104,9606.ENSP00000372170	BMP4,PAX9,BMP2,MSX1
GO:0048701	Embryonic cranial skeleton morphogenesis	7	48	1.04	0.0011	9606.ENSP00000222718,9606.ENSP00000239461,9606.ENSP00000245451,9606.ENSP00000247182,9606.ENSP00000257290,9606.ENSP00000305725,9606.ENSP00000378132	HOXA2,PRRX1,BMP4,SIX1,PDGFRA,CHST11,IRX5
GO:0003180	Aortic valve morphogenesis	4	28	1.03	0.043	9606.ENSP00000245451,9606.ENSP00000288840,9606.ENSP00000368632,9606.ENSP00000422591	BMP4,SMAD6,GATA3,SLIT2
GO:0031128	Developmental induction	4	28	1.03	0.043	9606.ENSP00000245451,9606.ENSP00000247182,9606.ENSP00000293894,9606.ENSP00000368104	BMP4,SIX1,SOX8,BMP2
GO:0048704	Embryonic skeletal system morphogenesis	13	97	1.01	1.01e-06	9606.ENSP00000222718,9606.ENSP00000222726,9606.ENSP00000222728,9606.ENSP00000230321,9606.ENSP00000239461,9606.ENSP00000245451,9606.ENSP00000247182,9606.ENSP00000251268,9606.ENSP00000257290,9606.ENSP00000305725,9606.ENSP00000322568,9606.ENSP00000378132,9606.ENSP00000484411	HOXA2,HOXA5,HOXA6,MDFI,PRRX1,BMP4,SIX1,MEGF8,PDGFRA,CHST11,SOX11,IRX5,HOXA3
GO:0048483	Autonomic nervous system development	6	44	1.01	0.0057	9606.ENSP00000247182,9606.ENSP00000293894,9606.ENSP00000322568,9606.ENSP00000352565,9606.ENSP00000353582,9606.ENSP00000368632	SIX1,SOX8,SOX11,HAND2,NRP2,GATA3
GO:1904888	Cranial skeletal system development	9	68	1	0.00014	9606.ENSP00000222718,9606.ENSP00000239461,9606.ENSP00000245451,9606.ENSP00000247182,9606.ENSP00000251268,9606.ENSP00000257290,9606.ENSP00000305725,9606.ENSP00000360540,9606.ENSP00000378132	HOXA2,PRRX1,BMP4,SIX1,MEGF8,PDGFRA,CHST11,CEP55,IRX5
GO:0060021	Roof of mouth development	10	91	0.92	0.00015	9606.ENSP00000239461,9606.ENSP00000257290,9606.ENSP00000259806,9606.ENSP00000270722,9606.ENSP00000287934,9606.ENSP00000322568,9606.ENSP00000352565,9606.ENSP00000372170,9606.ENSP00000385477,9606.ENSP00000428480	PRRX1,PDGFRA,FOXF2,PRDM16,FZD1,SOX11,HAND2,MSX1,CLDN5,DLX6
GO:0003151	Outflow tract morphogenesis	8	73	0.92	0.0016	9606.ENSP00000245451,9606.ENSP00000247182,9606.ENSP00000287934,9606.ENSP00000288840,9606.ENSP00000322568,9606.ENSP00000352565,9606.ENSP00000353582,9606.ENSP00000385477	BMP4,SIX1,FZD1,SMAD6,SOX11,HAND2,NRP2,CLDN5
GO:0048538	Thymus development	5	46	0.92	0.0333	9606.ENSP00000216274,9606.ENSP00000247182,9606.ENSP00000352565,9606.ENSP00000368632,9606.ENSP00000484411	RIPK3,SIX1,HAND2,GATA3,HOXA3
GO:0048546	Digestive tract morphogenesis	5	48	0.9	0.037	9606.ENSP00000245451,9606.ENSP00000257290,9606.ENSP00000262426,9606.ENSP00000322568,9606.ENSP00000340347	BMP4,PDGFRA,FOXF1,SOX11,TCF7
GO:0060324	Face development	5	48	0.9	0.037	9606.ENSP00000257290,9606.ENSP00000332256,9606.ENSP00000355245,9606.ENSP00000372170,9606.ENSP00000385477	PDGFRA,ALDH1A3,PAX9,MSX1,CLDN5
GO:0003170	Heart valve development	6	61	0.87	0.0195	9606.ENSP00000162749,9606.ENSP00000245451,9606.ENSP00000288840,9606.ENSP00000368104,9606.ENSP00000368632,9606.ENSP00000422591	TNFRSF1A,BMP4,SMAD6,BMP2,GATA3,SLIT2
GO:0003179	Heart valve morphogenesis	5	52	0.86	0.0481	9606.ENSP00000245451,9606.ENSP00000288840,9606.ENSP00000368104,9606.ENSP00000368632,9606.ENSP00000422591	BMP4,SMAD6,BMP2,GATA3,SLIT2
GO:0010633	Negative regulation of epithelial cell migration	6	69	0.82	0.0299	9606.ENSP00000260356,9606.ENSP00000376652,9606.ENSP00000418112,9606.ENSP00000422591,9606.ENSP00000430945,9606.ENSP00000463325	THBS1,EVL,PTPRG,SLIT2,BAI1,PTPRM
GO:0051963	Regulation of synapse assembly	9	106	0.81	0.0028	9606.ENSP00000173229,9606.ENSP00000247182,9606.ENSP00000287934,9606.ENSP00000298119,9606.ENSP00000366058,9606.ENSP00000366246,9606.ENSP00000366283,9606.ENSP00000422533,9606.ENSP00000430945	NTN1,SIX1,FZD1,LRFN5,SYNDIG1,GPC6,SLITRK5,LPHN3,BAI1
GO:0060333	Interferon-gamma-mediated signaling pathway	6	70	0.81	0.0315	9606.ENSP00000294728,9606.ENSP00000302120,9606.ENSP00000370343,9606.ENSP00000408146,9606.ENSP00000444986,9606.ENSP00000480132	VCAM1,TRIM8,IRF4,HLA-DPB1,HCK,NCAM1
GO:0003281	Ventricular septum development	6	73	0.79	0.0359	9606.ENSP00000245451,9606.ENSP00000287934,9606.ENSP00000288840,9606.ENSP00000322568,9606.ENSP00000368632,9606.ENSP00000422591	BMP4,FZD1,SMAD6,SOX11,GATA3,SLIT2
GO:0021536	Diencephalon development	6	74	0.79	0.037	9606.ENSP00000245451,9606.ENSP00000282549,9606.ENSP00000353582,9606.ENSP00000354778,9606.ENSP00000368104,9606.ENSP00000372170	BMP4,OTX1,NRP2,CNTNAP2,BMP2,MSX1
GO:0060411	Cardiac septum morphogenesis	6	74	0.79	0.037	9606.ENSP00000245451,9606.ENSP00000287934,9606.ENSP00000288840,9606.ENSP00000322568,9606.ENSP00000353582,9606.ENSP00000422591	BMP4,FZD1,SMAD6,SOX11,NRP2,SLIT2
GO:0048562	Embryonic organ morphogenesis	24	301	0.78	1.09e-08	9606.ENSP00000173229,9606.ENSP00000222718,9606.ENSP00000222726,9606.ENSP00000222728,9606.ENSP00000230321,9606.ENSP00000239461,9606.ENSP00000245451,9606.ENSP00000247182,9606.ENSP00000251268,9606.ENSP00000257290,9606.ENSP00000259806,9606.ENSP00000262426,9606.ENSP00000282549,9606.ENSP00000305725,9606.ENSP00000322568,9606.ENSP00000332256,9606.ENSP00000340347,9606.ENSP00000352565,9606.ENSP00000355533,…	NTN1,HOXA2,HOXA5,HOXA6,MDFI,PRRX1,BMP4,SIX1,MEGF8,PDGFRA,FOXF2,FOXF1,OTX1,CHST11,SOX11,ALDH1A3,TCF7,HAND2,RYR2,GATA3,MSX1,IRX5,DLX6,HOXA3
GO:0003206	Cardiac chamber morphogenesis	10	128	0.77	0.002	9606.ENSP00000245451,9606.ENSP00000262426,9606.ENSP00000287934,9606.ENSP00000288840,9606.ENSP00000322568,9606.ENSP00000352565,9606.ENSP00000353582,9606.ENSP00000355533,9606.ENSP00000368632,9606.ENSP00000422591	BMP4,FOXF1,FZD1,SMAD6,SOX11,HAND2,NRP2,RYR2,GATA3,SLIT2
GO:0030510	Regulation of BMP signaling pathway	7	90	0.77	0.0214	9606.ENSP00000204604,9606.ENSP00000245451,9606.ENSP00000287934,9606.ENSP00000288840,9606.ENSP00000322568,9606.ENSP00000372170,9606.ENSP00000414147	CHRD,BMP4,FZD1,SMAD6,SOX11,MSX1,SPG20
GO:0042471	Ear morphogenesis	9	123	0.74	0.0069	9606.ENSP00000173229,9606.ENSP00000222718,9606.ENSP00000239461,9606.ENSP00000247182,9606.ENSP00000282549,9606.ENSP00000332256,9606.ENSP00000368632,9606.ENSP00000372170,9606.ENSP00000428480	NTN1,HOXA2,PRRX1,SIX1,OTX1,ALDH1A3,GATA3,MSX1,DLX6
GO:0048565	Digestive tract development	9	128	0.73	0.0085	9606.ENSP00000222726,9606.ENSP00000245451,9606.ENSP00000251268,9606.ENSP00000257290,9606.ENSP00000259806,9606.ENSP00000262426,9606.ENSP00000322568,9606.ENSP00000340347,9606.ENSP00000366506	HOXA5,BMP4,MEGF8,PDGFRA,FOXF2,FOXF1,SOX11,TCF7,HRH2
GO:0003231	Cardiac ventricle development	9	129	0.72	0.009	9606.ENSP00000245451,9606.ENSP00000262426,9606.ENSP00000287934,9606.ENSP00000288840,9606.ENSP00000322568,9606.ENSP00000352565,9606.ENSP00000355533,9606.ENSP00000368632,9606.ENSP00000422591	BMP4,FOXF1,FZD1,SMAD6,SOX11,HAND2,RYR2,GATA3,SLIT2
GO:0042472	Inner ear morphogenesis	7	103	0.71	0.0364	9606.ENSP00000173229,9606.ENSP00000239461,9606.ENSP00000247182,9606.ENSP00000282549,9606.ENSP00000332256,9606.ENSP00000368632,9606.ENSP00000428480	NTN1,PRRX1,SIX1,OTX1,ALDH1A3,GATA3,DLX6
GO:0035270	Endocrine system development	8	120	0.7	0.0214	9606.ENSP00000222726,9606.ENSP00000245451,9606.ENSP00000247182,9606.ENSP00000257290,9606.ENSP00000368104,9606.ENSP00000368632,9606.ENSP00000372170,9606.ENSP00000484411	HOXA5,BMP4,SIX1,PDGFRA,BMP2,GATA3,MSX1,HOXA3
GO:0048593	Camera-type eye morphogenesis	8	121	0.7	0.0221	9606.ENSP00000245451,9606.ENSP00000259806,9606.ENSP00000293894,9606.ENSP00000322568,9606.ENSP00000332256,9606.ENSP00000378132,9606.ENSP00000385899,9606.ENSP00000463325	BMP4,FOXF2,SOX8,SOX11,ALDH1A3,IRX5,SDK1,PTPRM
GO:0071773	Cellular response to BMP stimulus	7	105	0.7	0.0385	9606.ENSP00000204604,9606.ENSP00000245451,9606.ENSP00000251268,9606.ENSP00000288840,9606.ENSP00000368104,9606.ENSP00000368632,9606.ENSP00000372170	CHRD,BMP4,MEGF8,SMAD6,BMP2,GATA3,MSX1
GO:0090596	Sensory organ morphogenesis	17	264	0.69	4.57e-05	9606.ENSP00000173229,9606.ENSP00000222718,9606.ENSP00000239461,9606.ENSP00000245451,9606.ENSP00000247182,9606.ENSP00000259806,9606.ENSP00000282549,9606.ENSP00000293894,9606.ENSP00000322568,9606.ENSP00000332256,9606.ENSP00000360882,9606.ENSP00000368632,9606.ENSP00000372170,9606.ENSP00000378132,9606.ENSP00000385899,9606.ENSP00000428480,9606.ENSP00000463325	NTN1,HOXA2,PRRX1,BMP4,SIX1,FOXF2,OTX1,SOX8,SOX11,ALDH1A3,COL5A1,GATA3,MSX1,IRX5,SDK1,DLX6,PTPRM
GO:0003007	Heart morphogenesis	16	251	0.68	0.00011	9606.ENSP00000245451,9606.ENSP00000247182,9606.ENSP00000251268,9606.ENSP00000262426,9606.ENSP00000287934,9606.ENSP00000288840,9606.ENSP00000322568,9606.ENSP00000352565,9606.ENSP00000353582,9606.ENSP00000355533,9606.ENSP00000360882,9606.ENSP00000368104,9606.ENSP00000368632,9606.ENSP00000372170,9606.ENSP00000385477,9606.ENSP00000422591	BMP4,SIX1,MEGF8,FOXF1,FZD1,SMAD6,SOX11,HAND2,NRP2,RYR2,COL5A1,BMP2,GATA3,MSX1,CLDN5,SLIT2
GO:0030326	Embryonic limb morphogenesis	8	127	0.68	0.0283	9606.ENSP00000239461,9606.ENSP00000245451,9606.ENSP00000251268,9606.ENSP00000280481,9606.ENSP00000305725,9606.ENSP00000352565,9606.ENSP00000372170,9606.ENSP00000428480	PRRX1,BMP4,MEGF8,FREM2,CHST11,HAND2,MSX1,DLX6
GO:0003279	Cardiac septum development	7	111	0.68	0.0493	9606.ENSP00000245451,9606.ENSP00000287934,9606.ENSP00000288840,9606.ENSP00000322568,9606.ENSP00000353582,9606.ENSP00000368632,9606.ENSP00000422591	BMP4,FZD1,SMAD6,SOX11,NRP2,GATA3,SLIT2
GO:0007411	Axon guidance	17	275	0.67	7.73e-05	9606.ENSP00000173229,9606.ENSP00000222718,9606.ENSP00000256509,9606.ENSP00000262593,9606.ENSP00000309539,9606.ENSP00000332737,9606.ENSP00000353582,9606.ENSP00000366563,9606.ENSP00000368632,9606.ENSP00000372160,9606.ENSP00000374323,9606.ENSP00000376652,9606.ENSP00000380602,9606.ENSP00000422591,9606.ENSP00000463325,9606.ENSP00000480132,9606.ENSP00000484928	NTN1,HOXA2,CHL1,DOK5,DPYSL2,UNC5A,NRP2,PIK3CD,GATA3,DOK6,EPHA6,EVL,CNTN4,SLIT2,PTPRM,NCAM1,CDH4
GO:0007156	Homophilic cell adhesion via plasma membrane adhesion molecules	10	164	0.67	0.0103	9606.ENSP00000252087,9606.ENSP00000264360,9606.ENSP00000306918,9606.ENSP00000312070,9606.ENSP00000367151,9606.ENSP00000380602,9606.ENSP00000385899,9606.ENSP00000441802,9606.ENSP00000463325,9606.ENSP00000484928	PCDHGC5,PCDH10,PCDHGC4,PCDHGC3,PCDH17,CNTN4,SDK1,PCDH7,PTPRM,CDH4
GO:0007409	Axonogenesis	23	384	0.66	1.76e-06	9606.ENSP00000173229,9606.ENSP00000222718,9606.ENSP00000256509,9606.ENSP00000262593,9606.ENSP00000297323,9606.ENSP00000309539,9606.ENSP00000332737,9606.ENSP00000344087,9606.ENSP00000353582,9606.ENSP00000360672,9606.ENSP00000366283,9606.ENSP00000366563,9606.ENSP00000368632,9606.ENSP00000372160,9606.ENSP00000374323,9606.ENSP00000376652,9606.ENSP00000380227,9606.ENSP00000380602,9606.ENSP00000422591,…	NTN1,HOXA2,CHL1,DOK5,ADCY1,DPYSL2,UNC5A,AUTS2,NRP2,PARD6B,SLITRK5,PIK3CD,GATA3,DOK6,EPHA6,EVL,ITGA4,CNTN4,SLIT2,BAI1,PTPRM,NCAM1,CDH4
GO:0035108	Limb morphogenesis	9	150	0.66	0.02	9606.ENSP00000239461,9606.ENSP00000245451,9606.ENSP00000251268,9606.ENSP00000280481,9606.ENSP00000305725,9606.ENSP00000322568,9606.ENSP00000352565,9606.ENSP00000372170,9606.ENSP00000428480	PRRX1,BMP4,MEGF8,FREM2,CHST11,SOX11,HAND2,MSX1,DLX6
GO:0048592	Eye morphogenesis	9	151	0.66	0.0202	9606.ENSP00000245451,9606.ENSP00000259806,9606.ENSP00000293894,9606.ENSP00000322568,9606.ENSP00000332256,9606.ENSP00000360882,9606.ENSP00000378132,9606.ENSP00000385899,9606.ENSP00000463325	BMP4,FOXF2,SOX8,SOX11,ALDH1A3,COL5A1,IRX5,SDK1,PTPRM
GO:1901343	Negative regulation of vasculature development	8	132	0.66	0.0332	9606.ENSP00000222726,9606.ENSP00000245451,9606.ENSP00000260356,9606.ENSP00000307461,9606.ENSP00000353654,9606.ENSP00000385477,9606.ENSP00000430945,9606.ENSP00000463325	HOXA5,BMP4,THBS1,KIAA1024,COL4A2,CLDN5,BAI1,PTPRM
GO:0048598	Embryonic morphogenesis	34	571	0.65	4.46e-09	9606.ENSP00000173229,9606.ENSP00000204604,9606.ENSP00000222718,9606.ENSP00000222726,9606.ENSP00000222728,9606.ENSP00000226218,9606.ENSP00000230321,9606.ENSP00000239461,9606.ENSP00000245451,9606.ENSP00000247182,9606.ENSP00000251268,9606.ENSP00000257290,9606.ENSP00000259806,9606.ENSP00000262426,9606.ENSP00000280481,9606.ENSP00000282549,9606.ENSP00000287934,9606.ENSP00000293894,9606.ENSP00000305725,…	NTN1,CHRD,HOXA2,HOXA5,HOXA6,VTN,MDFI,PRRX1,BMP4,SIX1,MEGF8,PDGFRA,FOXF2,FOXF1,FREM2,OTX1,FZD1,SOX8,CHST11,SOX11,ALDH1A3,TCF7,RSPO3,HAND2,COL4A2,RYR2,GATA3,MSX1,TRIM71,IRX5,ITGA4,DLX6,ZNF568,HOXA3
GO:0061564	Axon development	25	421	0.65	6.81e-07	9606.ENSP00000173229,9606.ENSP00000222718,9606.ENSP00000251268,9606.ENSP00000256509,9606.ENSP00000262593,9606.ENSP00000297323,9606.ENSP00000309539,9606.ENSP00000332737,9606.ENSP00000340820,9606.ENSP00000344087,9606.ENSP00000353582,9606.ENSP00000360672,9606.ENSP00000366283,9606.ENSP00000366563,9606.ENSP00000368632,9606.ENSP00000372160,9606.ENSP00000374323,9606.ENSP00000376652,9606.ENSP00000380227,…	NTN1,HOXA2,MEGF8,CHL1,DOK5,ADCY1,DPYSL2,UNC5A,MAPT,AUTS2,NRP2,PARD6B,SLITRK5,PIK3CD,GATA3,DOK6,EPHA6,EVL,ITGA4,CNTN4,SLIT2,BAI1,PTPRM,NCAM1,CDH4
GO:0098742	Cell-cell adhesion via plasma-membrane adhesion molecules	15	257	0.65	0.0005	9606.ENSP00000252087,9606.ENSP00000264360,9606.ENSP00000294728,9606.ENSP00000298119,9606.ENSP00000306918,9606.ENSP00000312070,9606.ENSP00000366246,9606.ENSP00000367151,9606.ENSP00000380602,9606.ENSP00000385477,9606.ENSP00000385899,9606.ENSP00000422533,9606.ENSP00000441802,9606.ENSP00000463325,9606.ENSP00000484928	PCDHGC5,PCDH10,VCAM1,LRFN5,PCDHGC4,PCDHGC3,GPC6,PCDH17,CNTN4,CLDN5,SDK1,LPHN3,PCDH7,PTPRM,CDH4
GO:0048705	Skeletal system morphogenesis	14	240	0.65	0.0011	9606.ENSP00000222718,9606.ENSP00000222726,9606.ENSP00000222728,9606.ENSP00000230321,9606.ENSP00000239461,9606.ENSP00000245451,9606.ENSP00000247182,9606.ENSP00000251268,9606.ENSP00000257290,9606.ENSP00000305725,9606.ENSP00000322568,9606.ENSP00000372170,9606.ENSP00000378132,9606.ENSP00000484411	HOXA2,HOXA5,HOXA6,MDFI,PRRX1,BMP4,SIX1,MEGF8,PDGFRA,CHST11,SOX11,MSX1,IRX5,HOXA3
GO:0061448	Connective tissue development	13	223	0.65	0.002	9606.ENSP00000222726,9606.ENSP00000239461,9606.ENSP00000245451,9606.ENSP00000264956,9606.ENSP00000293894,9606.ENSP00000305725,9606.ENSP00000352565,9606.ENSP00000360882,9606.ENSP00000368104,9606.ENSP00000372170,9606.ENSP00000414147,9606.ENSP00000416330,9606.ENSP00000484411	HOXA5,PRRX1,BMP4,EVC,SOX8,CHST11,HAND2,COL5A1,BMP2,MSX1,SPG20,TGFBI,HOXA3
GO:0051216	Cartilage development	10	171	0.65	0.0131	9606.ENSP00000222726,9606.ENSP00000239461,9606.ENSP00000245451,9606.ENSP00000264956,9606.ENSP00000305725,9606.ENSP00000352565,9606.ENSP00000368104,9606.ENSP00000372170,9606.ENSP00000416330,9606.ENSP00000484411	HOXA5,PRRX1,BMP4,EVC,CHST11,HAND2,BMP2,MSX1,TGFBI,HOXA3
GO:0048568	Embryonic organ development	26	448	0.64	5.4e-07	9606.ENSP00000173229,9606.ENSP00000222718,9606.ENSP00000222726,9606.ENSP00000222728,9606.ENSP00000230321,9606.ENSP00000239461,9606.ENSP00000245451,9606.ENSP00000247182,9606.ENSP00000251268,9606.ENSP00000257290,9606.ENSP00000259806,9606.ENSP00000262426,9606.ENSP00000282549,9606.ENSP00000305725,9606.ENSP00000322568,9606.ENSP00000332256,9606.ENSP00000340347,9606.ENSP00000349131,9606.ENSP00000352565,…	NTN1,HOXA2,HOXA5,HOXA6,MDFI,PRRX1,BMP4,SIX1,MEGF8,PDGFRA,FOXF2,FOXF1,OTX1,CHST11,SOX11,ALDH1A3,TCF7,RSPO3,HAND2,RYR2,GATA3,MSX1,IRX5,DLX6,ZNF568,HOXA3
GO:0090288	Negative regulation of cellular response to growth factor stimulus	9	158	0.64	0.0258	9606.ENSP00000204604,9606.ENSP00000260356,9606.ENSP00000270722,9606.ENSP00000287934,9606.ENSP00000288840,9606.ENSP00000305725,9606.ENSP00000368632,9606.ENSP00000414147,9606.ENSP00000422591	CHRD,THBS1,PRDM16,FZD1,SMAD6,CHST11,GATA3,SPG20,SLIT2
GO:0048667	Cell morphogenesis involved in neuron differentiation	25	445	0.63	1.38e-06	9606.ENSP00000173229,9606.ENSP00000222718,9606.ENSP00000256509,9606.ENSP00000262593,9606.ENSP00000288368,9606.ENSP00000297323,9606.ENSP00000307046,9606.ENSP00000309539,9606.ENSP00000332737,9606.ENSP00000344087,9606.ENSP00000353582,9606.ENSP00000360672,9606.ENSP00000366283,9606.ENSP00000366563,9606.ENSP00000368632,9606.ENSP00000372160,9606.ENSP00000374323,9606.ENSP00000376652,9606.ENSP00000380227,…	NTN1,HOXA2,CHL1,DOK5,PREX2,ADCY1,SDC2,DPYSL2,UNC5A,AUTS2,NRP2,PARD6B,SLITRK5,PIK3CD,GATA3,DOK6,EPHA6,EVL,ITGA4,CNTN4,SLIT2,BAI1,PTPRM,NCAM1,CDH4
GO:0048812	Neuron projection morphogenesis	27	495	0.62	7.66e-07	9606.ENSP00000173229,9606.ENSP00000222718,9606.ENSP00000256509,9606.ENSP00000262593,9606.ENSP00000288368,9606.ENSP00000297323,9606.ENSP00000307046,9606.ENSP00000309539,9606.ENSP00000324651,9606.ENSP00000332737,9606.ENSP00000344087,9606.ENSP00000353582,9606.ENSP00000354778,9606.ENSP00000360672,9606.ENSP00000366283,9606.ENSP00000366563,9606.ENSP00000368632,9606.ENSP00000372160,9606.ENSP00000374323,…	NTN1,HOXA2,CHL1,DOK5,PREX2,ADCY1,SDC2,DPYSL2,TMEM108,UNC5A,AUTS2,NRP2,CNTNAP2,PARD6B,SLITRK5,PIK3CD,GATA3,DOK6,EPHA6,EVL,ITGA4,CNTN4,SLIT2,BAI1,PTPRM,NCAM1,CDH4
GO:1901888	Regulation of cell junction assembly	11	199	0.62	0.0104	9606.ENSP00000173229,9606.ENSP00000247182,9606.ENSP00000260356,9606.ENSP00000287934,9606.ENSP00000298119,9606.ENSP00000366058,9606.ENSP00000366246,9606.ENSP00000366283,9606.ENSP00000385477,9606.ENSP00000422533,9606.ENSP00000430945	NTN1,SIX1,THBS1,FZD1,LRFN5,SYNDIG1,GPC6,SLITRK5,CLDN5,LPHN3,BAI1
GO:0016331	Morphogenesis of embryonic epithelium	8	144	0.62	0.0481	9606.ENSP00000245451,9606.ENSP00000247182,9606.ENSP00000287934,9606.ENSP00000293894,9606.ENSP00000322568,9606.ENSP00000332256,9606.ENSP00000368632,9606.ENSP00000373272	BMP4,SIX1,FZD1,SOX8,SOX11,ALDH1A3,GATA3,TRIM71
GO:0090287	Regulation of cellular response to growth factor stimulus	15	280	0.61	0.0013	9606.ENSP00000204604,9606.ENSP00000226218,9606.ENSP00000245451,9606.ENSP00000260356,9606.ENSP00000262593,9606.ENSP00000270722,9606.ENSP00000287934,9606.ENSP00000288840,9606.ENSP00000305725,9606.ENSP00000322568,9606.ENSP00000324651,9606.ENSP00000368632,9606.ENSP00000372170,9606.ENSP00000414147,9606.ENSP00000422591	CHRD,VTN,BMP4,THBS1,DOK5,PRDM16,FZD1,SMAD6,CHST11,SOX11,TMEM108,GATA3,MSX1,SPG20,SLIT2
GO:0043583	Ear development	12	225	0.61	0.0076	9606.ENSP00000173229,9606.ENSP00000222718,9606.ENSP00000239461,9606.ENSP00000245451,9606.ENSP00000247182,9606.ENSP00000280481,9606.ENSP00000282549,9606.ENSP00000332256,9606.ENSP00000368104,9606.ENSP00000368632,9606.ENSP00000372170,9606.ENSP00000428480	NTN1,HOXA2,PRRX1,BMP4,SIX1,FREM2,OTX1,ALDH1A3,BMP2,GATA3,MSX1,DLX6
GO:0060485	Mesenchyme development	11	212	0.59	0.0152	9606.ENSP00000222726,9606.ENSP00000245451,9606.ENSP00000247182,9606.ENSP00000259806,9606.ENSP00000262426,9606.ENSP00000293894,9606.ENSP00000322568,9606.ENSP00000352565,9606.ENSP00000353582,9606.ENSP00000368104,9606.ENSP00000372170	HOXA5,BMP4,SIX1,FOXF2,FOXF1,SOX8,SOX11,HAND2,NRP2,BMP2,MSX1
GO:2000027	Regulation of animal organ morphogenesis	13	257	0.58	0.0068	9606.ENSP00000245451,9606.ENSP00000247182,9606.ENSP00000286201,9606.ENSP00000287934,9606.ENSP00000293894,9606.ENSP00000349131,9606.ENSP00000352565,9606.ENSP00000355245,9606.ENSP00000366246,9606.ENSP00000368104,9606.ENSP00000368632,9606.ENSP00000372170,9606.ENSP00000384211	BMP4,SIX1,FZD7,FZD1,SOX8,RSPO3,HAND2,PAX9,GPC6,BMP2,GATA3,MSX1,PSME4
GO:0048839	Inner ear development	10	198	0.58	0.0288	9606.ENSP00000173229,9606.ENSP00000239461,9606.ENSP00000245451,9606.ENSP00000247182,9606.ENSP00000280481,9606.ENSP00000282549,9606.ENSP00000332256,9606.ENSP00000368104,9606.ENSP00000368632,9606.ENSP00000428480	NTN1,PRRX1,BMP4,SIX1,FREM2,OTX1,ALDH1A3,BMP2,GATA3,DLX6
GO:1905330	Regulation of morphogenesis of an epithelium	9	180	0.58	0.0477	9606.ENSP00000245451,9606.ENSP00000247182,9606.ENSP00000286201,9606.ENSP00000287934,9606.ENSP00000293894,9606.ENSP00000349131,9606.ENSP00000366246,9606.ENSP00000368632,9606.ENSP00000384211	BMP4,SIX1,FZD7,FZD1,SOX8,RSPO3,GPC6,GATA3,PSME4
GO:0007389	Pattern specification process	21	432	0.57	0.00012	9606.ENSP00000204604,9606.ENSP00000222718,9606.ENSP00000222726,9606.ENSP00000222728,9606.ENSP00000230321,9606.ENSP00000245451,9606.ENSP00000247182,9606.ENSP00000251268,9606.ENSP00000262426,9606.ENSP00000282549,9606.ENSP00000288840,9606.ENSP00000290399,9606.ENSP00000331734,9606.ENSP00000352565,9606.ENSP00000353582,9606.ENSP00000361214,9606.ENSP00000368104,9606.ENSP00000372170,9606.ENSP00000381876,…	CHRD,HOXA2,HOXA5,HOXA6,MDFI,BMP4,SIX1,MEGF8,FOXF1,OTX1,SMAD6,SIM2,RIPPLY3,HAND2,NRP2,NRG3,BMP2,MSX1,DAAM2,APC2,HOXA3
GO:0060562	Epithelial tube morphogenesis	15	307	0.57	0.0031	9606.ENSP00000173229,9606.ENSP00000222726,9606.ENSP00000245451,9606.ENSP00000247182,9606.ENSP00000251268,9606.ENSP00000262426,9606.ENSP00000287934,9606.ENSP00000293894,9606.ENSP00000322568,9606.ENSP00000352565,9606.ENSP00000355533,9606.ENSP00000368104,9606.ENSP00000368632,9606.ENSP00000373272,9606.ENSP00000422591	NTN1,HOXA5,BMP4,SIX1,MEGF8,FOXF1,FZD1,SOX8,SOX11,HAND2,RYR2,BMP2,GATA3,TRIM71,SLIT2
GO:0000904	Cell morphogenesis involved in differentiation	27	566	0.56	6.56e-06	9606.ENSP00000173229,9606.ENSP00000222718,9606.ENSP00000256509,9606.ENSP00000262593,9606.ENSP00000286201,9606.ENSP00000288368,9606.ENSP00000297323,9606.ENSP00000307046,9606.ENSP00000309539,9606.ENSP00000332737,9606.ENSP00000344087,9606.ENSP00000353582,9606.ENSP00000360672,9606.ENSP00000366283,9606.ENSP00000366506,9606.ENSP00000366563,9606.ENSP00000368632,9606.ENSP00000372160,9606.ENSP00000374323,…	NTN1,HOXA2,CHL1,DOK5,FZD7,PREX2,ADCY1,SDC2,DPYSL2,UNC5A,AUTS2,NRP2,PARD6B,SLITRK5,HRH2,PIK3CD,GATA3,DOK6,EPHA6,EVL,ITGA4,CNTN4,SLIT2,BAI1,PTPRM,NCAM1,CDH4
GO:0002009	Morphogenesis of an epithelium	21	435	0.56	0.00013	9606.ENSP00000173229,9606.ENSP00000222726,9606.ENSP00000245451,9606.ENSP00000247182,9606.ENSP00000251268,9606.ENSP00000259806,9606.ENSP00000262426,9606.ENSP00000280481,9606.ENSP00000287934,9606.ENSP00000293894,9606.ENSP00000294489,9606.ENSP00000322568,9606.ENSP00000332256,9606.ENSP00000349131,9606.ENSP00000352565,9606.ENSP00000355533,9606.ENSP00000360882,9606.ENSP00000368104,9606.ENSP00000368632,…	NTN1,HOXA5,BMP4,SIX1,MEGF8,FOXF2,FOXF1,FREM2,FZD1,SOX8,PDPN,SOX11,ALDH1A3,RSPO3,HAND2,RYR2,COL5A1,BMP2,GATA3,TRIM71,SLIT2
GO:0050807	Regulation of synapse organization	11	228	0.56	0.0234	9606.ENSP00000173229,9606.ENSP00000227752,9606.ENSP00000247182,9606.ENSP00000287934,9606.ENSP00000298119,9606.ENSP00000353582,9606.ENSP00000366058,9606.ENSP00000366246,9606.ENSP00000366283,9606.ENSP00000422533,9606.ENSP00000430945	NTN1,IL10RA,SIX1,FZD1,LRFN5,NRP2,SYNDIG1,GPC6,SLITRK5,LPHN3,BAI1
GO:0007155	Cell adhesion	42	925	0.54	1.02e-08	9606.ENSP00000035383,9606.ENSP00000173229,9606.ENSP00000200457,9606.ENSP00000226218,9606.ENSP00000252087,9606.ENSP00000256509,9606.ENSP00000257290,9606.ENSP00000260356,9606.ENSP00000262426,9606.ENSP00000264360,9606.ENSP00000265077,9606.ENSP00000280481,9606.ENSP00000286201,9606.ENSP00000288840,9606.ENSP00000294489,9606.ENSP00000294728,9606.ENSP00000298119,9606.ENSP00000306918,9606.ENSP00000312070,…	LRRC7,NTN1,TRIP6,VTN,PCDHGC5,CHL1,PDGFRA,THBS1,FOXF1,PCDH10,VCAN,FREM2,FZD7,SMAD6,PDPN,VCAM1,LRFN5,PCDHGC4,PCDHGC3,NRP2,CNTNAP2,COL5A1,COL15A1,GPC6,PCDH17,ITGA4,CNTN4,JAM2,CADM2,CLDN5,SDK1,LMLN,TGFBI,FBLIM1,LPHN3,BAI1,PCDH7,HCK,CNTN1,PTPRM,NCAM1,CDH4
GO:0009792	Embryo development ending in birth or egg hatching	30	660	0.54	3.25e-06	9606.ENSP00000200457,9606.ENSP00000204604,9606.ENSP00000222718,9606.ENSP00000222726,9606.ENSP00000222728,9606.ENSP00000230321,9606.ENSP00000239461,9606.ENSP00000245451,9606.ENSP00000247182,9606.ENSP00000251268,9606.ENSP00000257290,9606.ENSP00000262426,9606.ENSP00000287934,9606.ENSP00000293894,9606.ENSP00000305725,9606.ENSP00000311257,9606.ENSP00000322568,9606.ENSP00000331734,9606.ENSP00000340347,…	TRIP6,CHRD,HOXA2,HOXA5,HOXA6,MDFI,PRRX1,BMP4,SIX1,MEGF8,PDGFRA,FOXF1,FZD1,SOX8,CHST11,STOX2,SOX11,RIPPLY3,TCF7,RSPO3,HAND2,BMP2,GATA3,BTF3,MSX1,TRIM71,IRX5,CMTM3,ZNF568,HOXA3
GO:0043009	Chordate embryonic development	29	640	0.54	6e-06	9606.ENSP00000200457,9606.ENSP00000204604,9606.ENSP00000222718,9606.ENSP00000222726,9606.ENSP00000222728,9606.ENSP00000230321,9606.ENSP00000239461,9606.ENSP00000245451,9606.ENSP00000247182,9606.ENSP00000251268,9606.ENSP00000257290,9606.ENSP00000262426,9606.ENSP00000287934,9606.ENSP00000293894,9606.ENSP00000305725,9606.ENSP00000322568,9606.ENSP00000331734,9606.ENSP00000340347,9606.ENSP00000349131,…	TRIP6,CHRD,HOXA2,HOXA5,HOXA6,MDFI,PRRX1,BMP4,SIX1,MEGF8,PDGFRA,FOXF1,FZD1,SOX8,CHST11,SOX11,RIPPLY3,TCF7,RSPO3,HAND2,BMP2,GATA3,BTF3,MSX1,TRIM71,IRX5,CMTM3,ZNF568,HOXA3
GO:0032989	Cellular component morphogenesis	28	614	0.54	7.92e-06	9606.ENSP00000173229,9606.ENSP00000222718,9606.ENSP00000256509,9606.ENSP00000257290,9606.ENSP00000262593,9606.ENSP00000288368,9606.ENSP00000297323,9606.ENSP00000307046,9606.ENSP00000309539,9606.ENSP00000324651,9606.ENSP00000332737,9606.ENSP00000344087,9606.ENSP00000353582,9606.ENSP00000354778,9606.ENSP00000360672,9606.ENSP00000366283,9606.ENSP00000366563,9606.ENSP00000368632,9606.ENSP00000372160,…	NTN1,HOXA2,CHL1,PDGFRA,DOK5,PREX2,ADCY1,SDC2,DPYSL2,TMEM108,UNC5A,AUTS2,NRP2,CNTNAP2,PARD6B,SLITRK5,PIK3CD,GATA3,DOK6,EPHA6,EVL,ITGA4,CNTN4,SLIT2,BAI1,PTPRM,NCAM1,CDH4
GO:0001501	Skeletal system development	23	499	0.54	9.14e-05	9606.ENSP00000061240,9606.ENSP00000204604,9606.ENSP00000222718,9606.ENSP00000222726,9606.ENSP00000222728,9606.ENSP00000230321,9606.ENSP00000239461,9606.ENSP00000245451,9606.ENSP00000247182,9606.ENSP00000251268,9606.ENSP00000257290,9606.ENSP00000261416,9606.ENSP00000264956,9606.ENSP00000265077,9606.ENSP00000305725,9606.ENSP00000322568,9606.ENSP00000352565,9606.ENSP00000368104,9606.ENSP00000372170,…	TLL1,CHRD,HOXA2,HOXA5,HOXA6,MDFI,PRRX1,BMP4,SIX1,MEGF8,PDGFRA,HEXB,EVC,VCAN,CHST11,SOX11,HAND2,BMP2,MSX1,IRX5,TGFBI,DLX6,HOXA3
GO:0098609	Cell-cell adhesion	23	505	0.54	0.00011	9606.ENSP00000035383,9606.ENSP00000173229,9606.ENSP00000252087,9606.ENSP00000257290,9606.ENSP00000262426,9606.ENSP00000264360,9606.ENSP00000294489,9606.ENSP00000294728,9606.ENSP00000298119,9606.ENSP00000306918,9606.ENSP00000312070,9606.ENSP00000366246,9606.ENSP00000367151,9606.ENSP00000380227,9606.ENSP00000380602,9606.ENSP00000383376,9606.ENSP00000385477,9606.ENSP00000385899,9606.ENSP00000416387,…	LRRC7,NTN1,PCDHGC5,PDGFRA,FOXF1,PCDH10,PDPN,VCAM1,LRFN5,PCDHGC4,PCDHGC3,GPC6,PCDH17,ITGA4,CNTN4,JAM2,CLDN5,SDK1,FBLIM1,LPHN3,PCDH7,PTPRM,CDH4
GO:0050808	Synapse organization	13	283	0.54	0.0137	9606.ENSP00000252087,9606.ENSP00000264428,9606.ENSP00000287766,9606.ENSP00000287934,9606.ENSP00000298119,9606.ENSP00000306918,9606.ENSP00000312070,9606.ENSP00000324651,9606.ENSP00000340820,9606.ENSP00000366246,9606.ENSP00000367151,9606.ENSP00000385899,9606.ENSP00000422533	PCDHGC5,GLRB,SLC6A1,FZD1,LRFN5,PCDHGC4,PCDHGC3,TMEM108,MAPT,GPC6,PCDH17,SDK1,LPHN3
GO:0030198	Extracellular matrix organization	15	338	0.53	0.0074	9606.ENSP00000061240,9606.ENSP00000226218,9606.ENSP00000257290,9606.ENSP00000259806,9606.ENSP00000260356,9606.ENSP00000262426,9606.ENSP00000265077,9606.ENSP00000294728,9606.ENSP00000353654,9606.ENSP00000359219,9606.ENSP00000360882,9606.ENSP00000364140,9606.ENSP00000380227,9606.ENSP00000383376,9606.ENSP00000416330	TLL1,VTN,PDGFRA,FOXF2,THBS1,FOXF1,VCAN,VCAM1,COL4A2,KAZALD1,COL5A1,COL15A1,ITGA4,JAM2,TGFBI
GO:0090092	Regulation of transmembrane receptor protein serine/threonine kinase signaling pathway	11	244	0.53	0.0341	9606.ENSP00000204604,9606.ENSP00000245451,9606.ENSP00000260356,9606.ENSP00000270722,9606.ENSP00000287934,9606.ENSP00000288840,9606.ENSP00000305725,9606.ENSP00000322568,9606.ENSP00000368104,9606.ENSP00000372170,9606.ENSP00000414147	CHRD,BMP4,THBS1,PRDM16,FZD1,SMAD6,CHST11,SOX11,BMP2,MSX1,SPG20
GO:0031175	Neuron projection development	30	680	0.52	6e-06	9606.ENSP00000173229,9606.ENSP00000222718,9606.ENSP00000251268,9606.ENSP00000256509,9606.ENSP00000262593,9606.ENSP00000288368,9606.ENSP00000297323,9606.ENSP00000307046,9606.ENSP00000309539,9606.ENSP00000324651,9606.ENSP00000332737,9606.ENSP00000340820,9606.ENSP00000344087,9606.ENSP00000353582,9606.ENSP00000354778,9606.ENSP00000360672,9606.ENSP00000366283,9606.ENSP00000366563,9606.ENSP00000368632,…	NTN1,HOXA2,MEGF8,CHL1,DOK5,PREX2,ADCY1,SDC2,DPYSL2,TMEM108,UNC5A,MAPT,AUTS2,NRP2,CNTNAP2,PARD6B,SLITRK5,PIK3CD,GATA3,DOK6,EPHA6,EVL,ITGA4,CNTN4,SLIT2,BAI1,CNTN1,PTPRM,NCAM1,CDH4
GO:0009790	Embryo development	43	1002	0.51	1.86e-08	9606.ENSP00000173229,9606.ENSP00000200457,9606.ENSP00000204604,9606.ENSP00000222718,9606.ENSP00000222726,9606.ENSP00000222728,9606.ENSP00000226218,9606.ENSP00000230321,9606.ENSP00000239461,9606.ENSP00000245451,9606.ENSP00000247182,9606.ENSP00000251268,9606.ENSP00000257290,9606.ENSP00000259806,9606.ENSP00000262426,9606.ENSP00000280481,9606.ENSP00000282549,9606.ENSP00000287934,9606.ENSP00000288840,…	NTN1,TRIP6,CHRD,HOXA2,HOXA5,HOXA6,VTN,MDFI,PRRX1,BMP4,SIX1,MEGF8,PDGFRA,FOXF2,FOXF1,FREM2,OTX1,FZD1,SMAD6,SIM2,SOX8,CHST11,STOX2,SOX11,RIPPLY3,ALDH1A3,TCF7,RSPO3,HAND2,NRP2,COL4A2,RYR2,BMP2,GATA3,BTF3,MSX1,TRIM71,IRX5,ITGA4,CMTM3,DLX6,ZNF568,HOXA3
GO:0000902	Cell morphogenesis	31	726	0.51	6.56e-06	9606.ENSP00000173229,9606.ENSP00000222718,9606.ENSP00000256509,9606.ENSP00000262593,9606.ENSP00000286201,9606.ENSP00000288368,9606.ENSP00000294489,9606.ENSP00000297323,9606.ENSP00000307046,9606.ENSP00000309539,9606.ENSP00000324651,9606.ENSP00000332737,9606.ENSP00000344087,9606.ENSP00000353582,9606.ENSP00000354778,9606.ENSP00000360672,9606.ENSP00000366283,9606.ENSP00000366506,9606.ENSP00000366563,…	NTN1,HOXA2,CHL1,DOK5,FZD7,PREX2,PDPN,ADCY1,SDC2,DPYSL2,TMEM108,UNC5A,AUTS2,NRP2,CNTNAP2,PARD6B,SLITRK5,HRH2,PIK3CD,GATA3,DOK6,MSX1,EPHA6,EVL,ITGA4,CNTN4,SLIT2,BAI1,PTPRM,NCAM1,CDH4
GO:0035239	Tube morphogenesis	28	656	0.51	2.53e-05	9606.ENSP00000173229,9606.ENSP00000222726,9606.ENSP00000239461,9606.ENSP00000245451,9606.ENSP00000247182,9606.ENSP00000251268,9606.ENSP00000257290,9606.ENSP00000260356,9606.ENSP00000262426,9606.ENSP00000287934,9606.ENSP00000293894,9606.ENSP00000294489,9606.ENSP00000307461,9606.ENSP00000322568,9606.ENSP00000340347,9606.ENSP00000349131,9606.ENSP00000352565,9606.ENSP00000353582,9606.ENSP00000353654,…	NTN1,HOXA5,PRRX1,BMP4,SIX1,MEGF8,PDGFRA,THBS1,FOXF1,FZD1,SOX8,PDPN,KIAA1024,SOX11,TCF7,RSPO3,HAND2,NRP2,COL4A2,RYR2,COL15A1,BMP2,GATA3,TRIM71,ZNF304,TGFBI,SLIT2,HOXA3
GO:0048729	Tissue morphogenesis	24	561	0.51	0.00015	9606.ENSP00000173229,9606.ENSP00000204604,9606.ENSP00000222726,9606.ENSP00000245451,9606.ENSP00000247182,9606.ENSP00000251268,9606.ENSP00000259806,9606.ENSP00000262426,9606.ENSP00000280481,9606.ENSP00000287934,9606.ENSP00000293894,9606.ENSP00000294489,9606.ENSP00000322568,9606.ENSP00000332256,9606.ENSP00000349131,9606.ENSP00000352565,9606.ENSP00000353582,9606.ENSP00000355533,9606.ENSP00000360882,…	NTN1,CHRD,HOXA5,BMP4,SIX1,MEGF8,FOXF2,FOXF1,FREM2,FZD1,SOX8,PDPN,SOX11,ALDH1A3,RSPO3,HAND2,NRP2,RYR2,COL5A1,BMP2,GATA3,MSX1,TRIM71,SLIT2
GO:0006935	Chemotaxis	23	545	0.51	0.0003	9606.ENSP00000173229,9606.ENSP00000222718,9606.ENSP00000245451,9606.ENSP00000256509,9606.ENSP00000257290,9606.ENSP00000262593,9606.ENSP00000309539,9606.ENSP00000332737,9606.ENSP00000349967,9606.ENSP00000353582,9606.ENSP00000359000,9606.ENSP00000361214,9606.ENSP00000366563,9606.ENSP00000368632,9606.ENSP00000372160,9606.ENSP00000374323,9606.ENSP00000376652,9606.ENSP00000380602,9606.ENSP00000400482,…	NTN1,HOXA2,BMP4,CHL1,PDGFRA,DOK5,DPYSL2,UNC5A,CCRL2,NRP2,GBF1,NRG3,PIK3CD,GATA3,DOK6,EPHA6,EVL,CNTN4,CMTM3,SLIT2,PTPRM,NCAM1,CDH4
GO:0003002	Regionalization	14	332	0.5	0.0165	9606.ENSP00000204604,9606.ENSP00000222718,9606.ENSP00000222726,9606.ENSP00000222728,9606.ENSP00000230321,9606.ENSP00000245451,9606.ENSP00000251268,9606.ENSP00000262426,9606.ENSP00000282549,9606.ENSP00000288840,9606.ENSP00000353582,9606.ENSP00000368104,9606.ENSP00000372170,9606.ENSP00000484411	CHRD,HOXA2,HOXA5,HOXA6,MDFI,BMP4,MEGF8,FOXF1,OTX1,SMAD6,NRP2,BMP2,MSX1,HOXA3
GO:0050678	Regulation of epithelial cell proliferation	14	339	0.5	0.0193	9606.ENSP00000222726,9606.ENSP00000245451,9606.ENSP00000247182,9606.ENSP00000260356,9606.ENSP00000286201,9606.ENSP00000299824,9606.ENSP00000322568,9606.ENSP00000353582,9606.ENSP00000368104,9606.ENSP00000368632,9606.ENSP00000375586,9606.ENSP00000380227,9606.ENSP00000428480,9606.ENSP00000463325	HOXA5,BMP4,SIX1,THBS1,FZD7,PPP1R16B,SOX11,NRP2,BMP2,GATA3,ZNF304,ITGA4,DLX6,PTPRM
GO:0051961	Negative regulation of nervous system development	13	313	0.5	0.0267	9606.ENSP00000173229,9606.ENSP00000222718,9606.ENSP00000257600,9606.ENSP00000293894,9606.ENSP00000307461,9606.ENSP00000322568,9606.ENSP00000361214,9606.ENSP00000380602,9606.ENSP00000381876,9606.ENSP00000383376,9606.ENSP00000414147,9606.ENSP00000418112,9606.ENSP00000422591	NTN1,HOXA2,DTX1,SOX8,KIAA1024,SOX11,NRG3,CNTN4,DAAM2,JAM2,SPG20,PTPRG,SLIT2
GO:0001525	Angiogenesis	13	315	0.5	0.0281	9606.ENSP00000245451,9606.ENSP00000257290,9606.ENSP00000260356,9606.ENSP00000307461,9606.ENSP00000349131,9606.ENSP00000352565,9606.ENSP00000353582,9606.ENSP00000353654,9606.ENSP00000364140,9606.ENSP00000375586,9606.ENSP00000416330,9606.ENSP00000422591,9606.ENSP00000484411	BMP4,PDGFRA,THBS1,KIAA1024,RSPO3,HAND2,NRP2,COL4A2,COL15A1,ZNF304,TGFBI,SLIT2,HOXA3
GO:0050768	Negative regulation of neurogenesis	12	287	0.5	0.0359	9606.ENSP00000173229,9606.ENSP00000222718,9606.ENSP00000257600,9606.ENSP00000293894,9606.ENSP00000307461,9606.ENSP00000322568,9606.ENSP00000361214,9606.ENSP00000380602,9606.ENSP00000381876,9606.ENSP00000414147,9606.ENSP00000418112,9606.ENSP00000422591	NTN1,HOXA2,DTX1,SOX8,KIAA1024,SOX11,NRG3,CNTN4,DAAM2,SPG20,PTPRG,SLIT2
GO:0045664	Regulation of neuron differentiation	27	665	0.49	9.37e-05	9606.ENSP00000035383,9606.ENSP00000173229,9606.ENSP00000222718,9606.ENSP00000239461,9606.ENSP00000245451,9606.ENSP00000247182,9606.ENSP00000251268,9606.ENSP00000257600,9606.ENSP00000261205,9606.ENSP00000262231,9606.ENSP00000287934,9606.ENSP00000293894,9606.ENSP00000307046,9606.ENSP00000307461,9606.ENSP00000309539,9606.ENSP00000320092,9606.ENSP00000322568,9606.ENSP00000340820,9606.ENSP00000368104,…	LRRC7,NTN1,HOXA2,PRRX1,BMP4,SIX1,MEGF8,DTX1,SYT1,RIMS2,FZD1,SOX8,SDC2,KIAA1024,DPYSL2,SH3GL3,SOX11,MAPT,BMP2,GATA3,CNTN4,SDK1,SPG20,PTPRG,SLIT2,CNTN1,CDH4
GO:0048666	Neuron development	33	827	0.48	8.87e-06	9606.ENSP00000173229,9606.ENSP00000222718,9606.ENSP00000251268,9606.ENSP00000256509,9606.ENSP00000262593,9606.ENSP00000279804,9606.ENSP00000288368,9606.ENSP00000297323,9606.ENSP00000307046,9606.ENSP00000309539,9606.ENSP00000324651,9606.ENSP00000332737,9606.ENSP00000340820,9606.ENSP00000344087,9606.ENSP00000352565,9606.ENSP00000353582,9606.ENSP00000354778,9606.ENSP00000360672,9606.ENSP00000366283,…	NTN1,HOXA2,MEGF8,CHL1,DOK5,CTF1,PREX2,ADCY1,SDC2,DPYSL2,TMEM108,UNC5A,MAPT,AUTS2,HAND2,NRP2,CNTNAP2,PARD6B,SLITRK5,PIK3CD,GATA3,DOK6,EPHA6,EVL,IRX5,ITGA4,CNTN4,SLIT2,BAI1,CNTN1,PTPRM,NCAM1,CDH4
GO:0030182	Neuron differentiation	40	1019	0.47	7.66e-07	9606.ENSP00000173229,9606.ENSP00000222718,9606.ENSP00000239461,9606.ENSP00000245451,9606.ENSP00000247182,9606.ENSP00000251268,9606.ENSP00000256509,9606.ENSP00000262593,9606.ENSP00000279804,9606.ENSP00000286201,9606.ENSP00000287934,9606.ENSP00000288368,9606.ENSP00000293894,9606.ENSP00000297323,9606.ENSP00000307046,9606.ENSP00000309539,9606.ENSP00000322568,9606.ENSP00000324651,9606.ENSP00000332737,…	NTN1,HOXA2,PRRX1,BMP4,SIX1,MEGF8,CHL1,DOK5,CTF1,FZD7,FZD1,PREX2,SOX8,ADCY1,SDC2,DPYSL2,SOX11,TMEM108,UNC5A,MAPT,AUTS2,HAND2,NRP2,CNTNAP2,PARD6B,SLITRK5,PIK3CD,GATA3,DOK6,EPHA6,EVL,IRX5,ITGA4,CNTN4,SLIT2,BAI1,CNTN1,PTPRM,NCAM1,CDH4
GO:0009887	Animal organ morphogenesis	38	967	0.47	1.48e-06	9606.ENSP00000173229,9606.ENSP00000222718,9606.ENSP00000222726,9606.ENSP00000222728,9606.ENSP00000230321,9606.ENSP00000239461,9606.ENSP00000245451,9606.ENSP00000247182,9606.ENSP00000251268,9606.ENSP00000257290,9606.ENSP00000259806,9606.ENSP00000262426,9606.ENSP00000282549,9606.ENSP00000287934,9606.ENSP00000288840,9606.ENSP00000293894,9606.ENSP00000305725,9606.ENSP00000322568,9606.ENSP00000332256,…	NTN1,HOXA2,HOXA5,HOXA6,MDFI,PRRX1,BMP4,SIX1,MEGF8,PDGFRA,FOXF2,FOXF1,OTX1,FZD1,SMAD6,SOX8,CHST11,SOX11,ALDH1A3,TCF7,HAND2,NRP2,PAX9,RYR2,COL5A1,NRG3,BMP2,GATA3,MSX1,EVL,IRX5,CLDN5,SDK1,NFIC,SLIT2,DLX6,PTPRM,HOXA3
GO:0035295	Tube development	33	851	0.47	1.58e-05	9606.ENSP00000173229,9606.ENSP00000204604,9606.ENSP00000222726,9606.ENSP00000239461,9606.ENSP00000245451,9606.ENSP00000247182,9606.ENSP00000251268,9606.ENSP00000257290,9606.ENSP00000259806,9606.ENSP00000260356,9606.ENSP00000262426,9606.ENSP00000287934,9606.ENSP00000288840,9606.ENSP00000290399,9606.ENSP00000293894,9606.ENSP00000294489,9606.ENSP00000307461,9606.ENSP00000322568,9606.ENSP00000340347,…	NTN1,CHRD,HOXA5,PRRX1,BMP4,SIX1,MEGF8,PDGFRA,FOXF2,THBS1,FOXF1,FZD1,SMAD6,SIM2,SOX8,PDPN,KIAA1024,SOX11,TCF7,RSPO3,HAND2,NRP2,COL4A2,RYR2,COL15A1,HRH2,BMP2,GATA3,TRIM71,ZNF304,TGFBI,SLIT2,HOXA3
GO:0007423	Sensory organ development	22	563	0.47	0.0014	9606.ENSP00000173229,9606.ENSP00000222718,9606.ENSP00000239461,9606.ENSP00000245451,9606.ENSP00000247182,9606.ENSP00000257290,9606.ENSP00000259806,9606.ENSP00000270722,9606.ENSP00000280481,9606.ENSP00000282549,9606.ENSP00000293894,9606.ENSP00000322568,9606.ENSP00000332256,9606.ENSP00000352565,9606.ENSP00000360882,9606.ENSP00000368104,9606.ENSP00000368632,9606.ENSP00000372170,9606.ENSP00000378132,…	NTN1,HOXA2,PRRX1,BMP4,SIX1,PDGFRA,FOXF2,PRDM16,FREM2,OTX1,SOX8,SOX11,ALDH1A3,HAND2,COL5A1,BMP2,GATA3,MSX1,IRX5,SDK1,DLX6,PTPRM
GO:0034330	Cell junction organization	19	493	0.47	0.0057	9606.ENSP00000200457,9606.ENSP00000252087,9606.ENSP00000264428,9606.ENSP00000287766,9606.ENSP00000287934,9606.ENSP00000298119,9606.ENSP00000306918,9606.ENSP00000312070,9606.ENSP00000324651,9606.ENSP00000340820,9606.ENSP00000360672,9606.ENSP00000366246,9606.ENSP00000367151,9606.ENSP00000384193,9606.ENSP00000385477,9606.ENSP00000385899,9606.ENSP00000416387,9606.ENSP00000422533,9606.ENSP00000484928	TRIP6,PCDHGC5,GLRB,SLC6A1,FZD1,LRFN5,PCDHGC4,PCDHGC3,TMEM108,MAPT,PARD6B,GPC6,PCDH17,CADM2,CLDN5,SDK1,FBLIM1,LPHN3,CDH4
GO:0048514	Blood vessel morphogenesis	16	410	0.47	0.0144	9606.ENSP00000239461,9606.ENSP00000245451,9606.ENSP00000247182,9606.ENSP00000257290,9606.ENSP00000260356,9606.ENSP00000262426,9606.ENSP00000307461,9606.ENSP00000349131,9606.ENSP00000352565,9606.ENSP00000353582,9606.ENSP00000353654,9606.ENSP00000364140,9606.ENSP00000375586,9606.ENSP00000416330,9606.ENSP00000422591,9606.ENSP00000484411	PRRX1,BMP4,SIX1,PDGFRA,THBS1,FOXF1,KIAA1024,RSPO3,HAND2,NRP2,COL4A2,COL15A1,ZNF304,TGFBI,SLIT2,HOXA3
GO:0048732	Gland development	16	410	0.47	0.0144	9606.ENSP00000173229,9606.ENSP00000216274,9606.ENSP00000222726,9606.ENSP00000226218,9606.ENSP00000245451,9606.ENSP00000247182,9606.ENSP00000257290,9606.ENSP00000262426,9606.ENSP00000332256,9606.ENSP00000352565,9606.ENSP00000361214,9606.ENSP00000366506,9606.ENSP00000368104,9606.ENSP00000368632,9606.ENSP00000372170,9606.ENSP00000484411	NTN1,RIPK3,HOXA5,VTN,BMP4,SIX1,PDGFRA,FOXF1,ALDH1A3,HAND2,NRG3,HRH2,BMP2,GATA3,MSX1,HOXA3
GO:0051960	Regulation of nervous system development	36	942	0.46	6.56e-06	9606.ENSP00000035383,9606.ENSP00000173229,9606.ENSP00000222718,9606.ENSP00000239461,9606.ENSP00000245451,9606.ENSP00000247182,9606.ENSP00000251268,9606.ENSP00000257600,9606.ENSP00000261205,9606.ENSP00000262231,9606.ENSP00000287934,9606.ENSP00000293894,9606.ENSP00000298119,9606.ENSP00000307046,9606.ENSP00000307461,9606.ENSP00000309539,9606.ENSP00000320092,9606.ENSP00000322568,9606.ENSP00000340820,…	LRRC7,NTN1,HOXA2,PRRX1,BMP4,SIX1,MEGF8,DTX1,SYT1,RIMS2,FZD1,SOX8,LRFN5,SDC2,KIAA1024,DPYSL2,SH3GL3,SOX11,MAPT,NRG3,SYNDIG1,GPC6,SLITRK5,BMP2,GATA3,CNTN4,DAAM2,JAM2,SDK1,SPG20,PTPRG,LPHN3,SLIT2,BAI1,CNTN1,CDH4
GO:0001944	Vasculature development	20	522	0.46	0.0041	9606.ENSP00000239461,9606.ENSP00000245451,9606.ENSP00000247182,9606.ENSP00000251268,9606.ENSP00000257290,9606.ENSP00000260356,9606.ENSP00000262426,9606.ENSP00000288840,9606.ENSP00000294489,9606.ENSP00000307461,9606.ENSP00000349131,9606.ENSP00000352565,9606.ENSP00000353582,9606.ENSP00000353654,9606.ENSP00000360882,9606.ENSP00000364140,9606.ENSP00000375586,9606.ENSP00000416330,9606.ENSP00000422591,…	PRRX1,BMP4,SIX1,MEGF8,PDGFRA,THBS1,FOXF1,SMAD6,PDPN,KIAA1024,RSPO3,HAND2,NRP2,COL4A2,COL5A1,COL15A1,ZNF304,TGFBI,SLIT2,HOXA3
GO:0007507	Heart development	20	522	0.46	0.0041	9606.ENSP00000162749,9606.ENSP00000245451,9606.ENSP00000247182,9606.ENSP00000251268,9606.ENSP00000257290,9606.ENSP00000262426,9606.ENSP00000280481,9606.ENSP00000287934,9606.ENSP00000288840,9606.ENSP00000322568,9606.ENSP00000331734,9606.ENSP00000352565,9606.ENSP00000353582,9606.ENSP00000355533,9606.ENSP00000360882,9606.ENSP00000368104,9606.ENSP00000368632,9606.ENSP00000372170,9606.ENSP00000385477,…	TNFRSF1A,BMP4,SIX1,MEGF8,PDGFRA,FOXF1,FREM2,FZD1,SMAD6,SOX11,RIPPLY3,HAND2,NRP2,RYR2,COL5A1,BMP2,GATA3,MSX1,CLDN5,SLIT2
GO:0001568	Blood vessel development	19	500	0.46	0.0064	9606.ENSP00000239461,9606.ENSP00000245451,9606.ENSP00000247182,9606.ENSP00000251268,9606.ENSP00000257290,9606.ENSP00000260356,9606.ENSP00000262426,9606.ENSP00000288840,9606.ENSP00000307461,9606.ENSP00000349131,9606.ENSP00000352565,9606.ENSP00000353582,9606.ENSP00000353654,9606.ENSP00000360882,9606.ENSP00000364140,9606.ENSP00000375586,9606.ENSP00000416330,9606.ENSP00000422591,9606.ENSP00000484411	PRRX1,BMP4,SIX1,MEGF8,PDGFRA,THBS1,FOXF1,SMAD6,KIAA1024,RSPO3,HAND2,NRP2,COL4A2,COL5A1,COL15A1,ZNF304,TGFBI,SLIT2,HOXA3
GO:0040011	Locomotion	46	1251	0.45	3.77e-07	9606.ENSP00000173229,9606.ENSP00000222718,9606.ENSP00000222726,9606.ENSP00000226218,9606.ENSP00000245451,9606.ENSP00000247182,9606.ENSP00000251268,9606.ENSP00000256509,9606.ENSP00000257290,9606.ENSP00000259254,9606.ENSP00000260356,9606.ENSP00000261416,9606.ENSP00000262593,9606.ENSP00000265077,9606.ENSP00000293894,9606.ENSP00000294489,9606.ENSP00000294728,9606.ENSP00000307046,9606.ENSP00000309539,…	NTN1,HOXA2,HOXA5,VTN,BMP4,SIX1,MEGF8,CHL1,PDGFRA,GYPC,THBS1,HEXB,DOK5,VCAN,SOX8,PDPN,VCAM1,SDC2,DPYSL2,UNC5A,C11orf88,AUTS2,CORO6,CCRL2,HAND2,NRP2,GBF1,COL5A1,NRG3,GPC6,PIK3CD,GATA3,DOK6,EPHA6,EVL,ITGA4,CNTN4,JAM2,CMTM3,LPHN3,SLIT2,APC2,HCK,PTPRM,NCAM1,CDH4
GO:0022603	Regulation of anatomical structure morphogenesis	41	1095	0.45	1.36e-06	9606.ENSP00000162749,9606.ENSP00000173229,9606.ENSP00000222726,9606.ENSP00000245451,9606.ENSP00000247182,9606.ENSP00000251268,9606.ENSP00000260356,9606.ENSP00000261205,9606.ENSP00000261416,9606.ENSP00000262231,9606.ENSP00000286201,9606.ENSP00000287934,9606.ENSP00000293894,9606.ENSP00000294489,9606.ENSP00000299824,9606.ENSP00000307046,9606.ENSP00000307461,9606.ENSP00000309539,9606.ENSP00000340820,…	TNFRSF1A,NTN1,HOXA5,BMP4,SIX1,MEGF8,THBS1,SYT1,HEXB,RIMS2,FZD7,FZD1,SOX8,PDPN,PPP1R16B,SDC2,KIAA1024,DPYSL2,MAPT,RSPO3,HAND2,COL4A2,PAX9,COL5A1,CD40,GPC6,BMP2,GATA3,MSX1,ZNF304,PSME4,CLDN5,SPG20,FBLIM1,SLIT2,BAI1,ZNF135,HCK,PTPRM,WTIP,CDH4
GO:0045666	Positive regulation of neuron differentiation	14	377	0.45	0.0378	9606.ENSP00000035383,9606.ENSP00000173229,9606.ENSP00000245451,9606.ENSP00000251268,9606.ENSP00000261205,9606.ENSP00000262231,9606.ENSP00000287934,9606.ENSP00000320092,9606.ENSP00000322568,9606.ENSP00000340820,9606.ENSP00000368104,9606.ENSP00000422591,9606.ENSP00000447006,9606.ENSP00000484928	LRRC7,NTN1,BMP4,MEGF8,SYT1,RIMS2,FZD1,SH3GL3,SOX11,MAPT,BMP2,SLIT2,CNTN1,CDH4
GO:0022008	Neurogenesis	59	1657	0.43	9.46e-09	9606.ENSP00000035383,9606.ENSP00000173229,9606.ENSP00000222718,9606.ENSP00000226218,9606.ENSP00000239461,9606.ENSP00000245451,9606.ENSP00000247182,9606.ENSP00000251268,9606.ENSP00000256509,9606.ENSP00000257600,9606.ENSP00000261205,9606.ENSP00000261416,9606.ENSP00000262231,9606.ENSP00000262593,9606.ENSP00000265077,9606.ENSP00000270722,9606.ENSP00000279804,9606.ENSP00000286201,9606.ENSP00000287934,…	LRRC7,NTN1,HOXA2,VTN,PRRX1,BMP4,SIX1,MEGF8,CHL1,DTX1,SYT1,HEXB,RIMS2,DOK5,VCAN,PRDM16,CTF1,FZD7,FZD1,PREX2,SOX8,ADCY1,SDC2,KIAA1024,DPYSL2,FGF5,BHLHE22,SH3GL3,SOX11,TMEM108,UNC5A,MAPT,AUTS2,HAND2,NRP2,CNTNAP2,PARD6B,NRG3,SLITRK5,PIK3CD,BMP2,GATA3,DOK6,EPHA6,EVL,IRX5,ITGA4,CNTN4,DAAM2,SDK1,SPG20,PTPRG,LPHN3,SLIT2,BAI1,CNTN1,PTPRM,NCAM1,CDH4
GO:0016477	Cell migration	32	896	0.43	0.00011	9606.ENSP00000173229,9606.ENSP00000222726,9606.ENSP00000226218,9606.ENSP00000247182,9606.ENSP00000251268,9606.ENSP00000256509,9606.ENSP00000257290,9606.ENSP00000259254,9606.ENSP00000260356,9606.ENSP00000261416,9606.ENSP00000265077,9606.ENSP00000293894,9606.ENSP00000294489,9606.ENSP00000294728,9606.ENSP00000307046,9606.ENSP00000344087,9606.ENSP00000344562,9606.ENSP00000349967,9606.ENSP00000352565,…	NTN1,HOXA5,VTN,SIX1,MEGF8,CHL1,PDGFRA,GYPC,THBS1,HEXB,VCAN,SOX8,PDPN,VCAM1,SDC2,AUTS2,CORO6,CCRL2,HAND2,NRP2,GBF1,COL5A1,NRG3,GPC6,PIK3CD,GATA3,ITGA4,JAM2,LPHN3,SLIT2,APC2,HCK
GO:0072359	Circulatory system development	31	872	0.43	0.00016	9606.ENSP00000162749,9606.ENSP00000239461,9606.ENSP00000245451,9606.ENSP00000247182,9606.ENSP00000251268,9606.ENSP00000257290,9606.ENSP00000260356,9606.ENSP00000262426,9606.ENSP00000280481,9606.ENSP00000287934,9606.ENSP00000288840,9606.ENSP00000294489,9606.ENSP00000307461,9606.ENSP00000322568,9606.ENSP00000331734,9606.ENSP00000349131,9606.ENSP00000352565,9606.ENSP00000353582,9606.ENSP00000353654,…	TNFRSF1A,PRRX1,BMP4,SIX1,MEGF8,PDGFRA,THBS1,FOXF1,FREM2,FZD1,SMAD6,PDPN,KIAA1024,SOX11,RIPPLY3,RSPO3,HAND2,NRP2,COL4A2,RYR2,COL5A1,COL15A1,SLITRK5,BMP2,GATA3,MSX1,ZNF304,CLDN5,TGFBI,SLIT2,HOXA3
GO:0048646	Anatomical structure formation involved in morphogenesis	31	883	0.43	0.0002	9606.ENSP00000204604,9606.ENSP00000226218,9606.ENSP00000245451,9606.ENSP00000247182,9606.ENSP00000257290,9606.ENSP00000260356,9606.ENSP00000262426,9606.ENSP00000287934,9606.ENSP00000293894,9606.ENSP00000294489,9606.ENSP00000307461,9606.ENSP00000322568,9606.ENSP00000332256,9606.ENSP00000349131,9606.ENSP00000352565,9606.ENSP00000353582,9606.ENSP00000353654,9606.ENSP00000361214,9606.ENSP00000364140,…	CHRD,VTN,BMP4,SIX1,PDGFRA,THBS1,FOXF1,FZD1,SOX8,PDPN,KIAA1024,SOX11,ALDH1A3,RSPO3,HAND2,NRP2,COL4A2,NRG3,COL15A1,GATA3,MSX1,TRIM71,ZNF304,ITGA4,JAM2,SDK1,TGFBI,SLIT2,DLX6,PTPRM,HOXA3
GO:0010975	Regulation of neuron projection development	18	510	0.43	0.0175	9606.ENSP00000035383,9606.ENSP00000173229,9606.ENSP00000239461,9606.ENSP00000251268,9606.ENSP00000261205,9606.ENSP00000262231,9606.ENSP00000287934,9606.ENSP00000307046,9606.ENSP00000307461,9606.ENSP00000309539,9606.ENSP00000340820,9606.ENSP00000368632,9606.ENSP00000385899,9606.ENSP00000414147,9606.ENSP00000418112,9606.ENSP00000422591,9606.ENSP00000447006,9606.ENSP00000484928	LRRC7,NTN1,PRRX1,MEGF8,SYT1,RIMS2,FZD1,SDC2,KIAA1024,DPYSL2,MAPT,GATA3,SDK1,SPG20,PTPRG,SLIT2,CNTN1,CDH4
GO:0050804	Modulation of chemical synaptic transmission	16	446	0.43	0.0281	9606.ENSP00000222812,9606.ENSP00000261205,9606.ENSP00000262231,9606.ENSP00000264424,9606.ENSP00000282499,9606.ENSP00000287766,9606.ENSP00000296518,9606.ENSP00000297323,9606.ENSP00000315635,9606.ENSP00000324651,9606.ENSP00000340820,9606.ENSP00000361214,9606.ENSP00000366506,9606.ENSP00000367151,9606.ENSP00000380602,9606.ENSP00000430945	STX1A,SYT1,RIMS2,GUCY1B3,GRIA4,SLC6A1,GUCY1A3,ADCY1,TMEM25,TMEM108,MAPT,NRG3,HRH2,PCDH17,CNTN4,BAI1
GO:0009653	Anatomical structure morphogenesis	75	2165	0.42	5.78e-11	9606.ENSP00000173229,9606.ENSP00000204604,9606.ENSP00000222718,9606.ENSP00000222726,9606.ENSP00000222728,9606.ENSP00000226218,9606.ENSP00000230321,9606.ENSP00000239461,9606.ENSP00000245451,9606.ENSP00000247182,9606.ENSP00000251268,9606.ENSP00000256509,9606.ENSP00000257290,9606.ENSP00000259806,9606.ENSP00000260356,9606.ENSP00000262426,9606.ENSP00000262593,9606.ENSP00000280481,9606.ENSP00000282549,…	NTN1,CHRD,HOXA2,HOXA5,HOXA6,VTN,MDFI,PRRX1,BMP4,SIX1,MEGF8,CHL1,PDGFRA,FOXF2,THBS1,FOXF1,DOK5,FREM2,OTX1,FZD7,FZD1,PREX2,SMAD6,SOX8,PDPN,ADCY1,CHST11,SDC2,KIAA1024,DPYSL2,SOX11,TMEM108,ALDH1A3,UNC5A,TCF7,AUTS2,RSPO3,HAND2,NRP2,COL4A2,CNTNAP2,PAX9,RYR2,PARD6B,COL5A1,NRG3,COL15A1,SLITRK5,HRH2,PIK3CD,BMP2,GATA3,DOK6,MSX1,TRIM71,EPHA6,ZNF304,EVL,IRX5,ITGA4,CNTN4,JAM2,CLDN5,SDK1,NFIC,TGFBI,SLIT2,DLX6,…
GO:0050767	Regulation of neurogenesis	29	828	0.42	0.00045	9606.ENSP00000035383,9606.ENSP00000173229,9606.ENSP00000222718,9606.ENSP00000239461,9606.ENSP00000245451,9606.ENSP00000247182,9606.ENSP00000251268,9606.ENSP00000257600,9606.ENSP00000261205,9606.ENSP00000262231,9606.ENSP00000287934,9606.ENSP00000293894,9606.ENSP00000307046,9606.ENSP00000307461,9606.ENSP00000309539,9606.ENSP00000320092,9606.ENSP00000322568,9606.ENSP00000340820,9606.ENSP00000361214,…	LRRC7,NTN1,HOXA2,PRRX1,BMP4,SIX1,MEGF8,DTX1,SYT1,RIMS2,FZD1,SOX8,SDC2,KIAA1024,DPYSL2,SH3GL3,SOX11,MAPT,NRG3,BMP2,GATA3,CNTN4,DAAM2,SDK1,SPG20,PTPRG,SLIT2,CNTN1,CDH4
GO:0007610	Behavior	20	572	0.42	0.0105	9606.ENSP00000256509,9606.ENSP00000260356,9606.ENSP00000261416,9606.ENSP00000262494,9606.ENSP00000264428,9606.ENSP00000265641,9606.ENSP00000287766,9606.ENSP00000288368,9606.ENSP00000297323,9606.ENSP00000319651,9606.ENSP00000332256,9606.ENSP00000340820,9606.ENSP00000352565,9606.ENSP00000354778,9606.ENSP00000366283,9606.ENSP00000366506,9606.ENSP00000367151,9606.ENSP00000385477,9606.ENSP00000385899,…	CHL1,THBS1,HEXB,GNAO1,GLRB,CPT1A,SLC6A1,PREX2,ADCY1,DMRTA1,ALDH1A3,MAPT,HAND2,CNTNAP2,SLITRK5,HRH2,PCDH17,CLDN5,SDK1,LPHN3
GO:0051962	Positive regulation of nervous system development	19	547	0.42	0.0149	9606.ENSP00000035383,9606.ENSP00000173229,9606.ENSP00000245451,9606.ENSP00000251268,9606.ENSP00000261205,9606.ENSP00000262231,9606.ENSP00000287934,9606.ENSP00000293894,9606.ENSP00000320092,9606.ENSP00000322568,9606.ENSP00000340820,9606.ENSP00000366058,9606.ENSP00000366283,9606.ENSP00000368104,9606.ENSP00000422533,9606.ENSP00000422591,9606.ENSP00000430945,9606.ENSP00000447006,9606.ENSP00000484928	LRRC7,NTN1,BMP4,MEGF8,SYT1,RIMS2,FZD1,SOX8,SH3GL3,SOX11,MAPT,SYNDIG1,SLITRK5,BMP2,LPHN3,SLIT2,BAI1,CNTN1,CDH4
GO:0071363	Cellular response to growth factor stimulus	17	494	0.42	0.0285	9606.ENSP00000204604,9606.ENSP00000245451,9606.ENSP00000251268,9606.ENSP00000257290,9606.ENSP00000260356,9606.ENSP00000288840,9606.ENSP00000311697,9606.ENSP00000324651,9606.ENSP00000340820,9606.ENSP00000353582,9606.ENSP00000353654,9606.ENSP00000355245,9606.ENSP00000368104,9606.ENSP00000368632,9606.ENSP00000372170,9606.ENSP00000373272,9606.ENSP00000385477	CHRD,BMP4,MEGF8,PDGFRA,THBS1,SMAD6,FGF5,TMEM108,MAPT,NRP2,COL4A2,PAX9,BMP2,GATA3,MSX1,TRIM71,CLDN5
GO:1905114	Cell surface receptor signaling pathway involved in cell-cell signaling	16	461	0.42	0.0345	9606.ENSP00000245451,9606.ENSP00000262494,9606.ENSP00000264428,9606.ENSP00000282499,9606.ENSP00000286201,9606.ENSP00000287934,9606.ENSP00000293780,9606.ENSP00000314080,9606.ENSP00000340347,9606.ENSP00000349131,9606.ENSP00000366246,9606.ENSP00000368104,9606.ENSP00000368632,9606.ENSP00000381876,9606.ENSP00000384211,9606.ENSP00000442954	BMP4,GNAO1,GLRB,GRIA4,FZD7,FZD1,CHRNE,HIC1,TCF7,RSPO3,GPC6,BMP2,GATA3,DAAM2,PSME4,APC2
GO:0048699	Generation of neurons	53	1551	0.41	2.08e-07	9606.ENSP00000035383,9606.ENSP00000173229,9606.ENSP00000222718,9606.ENSP00000239461,9606.ENSP00000245451,9606.ENSP00000247182,9606.ENSP00000251268,9606.ENSP00000256509,9606.ENSP00000257600,9606.ENSP00000261205,9606.ENSP00000262231,9606.ENSP00000262593,9606.ENSP00000279804,9606.ENSP00000286201,9606.ENSP00000287934,9606.ENSP00000288368,9606.ENSP00000293894,9606.ENSP00000297323,9606.ENSP00000307046,…	LRRC7,NTN1,HOXA2,PRRX1,BMP4,SIX1,MEGF8,CHL1,DTX1,SYT1,RIMS2,DOK5,CTF1,FZD7,FZD1,PREX2,SOX8,ADCY1,SDC2,KIAA1024,DPYSL2,SH3GL3,SOX11,TMEM108,UNC5A,MAPT,AUTS2,HAND2,NRP2,CNTNAP2,PARD6B,NRG3,SLITRK5,PIK3CD,BMP2,GATA3,DOK6,EPHA6,EVL,IRX5,ITGA4,CNTN4,DAAM2,SDK1,SPG20,PTPRG,LPHN3,SLIT2,BAI1,CNTN1,PTPRM,NCAM1,CDH4
GO:0060284	Regulation of cell development	32	956	0.4	0.00034	9606.ENSP00000035383,9606.ENSP00000162749,9606.ENSP00000173229,9606.ENSP00000222718,9606.ENSP00000239461,9606.ENSP00000245451,9606.ENSP00000247182,9606.ENSP00000251268,9606.ENSP00000257600,9606.ENSP00000261205,9606.ENSP00000262231,9606.ENSP00000287934,9606.ENSP00000293894,9606.ENSP00000294489,9606.ENSP00000307046,9606.ENSP00000307461,9606.ENSP00000309539,9606.ENSP00000320092,9606.ENSP00000322568,…	LRRC7,TNFRSF1A,NTN1,HOXA2,PRRX1,BMP4,SIX1,MEGF8,DTX1,SYT1,RIMS2,FZD1,SOX8,PDPN,SDC2,KIAA1024,DPYSL2,SH3GL3,SOX11,MAPT,NRG3,BMP2,GATA3,CNTN4,DAAM2,CLDN5,SDK1,SPG20,PTPRG,SLIT2,CNTN1,CDH4
GO:0060322	Head development	26	788	0.4	0.0033	9606.ENSP00000204604,9606.ENSP00000222718,9606.ENSP00000245451,9606.ENSP00000248121,9606.ENSP00000257290,9606.ENSP00000261205,9606.ENSP00000282549,9606.ENSP00000287934,9606.ENSP00000297323,9606.ENSP00000309539,9606.ENSP00000324651,9606.ENSP00000332256,9606.ENSP00000353582,9606.ENSP00000354778,9606.ENSP00000355245,9606.ENSP00000361214,9606.ENSP00000366283,9606.ENSP00000368104,9606.ENSP00000372170,…	CHRD,HOXA2,BMP4,SYNGR3,PDGFRA,SYT1,OTX1,FZD1,ADCY1,DPYSL2,TMEM108,ALDH1A3,NRP2,CNTNAP2,PAX9,NRG3,SLITRK5,BMP2,MSX1,CNTN4,CLDN5,PTPRG,LPHN3,SLIT2,DLX6,CNTN1
GO:0045596	Negative regulation of cell differentiation	24	728	0.4	0.0062	9606.ENSP00000173229,9606.ENSP00000204604,9606.ENSP00000222718,9606.ENSP00000222726,9606.ENSP00000245451,9606.ENSP00000257600,9606.ENSP00000270722,9606.ENSP00000286201,9606.ENSP00000288840,9606.ENSP00000293894,9606.ENSP00000307461,9606.ENSP00000312675,9606.ENSP00000322568,9606.ENSP00000352565,9606.ENSP00000360882,9606.ENSP00000361214,9606.ENSP00000368104,9606.ENSP00000368632,9606.ENSP00000372170,…	NTN1,CHRD,HOXA2,HOXA5,BMP4,DTX1,PRDM16,FZD7,SMAD6,SOX8,KIAA1024,TRIM72,SOX11,HAND2,COL5A1,NRG3,BMP2,GATA3,MSX1,CNTN4,DAAM2,SPG20,PTPRG,SLIT2
GO:0048870	Cell motility	33	1018	0.39	0.00045	9606.ENSP00000173229,9606.ENSP00000222726,9606.ENSP00000226218,9606.ENSP00000247182,9606.ENSP00000251268,9606.ENSP00000256509,9606.ENSP00000257290,9606.ENSP00000259254,9606.ENSP00000260356,9606.ENSP00000261416,9606.ENSP00000265077,9606.ENSP00000293894,9606.ENSP00000294489,9606.ENSP00000294728,9606.ENSP00000307046,9606.ENSP00000333845,9606.ENSP00000344087,9606.ENSP00000344562,9606.ENSP00000349967,…	NTN1,HOXA5,VTN,SIX1,MEGF8,CHL1,PDGFRA,GYPC,THBS1,HEXB,VCAN,SOX8,PDPN,VCAM1,SDC2,C11orf88,AUTS2,CORO6,CCRL2,HAND2,NRP2,GBF1,COL5A1,NRG3,GPC6,PIK3CD,GATA3,ITGA4,JAM2,LPHN3,SLIT2,APC2,HCK
GO:0007417	Central nervous system development	32	988	0.39	0.00063	9606.ENSP00000204604,9606.ENSP00000222718,9606.ENSP00000226218,9606.ENSP00000245451,9606.ENSP00000247182,9606.ENSP00000248121,9606.ENSP00000261205,9606.ENSP00000262622,9606.ENSP00000265077,9606.ENSP00000282549,9606.ENSP00000287934,9606.ENSP00000293894,9606.ENSP00000297323,9606.ENSP00000309539,9606.ENSP00000311837,9606.ENSP00000320092,9606.ENSP00000322568,9606.ENSP00000324651,9606.ENSP00000332256,…	CHRD,HOXA2,VTN,BMP4,SIX1,SYNGR3,SYT1,CHST8,VCAN,OTX1,FZD1,SOX8,ADCY1,DPYSL2,SNTG2,SH3GL3,SOX11,TMEM108,ALDH1A3,MAPT,NRP2,CNTNAP2,NRG3,SLITRK5,BMP2,MSX1,CNTN4,DAAM2,PTPRG,LPHN3,SLIT2,CNTN1
GO:0120035	Regulation of plasma membrane bounded cell projection organization	22	687	0.39	0.0144	9606.ENSP00000035383,9606.ENSP00000173229,9606.ENSP00000239461,9606.ENSP00000251268,9606.ENSP00000261205,9606.ENSP00000262231,9606.ENSP00000287934,9606.ENSP00000294489,9606.ENSP00000299824,9606.ENSP00000307046,9606.ENSP00000307461,9606.ENSP00000309539,9606.ENSP00000340820,9606.ENSP00000344087,9606.ENSP00000368632,9606.ENSP00000376652,9606.ENSP00000385899,9606.ENSP00000414147,9606.ENSP00000418112,…	LRRC7,NTN1,PRRX1,MEGF8,SYT1,RIMS2,FZD1,PDPN,PPP1R16B,SDC2,KIAA1024,DPYSL2,MAPT,AUTS2,GATA3,EVL,SDK1,SPG20,PTPRG,SLIT2,CNTN1,CDH4
GO:0040017	Positive regulation of locomotion	18	562	0.39	0.037	9606.ENSP00000173229,9606.ENSP00000200457,9606.ENSP00000226218,9606.ENSP00000245451,9606.ENSP00000251268,9606.ENSP00000257290,9606.ENSP00000260356,9606.ENSP00000262426,9606.ENSP00000294489,9606.ENSP00000353582,9606.ENSP00000361359,9606.ENSP00000366563,9606.ENSP00000368104,9606.ENSP00000368632,9606.ENSP00000375586,9606.ENSP00000380227,9606.ENSP00000383376,9606.ENSP00000422591	NTN1,TRIP6,VTN,BMP4,MEGF8,PDGFRA,THBS1,FOXF1,PDPN,NRP2,CD40,PIK3CD,BMP2,GATA3,ZNF304,ITGA4,JAM2,SLIT2
GO:0006928	Movement of cell or subcellular component	47	1501	0.38	1.2e-05	9606.ENSP00000173229,9606.ENSP00000222718,9606.ENSP00000222726,9606.ENSP00000226218,9606.ENSP00000247182,9606.ENSP00000251268,9606.ENSP00000256509,9606.ENSP00000257290,9606.ENSP00000259254,9606.ENSP00000260356,9606.ENSP00000261416,9606.ENSP00000262593,9606.ENSP00000265077,9606.ENSP00000293894,9606.ENSP00000294489,9606.ENSP00000294728,9606.ENSP00000307046,9606.ENSP00000309539,9606.ENSP00000324651,…	NTN1,HOXA2,HOXA5,VTN,SIX1,MEGF8,CHL1,PDGFRA,GYPC,THBS1,HEXB,DOK5,VCAN,SOX8,PDPN,VCAM1,SDC2,DPYSL2,TMEM108,UNC5A,C11orf88,MAPT,AUTS2,CORO6,CCRL2,HAND2,NRP2,RYR2,GBF1,COL5A1,NRG3,GPC6,PIK3CD,GATA3,DOK6,EPHA6,EVL,ITGA4,CNTN4,JAM2,LPHN3,SLIT2,APC2,HCK,PTPRM,NCAM1,CDH4
GO:0051093	Negative regulation of developmental process	31	983	0.38	0.0014	9606.ENSP00000173229,9606.ENSP00000204604,9606.ENSP00000222718,9606.ENSP00000222726,9606.ENSP00000245451,9606.ENSP00000257600,9606.ENSP00000260356,9606.ENSP00000270722,9606.ENSP00000286201,9606.ENSP00000288840,9606.ENSP00000293894,9606.ENSP00000307461,9606.ENSP00000312675,9606.ENSP00000322568,9606.ENSP00000340820,9606.ENSP00000352565,9606.ENSP00000353654,9606.ENSP00000360882,9606.ENSP00000361214,…	NTN1,CHRD,HOXA2,HOXA5,BMP4,DTX1,THBS1,PRDM16,FZD7,SMAD6,SOX8,KIAA1024,TRIM72,SOX11,MAPT,HAND2,COL4A2,COL5A1,NRG3,BMP2,GATA3,MSX1,CNTN4,DAAM2,JAM2,CLDN5,SPG20,PTPRG,SLIT2,BAI1,PTPRM
GO:0007399	Nervous system development	73	2371	0.37	9.46e-09	9606.ENSP00000035383,9606.ENSP00000173229,9606.ENSP00000204604,9606.ENSP00000222718,9606.ENSP00000226218,9606.ENSP00000239461,9606.ENSP00000245451,9606.ENSP00000247182,9606.ENSP00000248121,9606.ENSP00000251268,9606.ENSP00000256509,9606.ENSP00000257600,9606.ENSP00000261205,9606.ENSP00000261416,9606.ENSP00000262231,9606.ENSP00000262593,9606.ENSP00000262622,9606.ENSP00000264428,9606.ENSP00000265077,…	LRRC7,NTN1,CHRD,HOXA2,VTN,PRRX1,BMP4,SIX1,SYNGR3,MEGF8,CHL1,DTX1,SYT1,HEXB,RIMS2,DOK5,CHST8,GLRB,VCAN,PRDM16,CTF1,OTX1,FZD7,FZD1,PREX2,SIM2,SOX8,ADCY1,SDC2,KIAA1024,DPYSL2,FGF5,SNTG2,BHLHE22,SH3GL3,SOX11,TMEM108,ALDH1A3,UNC5A,TCF7,MAPT,AUTS2,HAND2,NRP2,CNTNAP2,PARD6B,NRG3,SLITRK5,PIK3CD,PCDH17,BMP2,GATA3,DOK6,MSX1,TRIM71,EPHA6,EVL,IRX5,ITGA4,CNTN4,DAAM2,SDK1,SPG20,PTPRG,LPHN3,SLIT2,DLX6,BAI1,CNTN…
GO:0030334	Regulation of cell migration	27	865	0.37	0.0055	9606.ENSP00000173229,9606.ENSP00000200457,9606.ENSP00000204604,9606.ENSP00000216274,9606.ENSP00000226218,9606.ENSP00000245451,9606.ENSP00000257290,9606.ENSP00000260356,9606.ENSP00000262426,9606.ENSP00000294489,9606.ENSP00000345270,9606.ENSP00000353582,9606.ENSP00000360672,9606.ENSP00000361214,9606.ENSP00000361359,9606.ENSP00000366563,9606.ENSP00000368104,9606.ENSP00000368632,9606.ENSP00000375586,…	NTN1,TRIP6,CHRD,RIPK3,VTN,BMP4,PDGFRA,THBS1,FOXF1,PDPN,MGAT3,NRP2,PARD6B,NRG3,CD40,PIK3CD,BMP2,GATA3,ZNF304,EVL,ITGA4,JAM2,CLDN5,PTPRG,SLIT2,BAI1,PTPRM
GO:0007420	Brain development	22	745	0.35	0.0315	9606.ENSP00000204604,9606.ENSP00000222718,9606.ENSP00000245451,9606.ENSP00000248121,9606.ENSP00000261205,9606.ENSP00000282549,9606.ENSP00000287934,9606.ENSP00000297323,9606.ENSP00000309539,9606.ENSP00000324651,9606.ENSP00000332256,9606.ENSP00000353582,9606.ENSP00000354778,9606.ENSP00000361214,9606.ENSP00000366283,9606.ENSP00000368104,9606.ENSP00000372170,9606.ENSP00000380602,9606.ENSP00000418112,…	CHRD,HOXA2,BMP4,SYNGR3,SYT1,OTX1,FZD1,ADCY1,DPYSL2,TMEM108,ALDH1A3,NRP2,CNTNAP2,NRG3,SLITRK5,BMP2,MSX1,CNTN4,PTPRG,LPHN3,SLIT2,CNTN1
GO:0048468	Cell development	47	1629	0.34	9.37e-05	9606.ENSP00000173229,9606.ENSP00000222718,9606.ENSP00000222726,9606.ENSP00000245451,9606.ENSP00000247182,9606.ENSP00000251268,9606.ENSP00000256509,9606.ENSP00000257290,9606.ENSP00000261416,9606.ENSP00000262593,9606.ENSP00000279804,9606.ENSP00000286201,9606.ENSP00000288368,9606.ENSP00000293894,9606.ENSP00000297323,9606.ENSP00000299824,9606.ENSP00000305725,9606.ENSP00000307046,9606.ENSP00000309539,…	NTN1,HOXA2,HOXA5,BMP4,SIX1,MEGF8,CHL1,PDGFRA,HEXB,DOK5,CTF1,FZD7,PREX2,SOX8,ADCY1,PPP1R16B,CHST11,SDC2,DPYSL2,SOX11,TMEM108,UNC5A,MAPT,AUTS2,HAND2,NRP2,CNTNAP2,PARD6B,SLITRK5,HRH2,PIK3CD,GATA3,DOK6,EPHA6,EVL,IRX5,ITGA4,CNTN4,JAM2,PSME4,CLDN5,SLIT2,BAI1,CNTN1,PTPRM,NCAM1,CDH4
GO:0030030	Cell projection organization	34	1170	0.34	0.0025	9606.ENSP00000173229,9606.ENSP00000222718,9606.ENSP00000251268,9606.ENSP00000256509,9606.ENSP00000262593,9606.ENSP00000288368,9606.ENSP00000294489,9606.ENSP00000297323,9606.ENSP00000307046,9606.ENSP00000309539,9606.ENSP00000324651,9606.ENSP00000332737,9606.ENSP00000333845,9606.ENSP00000340820,9606.ENSP00000344087,9606.ENSP00000353582,9606.ENSP00000354778,9606.ENSP00000360672,9606.ENSP00000366283,…	NTN1,HOXA2,MEGF8,CHL1,DOK5,PREX2,PDPN,ADCY1,SDC2,DPYSL2,TMEM108,UNC5A,C11orf88,MAPT,AUTS2,NRP2,CNTNAP2,PARD6B,SLITRK5,PIK3CD,GATA3,DOK6,EPHA6,EVL,ITGA4,CNTN4,RAB34,SLIT2,BAI1,CNTN1,PTPRM,WTIP,NCAM1,CDH4
GO:0120036	Plasma membrane bounded cell projection organization	32	1122	0.34	0.0057	9606.ENSP00000173229,9606.ENSP00000222718,9606.ENSP00000251268,9606.ENSP00000256509,9606.ENSP00000262593,9606.ENSP00000288368,9606.ENSP00000294489,9606.ENSP00000297323,9606.ENSP00000307046,9606.ENSP00000309539,9606.ENSP00000324651,9606.ENSP00000332737,9606.ENSP00000333845,9606.ENSP00000340820,9606.ENSP00000344087,9606.ENSP00000353582,9606.ENSP00000354778,9606.ENSP00000360672,9606.ENSP00000366283,…	NTN1,HOXA2,MEGF8,CHL1,DOK5,PREX2,PDPN,ADCY1,SDC2,DPYSL2,TMEM108,UNC5A,C11orf88,MAPT,AUTS2,NRP2,CNTNAP2,PARD6B,SLITRK5,PIK3CD,GATA3,DOK6,EPHA6,EVL,ITGA4,CNTN4,SLIT2,BAI1,CNTN1,PTPRM,NCAM1,CDH4
GO:0051270	Regulation of cellular component movement	29	1009	0.34	0.0097	9606.ENSP00000173229,9606.ENSP00000200457,9606.ENSP00000204604,9606.ENSP00000216274,9606.ENSP00000226218,9606.ENSP00000245451,9606.ENSP00000251268,9606.ENSP00000257290,9606.ENSP00000260356,9606.ENSP00000262426,9606.ENSP00000294489,9606.ENSP00000345270,9606.ENSP00000353582,9606.ENSP00000355533,9606.ENSP00000360672,9606.ENSP00000361214,9606.ENSP00000361359,9606.ENSP00000366563,9606.ENSP00000368104,…	NTN1,TRIP6,CHRD,RIPK3,VTN,BMP4,MEGF8,PDGFRA,THBS1,FOXF1,PDPN,MGAT3,NRP2,RYR2,PARD6B,NRG3,CD40,PIK3CD,BMP2,GATA3,ZNF304,EVL,ITGA4,JAM2,CLDN5,PTPRG,SLIT2,BAI1,PTPRM
GO:0040012	Regulation of locomotion	28	969	0.34	0.0113	9606.ENSP00000173229,9606.ENSP00000200457,9606.ENSP00000204604,9606.ENSP00000216274,9606.ENSP00000226218,9606.ENSP00000245451,9606.ENSP00000251268,9606.ENSP00000257290,9606.ENSP00000260356,9606.ENSP00000262426,9606.ENSP00000294489,9606.ENSP00000345270,9606.ENSP00000353582,9606.ENSP00000360672,9606.ENSP00000361214,9606.ENSP00000361359,9606.ENSP00000366563,9606.ENSP00000368104,9606.ENSP00000368632,…	NTN1,TRIP6,CHRD,RIPK3,VTN,BMP4,MEGF8,PDGFRA,THBS1,FOXF1,PDPN,MGAT3,NRP2,PARD6B,NRG3,CD40,PIK3CD,BMP2,GATA3,ZNF304,EVL,ITGA4,JAM2,CLDN5,PTPRG,SLIT2,BAI1,PTPRM
GO:0008284	Positive regulation of cell population proliferation	26	919	0.33	0.0213	9606.ENSP00000173229,9606.ENSP00000204604,9606.ENSP00000239461,9606.ENSP00000245451,9606.ENSP00000247182,9606.ENSP00000257290,9606.ENSP00000260356,9606.ENSP00000262426,9606.ENSP00000274276,9606.ENSP00000279804,9606.ENSP00000286201,9606.ENSP00000293894,9606.ENSP00000294728,9606.ENSP00000299824,9606.ENSP00000311697,9606.ENSP00000322568,9606.ENSP00000353582,9606.ENSP00000361359,9606.ENSP00000368104,…	NTN1,CHRD,PRRX1,BMP4,SIX1,PDGFRA,THBS1,FOXF1,OSMR,CTF1,FZD7,SOX8,VCAM1,PPP1R16B,FGF5,SOX11,NRP2,CD40,BMP2,ZNF304,ITGA4,CLDN5,HLA-DPB1,DLX6,HCK,HOXA3
GO:0051241	Negative regulation of multicellular organismal process	34	1231	0.32	0.0058	9606.ENSP00000162749,9606.ENSP00000173229,9606.ENSP00000204604,9606.ENSP00000222718,9606.ENSP00000222726,9606.ENSP00000226218,9606.ENSP00000245451,9606.ENSP00000257290,9606.ENSP00000257600,9606.ENSP00000260356,9606.ENSP00000270722,9606.ENSP00000286201,9606.ENSP00000288840,9606.ENSP00000293894,9606.ENSP00000296518,9606.ENSP00000307461,9606.ENSP00000315635,9606.ENSP00000322568,9606.ENSP00000352565,…	TNFRSF1A,NTN1,CHRD,HOXA2,HOXA5,VTN,BMP4,PDGFRA,DTX1,THBS1,PRDM16,FZD7,SMAD6,SOX8,GUCY1A3,KIAA1024,TMEM25,SOX11,HAND2,COL4A2,COL5A1,NRG3,BMP2,GATA3,EVL,CNTN4,DAAM2,JAM2,CLDN5,SPG20,PTPRG,SLIT2,BAI1,PTPRM
GO:2000026	Regulation of multicellular organismal development	57	2096	0.31	3.37e-05	9606.ENSP00000035383,9606.ENSP00000162749,9606.ENSP00000173229,9606.ENSP00000222718,9606.ENSP00000222726,9606.ENSP00000239461,9606.ENSP00000245451,9606.ENSP00000247182,9606.ENSP00000251268,9606.ENSP00000257600,9606.ENSP00000260356,9606.ENSP00000261205,9606.ENSP00000262231,9606.ENSP00000270722,9606.ENSP00000286201,9606.ENSP00000287934,9606.ENSP00000293894,9606.ENSP00000294489,9606.ENSP00000298119,…	LRRC7,TNFRSF1A,NTN1,HOXA2,HOXA5,PRRX1,BMP4,SIX1,MEGF8,DTX1,THBS1,SYT1,RIMS2,PRDM16,FZD7,FZD1,SOX8,PDPN,LRFN5,PPP1R16B,SDC2,KIAA1024,DPYSL2,SH3GL3,SOX11,TCF7,MAPT,RSPO3,HAND2,COL4A2,PAX9,CR1,COL5A1,NRG3,CD40,SYNDIG1,GPC6,SLITRK5,BMP2,GATA3,IRF4,MSX1,ZNF304,CNTN4,DAAM2,JAM2,PSME4,CLDN5,SDK1,SPG20,PTPRG,LPHN3,SLIT2,BAI1,CNTN1,PTPRM,CDH4
GO:0045595	Regulation of cell differentiation	51	1874	0.31	0.00013	9606.ENSP00000035383,9606.ENSP00000162749,9606.ENSP00000173229,9606.ENSP00000204604,9606.ENSP00000222718,9606.ENSP00000222726,9606.ENSP00000239461,9606.ENSP00000245451,9606.ENSP00000247182,9606.ENSP00000251268,9606.ENSP00000257290,9606.ENSP00000257600,9606.ENSP00000260356,9606.ENSP00000261205,9606.ENSP00000262231,9606.ENSP00000270722,9606.ENSP00000286201,9606.ENSP00000287934,9606.ENSP00000288840,…	LRRC7,TNFRSF1A,NTN1,CHRD,HOXA2,HOXA5,PRRX1,BMP4,SIX1,MEGF8,PDGFRA,DTX1,THBS1,SYT1,RIMS2,PRDM16,FZD7,FZD1,SMAD6,SOX8,PDPN,SDC2,KIAA1024,DPYSL2,TRIM72,SH3GL3,SOX11,TCF7,MAPT,HAND2,CR1,COL5A1,NRG3,BMP2,GATA3,MEDAG,IRF4,MSX1,CNTN4,DAAM2,PSME4,CLDN5,SDK1,SPG20,PTPRG,SLIT2,BAI1,APC2,CNTN1,BIRC2,CDH4
GO:0060429	Epithelium development	30	1109	0.31	0.0167	9606.ENSP00000173229,9606.ENSP00000204604,9606.ENSP00000222726,9606.ENSP00000245451,9606.ENSP00000247182,9606.ENSP00000251268,9606.ENSP00000259806,9606.ENSP00000262426,9606.ENSP00000265641,9606.ENSP00000280481,9606.ENSP00000286201,9606.ENSP00000287934,9606.ENSP00000288840,9606.ENSP00000293894,9606.ENSP00000294489,9606.ENSP00000299824,9606.ENSP00000322568,9606.ENSP00000332256,9606.ENSP00000340347,…	NTN1,CHRD,HOXA5,BMP4,SIX1,MEGF8,FOXF2,FOXF1,CPT1A,FREM2,FZD7,FZD1,SMAD6,SOX8,PDPN,PPP1R16B,SOX11,ALDH1A3,TCF7,RSPO3,HAND2,RYR2,COL5A1,HRH2,BMP2,GATA3,MSX1,TRIM71,SLIT2,DLX6
GO:0071345	Cellular response to cytokine stimulus	27	1013	0.31	0.0333	9606.ENSP00000162749,9606.ENSP00000222812,9606.ENSP00000227752,9606.ENSP00000257600,9606.ENSP00000260102,9606.ENSP00000260356,9606.ENSP00000262426,9606.ENSP00000274276,9606.ENSP00000279804,9606.ENSP00000294728,9606.ENSP00000302120,9606.ENSP00000340347,9606.ENSP00000349967,9606.ENSP00000353582,9606.ENSP00000357123,9606.ENSP00000361359,9606.ENSP00000366563,9606.ENSP00000368632,9606.ENSP00000370343,…	TNFRSF1A,STX1A,IL10RA,DTX1,MRPL15,THBS1,FOXF1,OSMR,CTF1,VCAM1,TRIM8,TCF7,CCRL2,NRP2,MNDA,CD40,PIK3CD,GATA3,IRF4,EVL,ITGA4,PSME4,HLA-DPB1,HCK,BIRC2,NCAM1,MAP3K14
GO:0050793	Regulation of developmental process	69	2648	0.3	6.65e-06	9606.ENSP00000035383,9606.ENSP00000162749,9606.ENSP00000173229,9606.ENSP00000204604,9606.ENSP00000222718,9606.ENSP00000222726,9606.ENSP00000239461,9606.ENSP00000245451,9606.ENSP00000247182,9606.ENSP00000251268,9606.ENSP00000257290,9606.ENSP00000257600,9606.ENSP00000260356,9606.ENSP00000261205,9606.ENSP00000261416,9606.ENSP00000262231,9606.ENSP00000270722,9606.ENSP00000286201,9606.ENSP00000287934,…	LRRC7,TNFRSF1A,NTN1,CHRD,HOXA2,HOXA5,PRRX1,BMP4,SIX1,MEGF8,PDGFRA,DTX1,THBS1,SYT1,HEXB,RIMS2,PRDM16,FZD7,FZD1,SMAD6,SOX8,PDPN,LRFN5,PPP1R16B,SDC2,KIAA1024,DPYSL2,TRIM72,SH3GL3,SOX11,TCF7,MAPT,RSPO3,HAND2,COL4A2,PAX9,CR1,COL5A1,NRG3,CD40,SYNDIG1,GPC6,SLITRK5,BMP2,GATA3,MEDAG,IRF4,MSX1,ZNF304,CNTN4,DAAM2,JAM2,PSME4,CLDN5,SDK1,SPG20,FBLIM1,PTPRG,LPHN3,SLIT2,BAI1,ZNF135,APC2,HCK,CNTN1,PTPRM,WTIP,BIRC…
GO:0042127	Regulation of cell population proliferation	43	1642	0.3	0.0021	9606.ENSP00000173229,9606.ENSP00000204604,9606.ENSP00000216274,9606.ENSP00000222726,9606.ENSP00000239461,9606.ENSP00000245451,9606.ENSP00000247182,9606.ENSP00000257290,9606.ENSP00000260356,9606.ENSP00000262426,9606.ENSP00000274276,9606.ENSP00000279804,9606.ENSP00000286201,9606.ENSP00000288840,9606.ENSP00000293894,9606.ENSP00000294489,9606.ENSP00000294728,9606.ENSP00000299824,9606.ENSP00000305725,…	NTN1,CHRD,RIPK3,HOXA5,PRRX1,BMP4,SIX1,PDGFRA,THBS1,FOXF1,OSMR,CTF1,FZD7,SMAD6,SOX8,PDPN,VCAM1,PPP1R16B,CHST11,KIAA1024,FGF5,SOX11,RIPPLY3,TCF7,HAND2,NRP2,MNDA,CD40,TFAP2E,BMP2,GATA3,MSX1,TRIM71,ZNF304,ITGA4,CLDN5,HLA-DPB1,DLX6,BAI1,HCK,PTPRM,BIRC2,HOXA3
GO:0045944	Positive regulation of transcription by RNA polymerase II	33	1253	0.3	0.0139	9606.ENSP00000162749,9606.ENSP00000222718,9606.ENSP00000222726,9606.ENSP00000239461,9606.ENSP00000245451,9606.ENSP00000247182,9606.ENSP00000259806,9606.ENSP00000261416,9606.ENSP00000262426,9606.ENSP00000282549,9606.ENSP00000288840,9606.ENSP00000290399,9606.ENSP00000292928,9606.ENSP00000293894,9606.ENSP00000322568,9606.ENSP00000331614,9606.ENSP00000340347,9606.ENSP00000343515,9606.ENSP00000344087,…	TNFRSF1A,HOXA2,HOXA5,PRRX1,BMP4,SIX1,FOXF2,HEXB,FOXF1,OTX1,SMAD6,SIM2,ZNF382,SOX8,SOX11,IKZF1,TCF7,TCEA2,AUTS2,TOX2,NPAS3,HAND2,PAX9,CD40,TFAP2E,BMP2,GATA3,IRF4,MSX1,ZNF304,NFIC,DLX6,HOXA3
GO:0007166	Cell surface receptor signaling pathway	60	2325	0.29	7.73e-05	9606.ENSP00000162749,9606.ENSP00000204604,9606.ENSP00000222812,9606.ENSP00000227752,9606.ENSP00000245451,9606.ENSP00000251268,9606.ENSP00000257290,9606.ENSP00000257600,9606.ENSP00000262426,9606.ENSP00000262494,9606.ENSP00000262593,9606.ENSP00000264428,9606.ENSP00000264956,9606.ENSP00000274276,9606.ENSP00000279804,9606.ENSP00000282499,9606.ENSP00000286201,9606.ENSP00000287934,9606.ENSP00000288840,…	TNFRSF1A,CHRD,STX1A,IL10RA,BMP4,MEGF8,PDGFRA,DTX1,FOXF1,GNAO1,DOK5,GLRB,EVC,OSMR,CTF1,GRIA4,FZD7,FZD1,SMAD6,CHRNE,VCAM1,TRIM8,SDC2,FGF5,HIC1,UNC5A,TCF7,RSPO3,CCRL2,NRP2,COL4A2,CR1,MNDA,NRG3,CD40,GPC6,PIK3CD,BMP2,GATA3,IRF4,MSX1,TRIM71,EPHA6,ZNF304,EVL,ITGA4,DAAM2,PSME4,CLDN5,HLA-DPB1,PTPRG,LPHN3,SLIT2,BAI1,APC2,HCK,CNTN1,BIRC2,NCAM1,MAP3K14
GO:0009888	Tissue development	45	1760	0.29	0.0023	9606.ENSP00000173229,9606.ENSP00000204604,9606.ENSP00000222726,9606.ENSP00000223215,9606.ENSP00000226218,9606.ENSP00000239461,9606.ENSP00000245451,9606.ENSP00000247182,9606.ENSP00000251268,9606.ENSP00000257290,9606.ENSP00000259806,9606.ENSP00000262426,9606.ENSP00000264956,9606.ENSP00000265641,9606.ENSP00000280481,9606.ENSP00000286201,9606.ENSP00000287934,9606.ENSP00000288840,9606.ENSP00000293894,…	NTN1,CHRD,HOXA5,MEST,VTN,PRRX1,BMP4,SIX1,MEGF8,PDGFRA,FOXF2,FOXF1,EVC,CPT1A,FREM2,FZD7,FZD1,SMAD6,SOX8,PDPN,PPP1R16B,CHST11,SOX11,IKZF1,ALDH1A3,TCF7,RSPO3,HAND2,NRP2,COL4A2,PAX9,RYR2,COL5A1,HRH2,BMP2,GATA3,MSX1,TRIM71,ITGA4,SPG20,TGFBI,SLIT2,DLX6,HCK,HOXA3
GO:0030154	Cell differentiation	92	3702	0.28	2.48e-07	9606.ENSP00000035383,9606.ENSP00000061240,9606.ENSP00000173229,9606.ENSP00000204604,9606.ENSP00000216274,9606.ENSP00000222718,9606.ENSP00000222726,9606.ENSP00000226218,9606.ENSP00000230321,9606.ENSP00000239461,9606.ENSP00000245451,9606.ENSP00000247182,9606.ENSP00000251268,9606.ENSP00000256509,9606.ENSP00000257290,9606.ENSP00000257600,9606.ENSP00000259806,9606.ENSP00000261205,9606.ENSP00000261416,…	LRRC7,TLL1,NTN1,CHRD,RIPK3,HOXA2,HOXA5,VTN,MDFI,PRRX1,BMP4,SIX1,MEGF8,CHL1,PDGFRA,DTX1,FOXF2,SYT1,HEXB,RIMS2,FOXF1,DOK5,VCAN,CPT1A,PRDM16,CTF1,FZD7,FZD1,PREX2,SMAD6,SIM2,SOX8,PDPN,VCAM1,ADCY1,PPP1R16B,CHST11,SDC2,KIAA1024,DPYSL2,FGF5,BHLHE22,SH3GL3,SOX11,TMEM108,IKZF1,UNC5A,TCF7,MAPT,AUTS2,HAND2,NRP2,COL4A2,CNTNAP2,KAZALD1,PARD6B,NRG3,COL15A1,SLITRK5,HRH2,PIK3CD,BMP2,GATA3,IRF4,DOK6,MSX1,EPHA6,EV…
GO:0007267	Cell-cell signaling	29	1145	0.28	0.0401	9606.ENSP00000222726,9606.ENSP00000222812,9606.ENSP00000245451,9606.ENSP00000261205,9606.ENSP00000262231,9606.ENSP00000262494,9606.ENSP00000264424,9606.ENSP00000264428,9606.ENSP00000279804,9606.ENSP00000282499,9606.ENSP00000286201,9606.ENSP00000287766,9606.ENSP00000287934,9606.ENSP00000293780,9606.ENSP00000296518,9606.ENSP00000311697,9606.ENSP00000314080,9606.ENSP00000340347,9606.ENSP00000340820,…	HOXA5,STX1A,BMP4,SYT1,RIMS2,GNAO1,GUCY1B3,GLRB,CTF1,GRIA4,FZD7,SLC6A1,FZD1,CHRNE,GUCY1A3,FGF5,HIC1,TCF7,MAPT,RSPO3,RYR2,GPC6,SLITRK5,HRH2,BMP2,GATA3,DAAM2,PSME4,APC2
GO:0048731	System development	108	4426	0.27	1.09e-08	9606.ENSP00000035383,9606.ENSP00000061240,9606.ENSP00000162749,9606.ENSP00000173229,9606.ENSP00000204604,9606.ENSP00000216274,9606.ENSP00000222718,9606.ENSP00000222726,9606.ENSP00000222728,9606.ENSP00000226218,9606.ENSP00000230321,9606.ENSP00000239461,9606.ENSP00000245451,9606.ENSP00000247182,9606.ENSP00000248121,9606.ENSP00000251268,9606.ENSP00000256509,9606.ENSP00000257290,9606.ENSP00000257600,…	LRRC7,TLL1,TNFRSF1A,NTN1,CHRD,RIPK3,HOXA2,HOXA5,HOXA6,VTN,MDFI,PRRX1,BMP4,SIX1,SYNGR3,MEGF8,CHL1,PDGFRA,DTX1,FOXF2,THBS1,SYT1,HEXB,RIMS2,FOXF1,DOK5,CHST8,GLRB,EVC,VCAN,PRDM16,CTF1,FREM2,OTX1,FZD7,FZD1,PREX2,SMAD6,SIM2,SOX8,PDPN,VCAM1,ADCY1,CHST11,SDC2,KIAA1024,DPYSL2,STOX2,FGF5,SNTG2,TRIM72,BHLHE22,DMRTA1,SH3GL3,SOX11,TMEM108,IKZF1,RIPPLY3,ALDH1A3,UNC5A,TCF7,MAPT,AUTS2,RSPO3,HAND2,NRP2,COL4A2,CNT…
GO:0051239	Regulation of multicellular organismal process	79	3227	0.27	6.56e-06	9606.ENSP00000035383,9606.ENSP00000162749,9606.ENSP00000173229,9606.ENSP00000204604,9606.ENSP00000216274,9606.ENSP00000222718,9606.ENSP00000222726,9606.ENSP00000222812,9606.ENSP00000226218,9606.ENSP00000239461,9606.ENSP00000241337,9606.ENSP00000245451,9606.ENSP00000247182,9606.ENSP00000251268,9606.ENSP00000257290,9606.ENSP00000257600,9606.ENSP00000260356,9606.ENSP00000261205,9606.ENSP00000262231,…	LRRC7,TNFRSF1A,NTN1,CHRD,RIPK3,HOXA2,HOXA5,STX1A,VTN,PRRX1,GSTM2,BMP4,SIX1,MEGF8,PDGFRA,DTX1,THBS1,SYT1,RIMS2,GNAO1,PRDM16,FZD7,FZD1,SMAD6,SOX8,PDPN,GUCY1A3,LRFN5,PPP1R16B,SDC2,KIAA1024,DPYSL2,TMEM25,SH3GL3,SOX11,TMEM108,TCF7,MAPT,RSPO3,HAND2,NRP2,COL4A2,PAX9,RYR2,CR1,MNDA,COL5A1,NRG3,CD40,SYNDIG1,GPC6,SLITRK5,HRH2,BMP2,GATA3,IRF4,MSX1,ZNF304,LRRFIP1,EVL,IRX5,CNTN4,DAAM2,JAM2,PSME4,CLDN5,SDK1,HLA…
GO:0051254	Positive regulation of RNA metabolic process	43	1759	0.27	0.0079	9606.ENSP00000162749,9606.ENSP00000216274,9606.ENSP00000222718,9606.ENSP00000222726,9606.ENSP00000239461,9606.ENSP00000245451,9606.ENSP00000247182,9606.ENSP00000257600,9606.ENSP00000259806,9606.ENSP00000261416,9606.ENSP00000262426,9606.ENSP00000270722,9606.ENSP00000282549,9606.ENSP00000286201,9606.ENSP00000287934,9606.ENSP00000288840,9606.ENSP00000290399,9606.ENSP00000292928,9606.ENSP00000293894,…	TNFRSF1A,RIPK3,HOXA2,HOXA5,PRRX1,BMP4,SIX1,DTX1,FOXF2,HEXB,FOXF1,PRDM16,OTX1,FZD7,FZD1,SMAD6,SIM2,ZNF382,SOX8,SOX11,IKZF1,TCF7,TCEA2,AUTS2,LIN28B,TOX2,NPAS3,HAND2,PAX9,CD40,TFAP2E,BMP2,GATA3,IRF4,MSX1,TRIM71,ZNF304,NFIC,DLX6,ZFHX4,BIRC2,HOXA3,MDFIC
GO:1903508	Positive regulation of nucleic acid-templated transcription	41	1670	0.27	0.0104	9606.ENSP00000162749,9606.ENSP00000216274,9606.ENSP00000222718,9606.ENSP00000222726,9606.ENSP00000239461,9606.ENSP00000245451,9606.ENSP00000247182,9606.ENSP00000257600,9606.ENSP00000259806,9606.ENSP00000261416,9606.ENSP00000262426,9606.ENSP00000270722,9606.ENSP00000282549,9606.ENSP00000286201,9606.ENSP00000287934,9606.ENSP00000288840,9606.ENSP00000290399,9606.ENSP00000292928,9606.ENSP00000293894,…	TNFRSF1A,RIPK3,HOXA2,HOXA5,PRRX1,BMP4,SIX1,DTX1,FOXF2,HEXB,FOXF1,PRDM16,OTX1,FZD7,FZD1,SMAD6,SIM2,ZNF382,SOX8,SOX11,IKZF1,TCF7,TCEA2,AUTS2,TOX2,NPAS3,HAND2,PAX9,CD40,TFAP2E,BMP2,GATA3,IRF4,MSX1,ZNF304,NFIC,DLX6,ZFHX4,BIRC2,HOXA3,MDFIC
GO:0048513	Animal organ development	77	3197	0.26	1.75e-05	9606.ENSP00000162749,9606.ENSP00000173229,9606.ENSP00000204604,9606.ENSP00000216274,9606.ENSP00000222718,9606.ENSP00000222726,9606.ENSP00000222728,9606.ENSP00000226218,9606.ENSP00000230321,9606.ENSP00000239461,9606.ENSP00000245451,9606.ENSP00000247182,9606.ENSP00000248121,9606.ENSP00000251268,9606.ENSP00000257290,9606.ENSP00000259806,9606.ENSP00000261205,9606.ENSP00000262426,9606.ENSP00000264956,…	TNFRSF1A,NTN1,CHRD,RIPK3,HOXA2,HOXA5,HOXA6,VTN,MDFI,PRRX1,BMP4,SIX1,SYNGR3,MEGF8,PDGFRA,FOXF2,SYT1,FOXF1,EVC,PRDM16,CTF1,FREM2,OTX1,FZD7,FZD1,SMAD6,SIM2,SOX8,PDPN,VCAM1,ADCY1,CHST11,DPYSL2,STOX2,TRIM72,DMRTA1,SOX11,TMEM108,IKZF1,RIPPLY3,ALDH1A3,TCF7,RSPO3,HAND2,NRP2,CNTNAP2,PAX9,RYR2,COL5A1,NRG3,SLITRK5,HRH2,PIK3CD,BMP2,GATA3,IRF4,MSX1,EVL,IRX5,ITGA4,CNTN4,DAAM2,CLDN5,SDK1,NFIC,SPG20,TGFBI,PTPRG,…
GO:0045893	Positive regulation of transcription, DNA-templated	38	1587	0.26	0.0226	9606.ENSP00000162749,9606.ENSP00000222718,9606.ENSP00000222726,9606.ENSP00000239461,9606.ENSP00000245451,9606.ENSP00000247182,9606.ENSP00000259806,9606.ENSP00000261416,9606.ENSP00000262426,9606.ENSP00000270722,9606.ENSP00000282549,9606.ENSP00000286201,9606.ENSP00000287934,9606.ENSP00000288840,9606.ENSP00000290399,9606.ENSP00000292928,9606.ENSP00000293894,9606.ENSP00000322568,9606.ENSP00000331614,…	TNFRSF1A,HOXA2,HOXA5,PRRX1,BMP4,SIX1,FOXF2,HEXB,FOXF1,PRDM16,OTX1,FZD7,FZD1,SMAD6,SIM2,ZNF382,SOX8,SOX11,IKZF1,TCF7,TCEA2,AUTS2,TOX2,NPAS3,HAND2,PAX9,CD40,TFAP2E,BMP2,GATA3,IRF4,MSX1,ZNF304,NFIC,DLX6,ZFHX4,HOXA3,MDFIC
GO:0007275	Multicellular organism development	119	5023	0.25	7.18e-09	9606.ENSP00000035383,9606.ENSP00000061240,9606.ENSP00000162749,9606.ENSP00000173229,9606.ENSP00000200457,9606.ENSP00000204604,9606.ENSP00000216274,9606.ENSP00000222718,9606.ENSP00000222726,9606.ENSP00000222728,9606.ENSP00000226218,9606.ENSP00000230321,9606.ENSP00000239461,9606.ENSP00000245451,9606.ENSP00000247182,9606.ENSP00000248121,9606.ENSP00000251268,9606.ENSP00000256509,9606.ENSP00000257290,…	LRRC7,TLL1,TNFRSF1A,NTN1,TRIP6,CHRD,RIPK3,HOXA2,HOXA5,HOXA6,VTN,MDFI,PRRX1,BMP4,SIX1,SYNGR3,MEGF8,CHL1,PDGFRA,DTX1,FOXF2,THBS1,SYT1,HEXB,RIMS2,FOXF1,DOK5,CHST8,GLRB,EVC,VCAN,PRDM16,CTF1,FREM2,OTX1,FZD7,FZD1,PREX2,SMAD6,SIM2,SOX8,PDPN,VCAM1,ADCY1,CHST11,SDC2,KIAA1024,CHST2,DPYSL2,STOX2,FGF5,SNTG2,TRIM72,HIC1,BHLHE22,DMRTA1,SH3GL3,SOX11,TMEM108,IKZF1,RIPPLY3,ALDH1A3,UNC5A,TCF7,MAPT,AUTS2,RSPO3,HAND…
GO:0006357	Regulation of transcription by RNA polymerase II	51	2172	0.25	0.005	9606.ENSP00000162749,9606.ENSP00000222718,9606.ENSP00000222726,9606.ENSP00000222728,9606.ENSP00000223357,9606.ENSP00000230321,9606.ENSP00000239461,9606.ENSP00000245451,9606.ENSP00000247182,9606.ENSP00000259806,9606.ENSP00000261416,9606.ENSP00000262426,9606.ENSP00000270722,9606.ENSP00000282549,9606.ENSP00000288840,9606.ENSP00000290399,9606.ENSP00000291386,9606.ENSP00000292928,9606.ENSP00000293894,…	TNFRSF1A,HOXA2,HOXA5,HOXA6,AEBP1,MDFI,PRRX1,BMP4,SIX1,FOXF2,HEXB,FOXF1,PRDM16,OTX1,SMAD6,SIM2,SSU72,ZNF382,SOX8,PKNOX2,STOX2,HIC1,BHLHE22,DMRTA1,SOX11,IKZF1,RIPPLY3,TCF7,TCEA2,AUTS2,TOX2,NPAS3,HAND2,PAX9,CD40,TFAP2E,BMP2,GATA3,IRF4,MSX1,ZNF304,LRRFIP1,IRX5,ZNF788,ZMYND11,PSME4,NFIC,DLX6,ZFHX4,ZNF568,HOXA3
GO:0009967	Positive regulation of signal transduction	39	1654	0.25	0.025	9606.ENSP00000162749,9606.ENSP00000200457,9606.ENSP00000216274,9606.ENSP00000222812,9606.ENSP00000226218,9606.ENSP00000227752,9606.ENSP00000239461,9606.ENSP00000241337,9606.ENSP00000245451,9606.ENSP00000257290,9606.ENSP00000260356,9606.ENSP00000262231,9606.ENSP00000262593,9606.ENSP00000264956,9606.ENSP00000279804,9606.ENSP00000286201,9606.ENSP00000296518,9606.ENSP00000302120,9606.ENSP00000303149,…	TNFRSF1A,TRIP6,RIPK3,STX1A,VTN,IL10RA,PRRX1,GSTM2,BMP4,PDGFRA,THBS1,RIMS2,DOK5,EVC,CTF1,FZD7,GUCY1A3,TRIM8,GPR27,FGF5,HIC1,SOX11,TMEM108,AUTS2,RNF220,RSPO3,HAND2,CD40,PIK3CD,BMP2,GATA3,MSX1,DAAM2,PSME4,CMTM3,RAB34,BIRC2,MAP3K14,MDFIC
GO:0048856	Anatomical structure development	124	5402	0.24	9.46e-09	9606.ENSP00000035383,9606.ENSP00000061240,9606.ENSP00000162749,9606.ENSP00000173229,9606.ENSP00000200457,9606.ENSP00000204604,9606.ENSP00000216274,9606.ENSP00000222718,9606.ENSP00000222726,9606.ENSP00000222728,9606.ENSP00000223215,9606.ENSP00000226218,9606.ENSP00000230321,9606.ENSP00000239461,9606.ENSP00000245451,9606.ENSP00000247182,9606.ENSP00000248121,9606.ENSP00000251268,9606.ENSP00000256509,…	LRRC7,TLL1,TNFRSF1A,NTN1,TRIP6,CHRD,RIPK3,HOXA2,HOXA5,HOXA6,MEST,VTN,MDFI,PRRX1,BMP4,SIX1,SYNGR3,MEGF8,CHL1,PDGFRA,DTX1,FOXF2,THBS1,SYT1,HEXB,RIMS2,FOXF1,DOK5,CHST8,GLRB,EVC,VCAN,CPT1A,PRDM16,CTF1,FREM2,OTX1,FZD7,FZD1,PREX2,SMAD6,SIM2,SOX8,PDPN,VCAM1,ADCY1,PPP1R16B,CHST11,SDC2,KIAA1024,CHST2,DPYSL2,STOX2,FGF5,SNTG2,TRIM72,HIC1,BHLHE22,DMRTA1,SH3GL3,SOX11,TMEM108,IKZF1,RIPPLY3,ALDH1A3,UNC5A,TCF7,M…
GO:0010557	Positive regulation of macromolecule biosynthetic process	44	1906	0.24	0.0177	9606.ENSP00000162749,9606.ENSP00000216274,9606.ENSP00000222718,9606.ENSP00000222726,9606.ENSP00000239461,9606.ENSP00000245451,9606.ENSP00000247182,9606.ENSP00000257600,9606.ENSP00000259806,9606.ENSP00000260356,9606.ENSP00000261416,9606.ENSP00000262426,9606.ENSP00000270722,9606.ENSP00000282549,9606.ENSP00000286201,9606.ENSP00000287934,9606.ENSP00000288840,9606.ENSP00000290399,9606.ENSP00000292928,…	TNFRSF1A,RIPK3,HOXA2,HOXA5,PRRX1,BMP4,SIX1,DTX1,FOXF2,THBS1,HEXB,FOXF1,PRDM16,OTX1,FZD7,FZD1,SMAD6,SIM2,ZNF382,SOX8,SOX11,IKZF1,TCF7,TCEA2,AUTS2,TOX2,NPAS3,HAND2,PAX9,CD40,TFAP2E,BMP2,GATA3,IRF4,MSX1,RBMS3,ZNF304,PRR16,NFIC,DLX6,ZFHX4,BIRC2,HOXA3,MDFIC
GO:0045935	Positive regulation of nucleobase-containing compound metabolic process	44	1927	0.24	0.0209	9606.ENSP00000162749,9606.ENSP00000216274,9606.ENSP00000222718,9606.ENSP00000222726,9606.ENSP00000239461,9606.ENSP00000245451,9606.ENSP00000247182,9606.ENSP00000257600,9606.ENSP00000259806,9606.ENSP00000261416,9606.ENSP00000262426,9606.ENSP00000270722,9606.ENSP00000282549,9606.ENSP00000286201,9606.ENSP00000287934,9606.ENSP00000288840,9606.ENSP00000290399,9606.ENSP00000292928,9606.ENSP00000293894,…	TNFRSF1A,RIPK3,HOXA2,HOXA5,PRRX1,BMP4,SIX1,DTX1,FOXF2,HEXB,FOXF1,PRDM16,OTX1,FZD7,FZD1,SMAD6,SIM2,ZNF382,SOX8,SOX11,IKZF1,TCF7,TCEA2,AUTS2,LIN28B,TOX2,NPAS3,HAND2,PAX9,CD40,TFAP2E,BMP2,GATA3,IRF4,MSX1,TRIM71,ZNF304,NFIC,DLX6,ZFHX4,EYA4,BIRC2,HOXA3,MDFIC
GO:0010646	Regulation of cell communication	79	3514	0.23	0.00013	9606.ENSP00000035383,9606.ENSP00000162749,9606.ENSP00000173229,9606.ENSP00000200457,9606.ENSP00000204604,9606.ENSP00000216274,9606.ENSP00000222812,9606.ENSP00000226218,9606.ENSP00000227752,9606.ENSP00000230321,9606.ENSP00000239461,9606.ENSP00000241337,9606.ENSP00000245451,9606.ENSP00000251268,9606.ENSP00000257290,9606.ENSP00000257600,9606.ENSP00000260356,9606.ENSP00000261205,9606.ENSP00000262231,…	LRRC7,TNFRSF1A,NTN1,TRIP6,CHRD,RIPK3,STX1A,VTN,IL10RA,MDFI,PRRX1,GSTM2,BMP4,MEGF8,PDGFRA,DTX1,THBS1,SYT1,RIMS2,DOK5,GUCY1B3,EVC,CPT1A,PRDM16,CTF1,GRIA4,FZD7,SLC6A1,FZD1,SMAD6,GUCY1A3,ADCY1,PPP1R16B,TRIM8,GPR27,CHST11,KIAA1024,FGF5,TRIM72,HIC1,TMEM25,SOX11,TMEM108,RGS7BP,MAPT,AUTS2,RNF220,RSPO3,HAND2,RYR2,GBF1,CEP55,NRG3,CD40,GPC6,HRH2,PIK3CD,PCDH17,BMP2,GATA3,IRF4,MSX1,RBMS3,CNTN4,ZMYND11,DAAM2,P…
GO:0023051	Regulation of signaling	79	3553	0.23	0.00019	9606.ENSP00000035383,9606.ENSP00000162749,9606.ENSP00000173229,9606.ENSP00000200457,9606.ENSP00000204604,9606.ENSP00000216274,9606.ENSP00000222812,9606.ENSP00000226218,9606.ENSP00000227752,9606.ENSP00000230321,9606.ENSP00000239461,9606.ENSP00000241337,9606.ENSP00000245451,9606.ENSP00000251268,9606.ENSP00000257290,9606.ENSP00000257600,9606.ENSP00000260356,9606.ENSP00000261205,9606.ENSP00000262231,…	LRRC7,TNFRSF1A,NTN1,TRIP6,CHRD,RIPK3,STX1A,VTN,IL10RA,MDFI,PRRX1,GSTM2,BMP4,MEGF8,PDGFRA,DTX1,THBS1,SYT1,RIMS2,DOK5,GUCY1B3,EVC,CPT1A,PRDM16,CTF1,GRIA4,FZD7,SLC6A1,FZD1,SMAD6,GUCY1A3,ADCY1,PPP1R16B,TRIM8,GPR27,CHST11,KIAA1024,FGF5,TRIM72,HIC1,TMEM25,SOX11,TMEM108,RGS7BP,MAPT,AUTS2,RNF220,RSPO3,HAND2,RYR2,GBF1,CEP55,NRG3,CD40,GPC6,HRH2,PIK3CD,PCDH17,BMP2,GATA3,IRF4,MSX1,RBMS3,CNTN4,ZMYND11,DAAM2,P…
GO:0010647	Positive regulation of cell communication	41	1823	0.23	0.0364	9606.ENSP00000162749,9606.ENSP00000200457,9606.ENSP00000216274,9606.ENSP00000222812,9606.ENSP00000226218,9606.ENSP00000227752,9606.ENSP00000239461,9606.ENSP00000241337,9606.ENSP00000245451,9606.ENSP00000257290,9606.ENSP00000260356,9606.ENSP00000261205,9606.ENSP00000262231,9606.ENSP00000262593,9606.ENSP00000264956,9606.ENSP00000279804,9606.ENSP00000286201,9606.ENSP00000296518,9606.ENSP00000297323,…	TNFRSF1A,TRIP6,RIPK3,STX1A,VTN,IL10RA,PRRX1,GSTM2,BMP4,PDGFRA,THBS1,SYT1,RIMS2,DOK5,EVC,CTF1,FZD7,GUCY1A3,ADCY1,TRIM8,GPR27,FGF5,HIC1,SOX11,TMEM108,AUTS2,RNF220,RSPO3,HAND2,CD40,PIK3CD,BMP2,GATA3,MSX1,DAAM2,PSME4,CMTM3,RAB34,BIRC2,MAP3K14,MDFIC
GO:0023056	Positive regulation of signaling	41	1831	0.23	0.0378	9606.ENSP00000162749,9606.ENSP00000200457,9606.ENSP00000216274,9606.ENSP00000222812,9606.ENSP00000226218,9606.ENSP00000227752,9606.ENSP00000239461,9606.ENSP00000241337,9606.ENSP00000245451,9606.ENSP00000257290,9606.ENSP00000260356,9606.ENSP00000261205,9606.ENSP00000262231,9606.ENSP00000262593,9606.ENSP00000264956,9606.ENSP00000279804,9606.ENSP00000286201,9606.ENSP00000296518,9606.ENSP00000297323,…	TNFRSF1A,TRIP6,RIPK3,STX1A,VTN,IL10RA,PRRX1,GSTM2,BMP4,PDGFRA,THBS1,SYT1,RIMS2,DOK5,EVC,CTF1,FZD7,GUCY1A3,ADCY1,TRIM8,GPR27,FGF5,HIC1,SOX11,TMEM108,AUTS2,RNF220,RSPO3,HAND2,CD40,PIK3CD,BMP2,GATA3,MSX1,DAAM2,PSME4,CMTM3,RAB34,BIRC2,MAP3K14,MDFIC
GO:0032502	Developmental process	129	5841	0.22	1.65e-08	9606.ENSP00000035383,9606.ENSP00000061240,9606.ENSP00000162749,9606.ENSP00000173229,9606.ENSP00000200457,9606.ENSP00000204604,9606.ENSP00000216274,9606.ENSP00000222718,9606.ENSP00000222726,9606.ENSP00000222728,9606.ENSP00000223215,9606.ENSP00000226218,9606.ENSP00000230321,9606.ENSP00000239461,9606.ENSP00000245451,9606.ENSP00000247182,9606.ENSP00000248121,9606.ENSP00000251268,9606.ENSP00000255465,…	LRRC7,TLL1,TNFRSF1A,NTN1,TRIP6,CHRD,RIPK3,HOXA2,HOXA5,HOXA6,MEST,VTN,MDFI,PRRX1,BMP4,SIX1,SYNGR3,MEGF8,CCNA1,CHL1,PDGFRA,DTX1,FOXF2,THBS1,SYT1,HEXB,RIMS2,FOXF1,DOK5,CHST8,GLRB,EVC,VCAN,CPT1A,PRDM16,CTF1,FREM2,OTX1,FZD7,FZD1,PREX2,SMAD6,SIM2,SOX8,PDPN,VCAM1,ADCY1,PPP1R16B,TRIM8,CHST11,SDC2,KIAA1024,CHST2,DPYSL2,STOX2,FGF5,SNTG2,TRIM72,HIC1,BHLHE22,DMRTA1,SH3GL3,SOX11,TMEM108,WDR33,IKZF1,RIPPLY3,AL…
GO:0009966	Regulation of signal transduction	68	3107	0.22	0.002	9606.ENSP00000035383,9606.ENSP00000162749,9606.ENSP00000173229,9606.ENSP00000200457,9606.ENSP00000204604,9606.ENSP00000216274,9606.ENSP00000222812,9606.ENSP00000226218,9606.ENSP00000227752,9606.ENSP00000230321,9606.ENSP00000239461,9606.ENSP00000241337,9606.ENSP00000245451,9606.ENSP00000251268,9606.ENSP00000257290,9606.ENSP00000257600,9606.ENSP00000260356,9606.ENSP00000262231,9606.ENSP00000262593,…	LRRC7,TNFRSF1A,NTN1,TRIP6,CHRD,RIPK3,STX1A,VTN,IL10RA,MDFI,PRRX1,GSTM2,BMP4,MEGF8,PDGFRA,DTX1,THBS1,RIMS2,DOK5,EVC,PRDM16,CTF1,GRIA4,FZD7,FZD1,SMAD6,GUCY1A3,PPP1R16B,TRIM8,GPR27,CHST11,KIAA1024,FGF5,TRIM72,HIC1,TMEM25,SOX11,TMEM108,RGS7BP,MAPT,AUTS2,RNF220,RSPO3,HAND2,GBF1,CEP55,CD40,GPC6,PIK3CD,BMP2,GATA3,IRF4,MSX1,RBMS3,ZMYND11,DAAM2,PSME4,CMTM3,RAB34,SPG20,SLIT2,EYA4,APC2,WTIP,BIRC2,NCAM1,MAP3…
GO:0032879	Regulation of localization	60	2740	0.22	0.0062	9606.ENSP00000035383,9606.ENSP00000162749,9606.ENSP00000173229,9606.ENSP00000200457,9606.ENSP00000204604,9606.ENSP00000216274,9606.ENSP00000222812,9606.ENSP00000223215,9606.ENSP00000226218,9606.ENSP00000236671,9606.ENSP00000241337,9606.ENSP00000245451,9606.ENSP00000247182,9606.ENSP00000248121,9606.ENSP00000251268,9606.ENSP00000257290,9606.ENSP00000260356,9606.ENSP00000261205,9606.ENSP00000262231,…	LRRC7,TNFRSF1A,NTN1,TRIP6,CHRD,RIPK3,STX1A,MEST,VTN,CTSD,GSTM2,BMP4,SIX1,SYNGR3,MEGF8,PDGFRA,THBS1,SYT1,RIMS2,FOXF1,CPT1A,GRIA4,SLC6A1,CLIC6,GRASP,PDPN,KCNF1,ADCY1,TRIM8,GPR27,SH3GL3,SOX11,MAPT,KCNQ5,MGAT3,NRP2,RYR2,GBF1,PARD6B,NRG3,CD40,GPC6,PIK3CD,PCDH17,SEPT8,BMP2,GATA3,ZNF304,EVL,ITGA4,JAM2,CLDN5,PTPRG,CACNA2D3,SLIT2,BAI1,HCK,CNTN1,PTPRM,MDFIC
GO:0071310	Cellular response to organic substance	52	2369	0.22	0.0154	9606.ENSP00000162749,9606.ENSP00000204604,9606.ENSP00000222718,9606.ENSP00000222812,9606.ENSP00000227752,9606.ENSP00000241337,9606.ENSP00000245451,9606.ENSP00000247182,9606.ENSP00000251268,9606.ENSP00000257290,9606.ENSP00000257600,9606.ENSP00000260102,9606.ENSP00000260356,9606.ENSP00000262426,9606.ENSP00000262494,9606.ENSP00000265641,9606.ENSP00000274276,9606.ENSP00000279804,9606.ENSP00000286201,…	TNFRSF1A,CHRD,HOXA2,STX1A,IL10RA,GSTM2,BMP4,SIX1,MEGF8,PDGFRA,DTX1,MRPL15,THBS1,FOXF1,GNAO1,CPT1A,OSMR,CTF1,FZD7,SMAD6,VCAM1,ADCY1,TRIM8,FGF5,TRIM41,TMEM108,TCF7,MAPT,CCRL2,NRP2,COL4A2,PAX9,RYR2,MNDA,CD40,HRH2,PIK3CD,BMP2,GATA3,IRF4,MSX1,TRIM71,EVL,ITGA4,PSME4,CLDN5,HLA-DPB1,SLIT2,HCK,BIRC2,NCAM1,MAP3K14
GO:0051128	Regulation of cellular component organization	52	2402	0.22	0.02	9606.ENSP00000035383,9606.ENSP00000162749,9606.ENSP00000173229,9606.ENSP00000222812,9606.ENSP00000223357,9606.ENSP00000226218,9606.ENSP00000227752,9606.ENSP00000239461,9606.ENSP00000245451,9606.ENSP00000247182,9606.ENSP00000251268,9606.ENSP00000257290,9606.ENSP00000260356,9606.ENSP00000261205,9606.ENSP00000262231,9606.ENSP00000263073,9606.ENSP00000287934,9606.ENSP00000288840,9606.ENSP00000294489,…	LRRC7,TNFRSF1A,NTN1,STX1A,AEBP1,VTN,IL10RA,PRRX1,BMP4,SIX1,MEGF8,PDGFRA,THBS1,SYT1,RIMS2,SMG6,FZD1,SMAD6,PDPN,LRFN5,PPP1R16B,SDC2,KIAA1024,DPYSL2,SH3GL3,MAPT,AUTS2,NRP2,KAZALD1,COL5A1,NRG3,SYNDIG1,GPC6,SLITRK5,SEPT8,GATA3,MSX1,ZNF304,EVL,CLDN5,SDK1,SPG20,FBLIM1,PTPRG,LPHN3,SLIT2,BAI1,APC2,HCK,CNTN1,BIRC2,CDH4
GO:0048584	Positive regulation of response to stimulus	49	2257	0.22	0.0264	9606.ENSP00000162749,9606.ENSP00000200457,9606.ENSP00000216274,9606.ENSP00000222812,9606.ENSP00000226218,9606.ENSP00000227752,9606.ENSP00000239461,9606.ENSP00000241337,9606.ENSP00000245451,9606.ENSP00000251268,9606.ENSP00000257290,9606.ENSP00000260356,9606.ENSP00000262231,9606.ENSP00000262593,9606.ENSP00000264956,9606.ENSP00000274276,9606.ENSP00000279804,9606.ENSP00000286201,9606.ENSP00000294489,…	TNFRSF1A,TRIP6,RIPK3,STX1A,VTN,IL10RA,PRRX1,GSTM2,BMP4,MEGF8,PDGFRA,THBS1,RIMS2,DOK5,EVC,OSMR,CTF1,FZD7,PDPN,GUCY1A3,TRIM8,GPR27,FGF5,HIC1,SOX11,TMEM108,AUTS2,RNF220,RSPO3,HAND2,CR1,MNDA,CD40,PIK3CD,BMP2,GATA3,MSX1,DAAM2,PSME4,CMTM3,HLA-DPB1,RAB34,SLIT2,EYA4,EID3,HCK,BIRC2,MAP3K14,MDFIC
GO:0009891	Positive regulation of biosynthetic process	45	2040	0.22	0.0315	9606.ENSP00000162749,9606.ENSP00000216274,9606.ENSP00000222718,9606.ENSP00000222726,9606.ENSP00000239461,9606.ENSP00000245451,9606.ENSP00000247182,9606.ENSP00000257600,9606.ENSP00000259806,9606.ENSP00000260356,9606.ENSP00000261416,9606.ENSP00000262426,9606.ENSP00000270722,9606.ENSP00000282549,9606.ENSP00000286201,9606.ENSP00000287934,9606.ENSP00000288840,9606.ENSP00000290399,9606.ENSP00000292928,…	TNFRSF1A,RIPK3,HOXA2,HOXA5,PRRX1,BMP4,SIX1,DTX1,FOXF2,THBS1,HEXB,FOXF1,PRDM16,OTX1,FZD7,FZD1,SMAD6,SIM2,ZNF382,SOX8,SOX11,IKZF1,TCF7,TCEA2,AUTS2,TOX2,NPAS3,HAND2,PAX9,CD40,TFAP2E,BMP2,GATA3,IRF4,MSX1,RBMS3,ZNF304,PRR16,NFIC,DLX6,ZFHX4,BAI1,BIRC2,HOXA3,MDFIC
GO:0031328	Positive regulation of cellular biosynthetic process	44	2005	0.22	0.0366	9606.ENSP00000162749,9606.ENSP00000216274,9606.ENSP00000222718,9606.ENSP00000222726,9606.ENSP00000239461,9606.ENSP00000245451,9606.ENSP00000247182,9606.ENSP00000257600,9606.ENSP00000259806,9606.ENSP00000260356,9606.ENSP00000261416,9606.ENSP00000262426,9606.ENSP00000270722,9606.ENSP00000282549,9606.ENSP00000286201,9606.ENSP00000287934,9606.ENSP00000288840,9606.ENSP00000290399,9606.ENSP00000292928,…	TNFRSF1A,RIPK3,HOXA2,HOXA5,PRRX1,BMP4,SIX1,DTX1,FOXF2,THBS1,HEXB,FOXF1,PRDM16,OTX1,FZD7,FZD1,SMAD6,SIM2,ZNF382,SOX8,SOX11,IKZF1,TCF7,TCEA2,AUTS2,TOX2,NPAS3,HAND2,PAX9,CD40,TFAP2E,BMP2,GATA3,IRF4,MSX1,RBMS3,ZNF304,PRR16,NFIC,DLX6,ZFHX4,BIRC2,HOXA3,MDFIC
GO:0010628	Positive regulation of gene expression	50	2337	0.21	0.0299	9606.ENSP00000162749,9606.ENSP00000222718,9606.ENSP00000222726,9606.ENSP00000239461,9606.ENSP00000245451,9606.ENSP00000247182,9606.ENSP00000259806,9606.ENSP00000260356,9606.ENSP00000261416,9606.ENSP00000262231,9606.ENSP00000262426,9606.ENSP00000270722,9606.ENSP00000282549,9606.ENSP00000286201,9606.ENSP00000287934,9606.ENSP00000288840,9606.ENSP00000290399,9606.ENSP00000292928,9606.ENSP00000293894,…	TNFRSF1A,HOXA2,HOXA5,PRRX1,BMP4,SIX1,FOXF2,THBS1,HEXB,RIMS2,FOXF1,PRDM16,OTX1,FZD7,FZD1,SMAD6,SIM2,ZNF382,SOX8,SOX11,IKZF1,TCF7,TCEA2,AUTS2,LIN28B,TOX2,NPAS3,HAND2,PAX9,MNDA,CD40,TFAP2E,PIK3CD,BMP2,GATA3,IRF4,MSX1,RBMS3,ZNF304,LRRFIP1,PRR16,CLDN5,NFIC,HLA-DPB1,DLX6,ZFHX4,CNTN1,NLRP1,HOXA3,MDFIC
GO:0009605	Response to external stimulus	49	2310	0.21	0.0365	9606.ENSP00000162749,9606.ENSP00000173229,9606.ENSP00000216274,9606.ENSP00000222718,9606.ENSP00000227752,9606.ENSP00000229708,9606.ENSP00000245451,9606.ENSP00000256509,9606.ENSP00000257290,9606.ENSP00000260356,9606.ENSP00000262426,9606.ENSP00000262593,9606.ENSP00000264428,9606.ENSP00000288840,9606.ENSP00000294728,9606.ENSP00000302120,9606.ENSP00000309539,9606.ENSP00000311257,9606.ENSP00000320869,…	TNFRSF1A,NTN1,RIPK3,HOXA2,IL10RA,ULBP1,BMP4,CHL1,PDGFRA,THBS1,FOXF1,DOK5,GLRB,SMAD6,VCAM1,TRIM8,DPYSL2,STOX2,TRIM41,ALDH1A3,UNC5A,CCRL2,NRP2,CNTNAP2,RYR2,CR1,GBF1,NRG3,CD40,PIK3CD,BMP2,GATA3,IRF4,DOK6,EPHA6,EVL,ITGA4,CNTN4,ZMYND11,CMTM3,HLA-DPB1,SLIT2,BAI1,HCK,PTPRM,NLRP1,NCAM1,MAP3K14,CDH4
GO:0048522	Positive regulation of cellular process	113	5579	0.19	3.9e-05	9606.ENSP00000035383,9606.ENSP00000162749,9606.ENSP00000173229,9606.ENSP00000200457,9606.ENSP00000204604,9606.ENSP00000216274,9606.ENSP00000222718,9606.ENSP00000222726,9606.ENSP00000222812,9606.ENSP00000226218,9606.ENSP00000227752,9606.ENSP00000236671,9606.ENSP00000239461,9606.ENSP00000241337,9606.ENSP00000245451,9606.ENSP00000247182,9606.ENSP00000251268,9606.ENSP00000257290,9606.ENSP00000257600,…	LRRC7,TNFRSF1A,NTN1,TRIP6,CHRD,RIPK3,HOXA2,HOXA5,STX1A,VTN,IL10RA,CTSD,PRRX1,GSTM2,BMP4,SIX1,MEGF8,PDGFRA,DTX1,FOXF2,THBS1,SYT1,HEXB,RIMS2,FOXF1,DOK5,EVC,CPT1A,PRDM16,OSMR,CTF1,OTX1,FZD7,FZD1,SMAD6,SIM2,ZNF382,SOX8,PDPN,VCAM1,GUCY1A3,ADCY1,PPP1R16B,TRIM8,GPR27,SPSB4,FGF5,HIC1,COL26A1,SH3GL3,RNF144A,SOX11,TMEM108,IKZF1,ALDH1A3,TCF7,MAPT,TCEA2,AUTS2,LIN28B,TOX2,MGAT3,RNF220,NPAS3,RSPO3,HAND2,NRP2,P…
GO:1903506	Regulation of nucleic acid-templated transcription	71	3447	0.19	0.0071	9606.ENSP00000162749,9606.ENSP00000216274,9606.ENSP00000222718,9606.ENSP00000222726,9606.ENSP00000222728,9606.ENSP00000223357,9606.ENSP00000230321,9606.ENSP00000239461,9606.ENSP00000245451,9606.ENSP00000247182,9606.ENSP00000253144,9606.ENSP00000255465,9606.ENSP00000257600,9606.ENSP00000259806,9606.ENSP00000261416,9606.ENSP00000262426,9606.ENSP00000270722,9606.ENSP00000282549,9606.ENSP00000286201,…	TNFRSF1A,RIPK3,HOXA2,HOXA5,HOXA6,AEBP1,MDFI,PRRX1,BMP4,SIX1,ZNF331,CCNA1,DTX1,FOXF2,HEXB,FOXF1,PRDM16,OTX1,FZD7,FZD1,SMAD6,SIM2,SSU72,ZNF382,SOX8,ADCY1,PKNOX2,TRIM8,ZNF471,STOX2,HIC1,BHLHE22,DMRTA1,TRIM41,SOX11,ZNF85,IKZF1,RIPPLY3,ZNF20,TCF7,TCEA2,AUTS2,TOX2,NPAS3,HAND2,PAX9,CD40,TFAP2E,BMP2,GATA3,IRF4,MSX1,ZNF304,LRRFIP1,IRX5,ZNF197,ZNF788,ZMYND11,PSME4,ZNF793,NFIC,ZNF492,DLX6,ZFHX4,ZNF135,HCK,W…
GO:0006355	Regulation of transcription, DNA-templated	69	3388	0.19	0.0114	9606.ENSP00000162749,9606.ENSP00000216274,9606.ENSP00000222718,9606.ENSP00000222726,9606.ENSP00000222728,9606.ENSP00000223357,9606.ENSP00000230321,9606.ENSP00000239461,9606.ENSP00000245451,9606.ENSP00000247182,9606.ENSP00000253144,9606.ENSP00000255465,9606.ENSP00000259806,9606.ENSP00000261416,9606.ENSP00000262426,9606.ENSP00000270722,9606.ENSP00000282549,9606.ENSP00000286201,9606.ENSP00000287934,…	TNFRSF1A,RIPK3,HOXA2,HOXA5,HOXA6,AEBP1,MDFI,PRRX1,BMP4,SIX1,ZNF331,CCNA1,FOXF2,HEXB,FOXF1,PRDM16,OTX1,FZD7,FZD1,SMAD6,SIM2,SSU72,ZNF382,SOX8,ADCY1,PKNOX2,TRIM8,ZNF471,STOX2,HIC1,BHLHE22,DMRTA1,TRIM41,SOX11,ZNF85,IKZF1,RIPPLY3,ZNF20,TCF7,TCEA2,AUTS2,TOX2,NPAS3,HAND2,PAX9,CD40,TFAP2E,BMP2,GATA3,IRF4,MSX1,ZNF304,LRRFIP1,IRX5,ZNF197,ZNF788,ZMYND11,PSME4,ZNF793,NFIC,ZNF492,DLX6,ZFHX4,ZNF135,HCK,WTIP,Z…
GO:0070887	Cellular response to chemical stimulus	59	2919	0.19	0.0333	9606.ENSP00000162749,9606.ENSP00000173229,9606.ENSP00000204604,9606.ENSP00000216274,9606.ENSP00000222718,9606.ENSP00000222812,9606.ENSP00000227752,9606.ENSP00000241337,9606.ENSP00000245451,9606.ENSP00000247182,9606.ENSP00000251268,9606.ENSP00000257290,9606.ENSP00000257600,9606.ENSP00000260102,9606.ENSP00000260356,9606.ENSP00000261205,9606.ENSP00000262426,9606.ENSP00000262494,9606.ENSP00000264424,…	TNFRSF1A,NTN1,CHRD,RIPK3,HOXA2,STX1A,IL10RA,GSTM2,BMP4,SIX1,MEGF8,PDGFRA,DTX1,MRPL15,THBS1,SYT1,FOXF1,GNAO1,GUCY1B3,CPT1A,OSMR,CTF1,FZD7,SMAD6,VCAM1,ADCY1,TRIM8,GSTM1,FGF5,TRIM41,TMEM108,TCF7,MAPT,MGAT3,CCRL2,NRP2,COL4A2,PAX9,RYR2,MNDA,GBF1,CD40,HRH2,PIK3CD,BMP2,GATA3,IRF4,MSX1,TRIM71,EVL,ITGA4,PSME4,CLDN5,HLA-DPB1,SLIT2,HCK,BIRC2,NCAM1,MAP3K14
GO:0048583	Regulation of response to stimulus	82	4114	0.18	0.0053	9606.ENSP00000035383,9606.ENSP00000162749,9606.ENSP00000173229,9606.ENSP00000200457,9606.ENSP00000204604,9606.ENSP00000216274,9606.ENSP00000222812,9606.ENSP00000226218,9606.ENSP00000227752,9606.ENSP00000229708,9606.ENSP00000230321,9606.ENSP00000239461,9606.ENSP00000241337,9606.ENSP00000245451,9606.ENSP00000251268,9606.ENSP00000257290,9606.ENSP00000257600,9606.ENSP00000260356,9606.ENSP00000262231,…	LRRC7,TNFRSF1A,NTN1,TRIP6,CHRD,RIPK3,STX1A,VTN,IL10RA,ULBP1,MDFI,PRRX1,GSTM2,BMP4,MEGF8,PDGFRA,DTX1,THBS1,RIMS2,FOXF1,DOK5,EVC,PRDM16,OSMR,CTF1,GRIA4,FZD7,FZD1,SMAD6,PDPN,VCAM1,GUCY1A3,LRFN5,PPP1R16B,TRIM8,GPR27,CHST11,KIAA1024,FGF5,TRIM72,HIC1,TMEM25,SOX11,TMEM108,RGS7BP,MAPT,AUTS2,RNF220,RSPO3,HAND2,CR1,MNDA,GBF1,CEP55,CD40,GPC6,PIK3CD,BMP2,GATA3,IRF4,MSX1,RBMS3,ITGA4,ZMYND11,DAAM2,PSME4,CMTM3,…
GO:0051173	Positive regulation of nitrogen compound metabolic process	64	3239	0.18	0.0332	9606.ENSP00000162749,9606.ENSP00000216274,9606.ENSP00000222718,9606.ENSP00000222726,9606.ENSP00000226218,9606.ENSP00000236671,9606.ENSP00000239461,9606.ENSP00000245451,9606.ENSP00000247182,9606.ENSP00000257290,9606.ENSP00000257600,9606.ENSP00000259806,9606.ENSP00000260356,9606.ENSP00000261416,9606.ENSP00000262426,9606.ENSP00000262593,9606.ENSP00000270722,9606.ENSP00000279804,9606.ENSP00000282549,…	TNFRSF1A,RIPK3,HOXA2,HOXA5,VTN,CTSD,PRRX1,BMP4,SIX1,PDGFRA,DTX1,FOXF2,THBS1,HEXB,FOXF1,DOK5,PRDM16,CTF1,OTX1,FZD7,FZD1,SMAD6,SIM2,ZNF382,SOX8,ADCY1,PPP1R16B,SPSB4,RNF144A,SOX11,IKZF1,TCF7,MAPT,TCEA2,AUTS2,LIN28B,TOX2,NPAS3,HAND2,PAX9,CR1,NRG3,CD40,TFAP2E,BMP2,GATA3,IRF4,MSX1,TRIM71,RBMS3,ZNF304,PSME4,PRR16,NFIC,DLX6,ZFHX4,EYA4,APC2,CNTN1,BIRC2,NLRP1,MAP3K14,HOXA3,MDFIC
GO:0032501	Multicellular organismal process	134	6933	0.17	1.58e-05	9606.ENSP00000035383,9606.ENSP00000061240,9606.ENSP00000162749,9606.ENSP00000173229,9606.ENSP00000200457,9606.ENSP00000204604,9606.ENSP00000216274,9606.ENSP00000222718,9606.ENSP00000222726,9606.ENSP00000222728,9606.ENSP00000226218,9606.ENSP00000230321,9606.ENSP00000239461,9606.ENSP00000241337,9606.ENSP00000245451,9606.ENSP00000247182,9606.ENSP00000248121,9606.ENSP00000251268,9606.ENSP00000255465,…	LRRC7,TLL1,TNFRSF1A,NTN1,TRIP6,CHRD,RIPK3,HOXA2,HOXA5,HOXA6,VTN,MDFI,PRRX1,GSTM2,BMP4,SIX1,SYNGR3,MEGF8,CCNA1,CHL1,PDGFRA,DTX1,FOXF2,THBS1,SYT1,HEXB,RIMS2,FOXF1,GNAO1,DOK5,CHST8,GUCY1B3,GLRB,EVC,VCAN,PRDM16,CTF1,FREM2,GRIA4,OTX1,FZD7,SLC6A1,FZD1,PREX2,SMAD6,SIM2,CHRNE,SOX8,PDPN,VCAM1,GUCY1A3,ADCY1,TRIM8,CHST11,SDC2,KIAA1024,CHST2,DPYSL2,STOX2,FGF5,SNTG2,TRIM72,HIC1,BHLHE22,DMRTA1,SH3GL3,SOX11,TME…
GO:0048518	Positive regulation of biological process	119	6112	0.17	0.00011	9606.ENSP00000035383,9606.ENSP00000162749,9606.ENSP00000173229,9606.ENSP00000200457,9606.ENSP00000204604,9606.ENSP00000216274,9606.ENSP00000222718,9606.ENSP00000222726,9606.ENSP00000222812,9606.ENSP00000226218,9606.ENSP00000227752,9606.ENSP00000236671,9606.ENSP00000239461,9606.ENSP00000241337,9606.ENSP00000245451,9606.ENSP00000247182,9606.ENSP00000248121,9606.ENSP00000251268,9606.ENSP00000257290,…	LRRC7,TNFRSF1A,NTN1,TRIP6,CHRD,RIPK3,HOXA2,HOXA5,STX1A,VTN,IL10RA,CTSD,PRRX1,GSTM2,BMP4,SIX1,SYNGR3,MEGF8,PDGFRA,DTX1,FOXF2,THBS1,SYT1,HEXB,RIMS2,FOXF1,DOK5,EVC,CPT1A,PRDM16,OSMR,CTF1,OTX1,FZD7,SLC6A1,FZD1,SMAD6,SIM2,ZNF382,SOX8,PDPN,VCAM1,GUCY1A3,ADCY1,PPP1R16B,TRIM8,GPR27,SPSB4,FGF5,HIC1,COL26A1,SH3GL3,TRIM41,RNF144A,SOX11,TMEM108,IKZF1,ALDH1A3,TCF7,MAPT,TCEA2,AUTS2,LIN28B,TOX2,MGAT3,RNF220,NPA…
GO:0051252	Regulation of RNA metabolic process	73	3722	0.17	0.0183	9606.ENSP00000162749,9606.ENSP00000216274,9606.ENSP00000222718,9606.ENSP00000222726,9606.ENSP00000222728,9606.ENSP00000223357,9606.ENSP00000230321,9606.ENSP00000239461,9606.ENSP00000245451,9606.ENSP00000247182,9606.ENSP00000253144,9606.ENSP00000255465,9606.ENSP00000257600,9606.ENSP00000259806,9606.ENSP00000261416,9606.ENSP00000262426,9606.ENSP00000270722,9606.ENSP00000282549,9606.ENSP00000286201,…	TNFRSF1A,RIPK3,HOXA2,HOXA5,HOXA6,AEBP1,MDFI,PRRX1,BMP4,SIX1,ZNF331,CCNA1,DTX1,FOXF2,HEXB,FOXF1,PRDM16,OTX1,FZD7,FZD1,SMAD6,SIM2,SSU72,ZNF382,SOX8,ADCY1,PKNOX2,TRIM8,ZNF471,STOX2,HIC1,BHLHE22,DMRTA1,TRIM41,SOX11,ZNF85,IKZF1,RIPPLY3,ZNF20,TCF7,TCEA2,AUTS2,LIN28B,TOX2,NPAS3,HAND2,PAX9,CD40,TFAP2E,BMP2,GATA3,IRF4,MSX1,TRIM71,ZNF304,LRRFIP1,IRX5,ZNF197,ZNF788,ZMYND11,PSME4,ZNF793,NFIC,ZNF492,DLX6,ZFHX…
GO:0010604	Positive regulation of macromolecule metabolic process	70	3600	0.17	0.0283	9606.ENSP00000162749,9606.ENSP00000216274,9606.ENSP00000222718,9606.ENSP00000222726,9606.ENSP00000226218,9606.ENSP00000236671,9606.ENSP00000239461,9606.ENSP00000245451,9606.ENSP00000247182,9606.ENSP00000257290,9606.ENSP00000257600,9606.ENSP00000259806,9606.ENSP00000260356,9606.ENSP00000261416,9606.ENSP00000262231,9606.ENSP00000262426,9606.ENSP00000262593,9606.ENSP00000270722,9606.ENSP00000279804,…	TNFRSF1A,RIPK3,HOXA2,HOXA5,VTN,CTSD,PRRX1,BMP4,SIX1,PDGFRA,DTX1,FOXF2,THBS1,HEXB,RIMS2,FOXF1,DOK5,PRDM16,CTF1,OTX1,FZD7,FZD1,SMAD6,SIM2,ZNF382,SOX8,ADCY1,PPP1R16B,SPSB4,RNF144A,SOX11,IKZF1,TCF7,MAPT,TCEA2,AUTS2,LIN28B,TOX2,NPAS3,HAND2,PAX9,CR1,MNDA,NRG3,CD40,TFAP2E,PIK3CD,BMP2,GATA3,IRF4,MSX1,TRIM71,RBMS3,ZNF304,LRRFIP1,PSME4,PRR16,CLDN5,NFIC,HLA-DPB1,DLX6,ZFHX4,EYA4,APC2,CNTN1,BIRC2,NLRP1,MAP3K1…
GO:0031325	Positive regulation of cellular metabolic process	67	3413	0.17	0.0297	9606.ENSP00000162749,9606.ENSP00000216274,9606.ENSP00000222718,9606.ENSP00000222726,9606.ENSP00000226218,9606.ENSP00000236671,9606.ENSP00000239461,9606.ENSP00000245451,9606.ENSP00000247182,9606.ENSP00000257290,9606.ENSP00000257600,9606.ENSP00000259806,9606.ENSP00000260356,9606.ENSP00000261416,9606.ENSP00000262426,9606.ENSP00000262593,9606.ENSP00000265641,9606.ENSP00000270722,9606.ENSP00000279804,…	TNFRSF1A,RIPK3,HOXA2,HOXA5,VTN,CTSD,PRRX1,BMP4,SIX1,PDGFRA,DTX1,FOXF2,THBS1,HEXB,FOXF1,DOK5,CPT1A,PRDM16,CTF1,OTX1,FZD7,FZD1,SMAD6,SIM2,ZNF382,SOX8,ADCY1,PPP1R16B,TRIM8,SPSB4,RNF144A,SOX11,IKZF1,TCF7,MAPT,TCEA2,AUTS2,LIN28B,TOX2,NPAS3,HAND2,PAX9,CR1,NRG3,CD40,TFAP2E,BMP2,GATA3,IRF4,MSX1,TRIM71,RBMS3,EPHA6,ZNF304,PSME4,PRR16,NFIC,DLX6,ZFHX4,BAI1,EYA4,CNTN1,BIRC2,NLRP1,MAP3K14,HOXA3,MDFIC
GO:0023052	Signaling	99	5239	0.16	0.0048	9606.ENSP00000035383,9606.ENSP00000162749,9606.ENSP00000173229,9606.ENSP00000200457,9606.ENSP00000204604,9606.ENSP00000216274,9606.ENSP00000222726,9606.ENSP00000222812,9606.ENSP00000227752,9606.ENSP00000241337,9606.ENSP00000245451,9606.ENSP00000251268,9606.ENSP00000256509,9606.ENSP00000257290,9606.ENSP00000257600,9606.ENSP00000261205,9606.ENSP00000262231,9606.ENSP00000262426,9606.ENSP00000262494,…	LRRC7,TNFRSF1A,NTN1,TRIP6,CHRD,RIPK3,HOXA5,STX1A,IL10RA,GSTM2,BMP4,MEGF8,CHL1,PDGFRA,DTX1,SYT1,RIMS2,FOXF1,GNAO1,DOK5,PPP1R12C,GUCY1B3,GLRB,PDE8B,EVC,OSMR,CTF1,GRIA4,STK32B,FZD7,SLC6A1,FZD1,PREX2,SMAD6,GRASP,CHRNE,SOX8,PDPN,VCAM1,GUCY1A3,ADCY1,TRIM8,GPR27,SDC2,DPYSL2,SPSB4,FGF5,HIC1,SH3GL3,SOX11,UNC5A,RGS7BP,TCF7,MAPT,RSPO3,CCRL2,VN1R2,NRP2,COL4A2,CNTNAP2,RYR2,CR1,MNDA,NRG3,CD40,COL15A1,GPC6,SLIT…
GO:0007165	Signal transduction	92	4876	0.16	0.0096	9606.ENSP00000035383,9606.ENSP00000162749,9606.ENSP00000173229,9606.ENSP00000200457,9606.ENSP00000204604,9606.ENSP00000216274,9606.ENSP00000222812,9606.ENSP00000227752,9606.ENSP00000241337,9606.ENSP00000245451,9606.ENSP00000251268,9606.ENSP00000256509,9606.ENSP00000257290,9606.ENSP00000257600,9606.ENSP00000262231,9606.ENSP00000262426,9606.ENSP00000262494,9606.ENSP00000262593,9606.ENSP00000263433,…	LRRC7,TNFRSF1A,NTN1,TRIP6,CHRD,RIPK3,STX1A,IL10RA,GSTM2,BMP4,MEGF8,CHL1,PDGFRA,DTX1,RIMS2,FOXF1,GNAO1,DOK5,PPP1R12C,GUCY1B3,GLRB,PDE8B,EVC,OSMR,CTF1,GRIA4,STK32B,FZD7,FZD1,PREX2,SMAD6,GRASP,CHRNE,SOX8,PDPN,VCAM1,GUCY1A3,ADCY1,TRIM8,GPR27,SDC2,DPYSL2,SPSB4,FGF5,HIC1,SH3GL3,SOX11,UNC5A,RGS7BP,TCF7,RSPO3,CCRL2,VN1R2,NRP2,COL4A2,RYR2,CR1,MNDA,NRG3,CD40,COL15A1,GPC6,HRH2,PIK3CD,BMP2,GATA3,IRF4,MSX1,TR…
GO:0010556	Regulation of macromolecule biosynthetic process	76	3976	0.16	0.0254	9606.ENSP00000162749,9606.ENSP00000216274,9606.ENSP00000222718,9606.ENSP00000222726,9606.ENSP00000222728,9606.ENSP00000223357,9606.ENSP00000230321,9606.ENSP00000239461,9606.ENSP00000245451,9606.ENSP00000247182,9606.ENSP00000253144,9606.ENSP00000255465,9606.ENSP00000257600,9606.ENSP00000259806,9606.ENSP00000260356,9606.ENSP00000261416,9606.ENSP00000262426,9606.ENSP00000263073,9606.ENSP00000270722,…	TNFRSF1A,RIPK3,HOXA2,HOXA5,HOXA6,AEBP1,MDFI,PRRX1,BMP4,SIX1,ZNF331,CCNA1,DTX1,FOXF2,THBS1,HEXB,FOXF1,SMG6,PRDM16,OTX1,FZD7,FZD1,SMAD6,SIM2,SSU72,ZNF382,SOX8,ADCY1,PKNOX2,TRIM8,ZNF471,STOX2,HIC1,BHLHE22,DMRTA1,TRIM41,SOX11,ZNF85,IKZF1,RIPPLY3,ZNF20,TCF7,TCEA2,AUTS2,TOX2,NPAS3,HAND2,PAX9,CD40,TFAP2E,BMP2,GATA3,IRF4,MSX1,TRIM71,RBMS3,ZNF304,LRRFIP1,IRX5,ZNF197,ZNF788,ZMYND11,PSME4,PRR16,ZNF793,NFIC,…
GO:2000112	Regulation of cellular macromolecule biosynthetic process	74	3878	0.16	0.0305	9606.ENSP00000162749,9606.ENSP00000216274,9606.ENSP00000222718,9606.ENSP00000222726,9606.ENSP00000222728,9606.ENSP00000223357,9606.ENSP00000230321,9606.ENSP00000239461,9606.ENSP00000245451,9606.ENSP00000247182,9606.ENSP00000253144,9606.ENSP00000255465,9606.ENSP00000259806,9606.ENSP00000260356,9606.ENSP00000261416,9606.ENSP00000262426,9606.ENSP00000263073,9606.ENSP00000270722,9606.ENSP00000282549,…	TNFRSF1A,RIPK3,HOXA2,HOXA5,HOXA6,AEBP1,MDFI,PRRX1,BMP4,SIX1,ZNF331,CCNA1,FOXF2,THBS1,HEXB,FOXF1,SMG6,PRDM16,OTX1,FZD7,FZD1,SMAD6,SIM2,SSU72,ZNF382,SOX8,ADCY1,PKNOX2,TRIM8,ZNF471,STOX2,HIC1,BHLHE22,DMRTA1,TRIM41,SOX11,ZNF85,IKZF1,RIPPLY3,ZNF20,TCF7,TCEA2,AUTS2,TOX2,NPAS3,HAND2,PAX9,CD40,TFAP2E,BMP2,GATA3,IRF4,MSX1,TRIM71,RBMS3,ZNF304,LRRFIP1,IRX5,ZNF197,ZNF788,ZMYND11,PSME4,PRR16,ZNF793,NFIC,ZNF49…
GO:0009893	Positive regulation of metabolic process	74	3893	0.16	0.0332	9606.ENSP00000162749,9606.ENSP00000216274,9606.ENSP00000222718,9606.ENSP00000222726,9606.ENSP00000226218,9606.ENSP00000236671,9606.ENSP00000239461,9606.ENSP00000245451,9606.ENSP00000247182,9606.ENSP00000257290,9606.ENSP00000257600,9606.ENSP00000259806,9606.ENSP00000260356,9606.ENSP00000261416,9606.ENSP00000262231,9606.ENSP00000262426,9606.ENSP00000262593,9606.ENSP00000265641,9606.ENSP00000270722,…	TNFRSF1A,RIPK3,HOXA2,HOXA5,VTN,CTSD,PRRX1,BMP4,SIX1,PDGFRA,DTX1,FOXF2,THBS1,HEXB,RIMS2,FOXF1,DOK5,CPT1A,PRDM16,CTF1,OTX1,FZD7,FZD1,SMAD6,SIM2,ZNF382,SOX8,ADCY1,PPP1R16B,TRIM8,SPSB4,RNF144A,SOX11,IKZF1,TCF7,MAPT,TCEA2,AUTS2,LIN28B,TOX2,NPAS3,HAND2,PAX9,CR1,MNDA,NRG3,CD40,TFAP2E,PIK3CD,BMP2,GATA3,IRF4,MSX1,TRIM71,RBMS3,EPHA6,ZNF304,LRRFIP1,PSME4,PRR16,CLDN5,NFIC,HLA-DPB1,DLX6,ZFHX4,BAI1,EYA4,APC2,C…
GO:0016043	Cellular component organization	101	5447	0.15	0.0074	9606.ENSP00000061240,9606.ENSP00000162749,9606.ENSP00000173229,9606.ENSP00000200457,9606.ENSP00000216274,9606.ENSP00000222718,9606.ENSP00000222812,9606.ENSP00000226218,9606.ENSP00000251268,9606.ENSP00000252087,9606.ENSP00000253237,9606.ENSP00000255465,9606.ENSP00000256509,9606.ENSP00000257290,9606.ENSP00000258383,9606.ENSP00000259806,9606.ENSP00000260102,9606.ENSP00000260356,9606.ENSP00000261205,…	TLL1,TNFRSF1A,NTN1,TRIP6,RIPK3,HOXA2,STX1A,VTN,MEGF8,PCDHGC5,GRWD1,CCNA1,CHL1,PDGFRA,MRPL44,FOXF2,MRPL15,THBS1,SYT1,HEXB,FOXF1,DOK5,SMG6,GLRB,VCAN,RPL3L,PRDM16,SYCP2L,SLC6A1,FZD1,PREX2,PDPN,VCAM1,KCNF1,ADCY1,LRFN5,PCDHGC4,SDC2,DPYSL2,PCDHGC3,TRIM72,TMEM108,IKZF1,ALDH1A3,UNC5A,C11orf88,TCF7,MAPT,AUTS2,CORO6,NRP2,COL4A2,CNTNAP2,ATP8B2,GBF1,KAZALD1,CEP55,PARD6B,COL5A1,NRG3,CD40,COL15A1,GPC6,SLITRK5,…
GO:0007154	Cell communication	99	5320	0.15	0.0076	9606.ENSP00000035383,9606.ENSP00000162749,9606.ENSP00000173229,9606.ENSP00000200457,9606.ENSP00000204604,9606.ENSP00000216274,9606.ENSP00000222726,9606.ENSP00000222812,9606.ENSP00000227752,9606.ENSP00000241337,9606.ENSP00000245451,9606.ENSP00000251268,9606.ENSP00000256509,9606.ENSP00000257290,9606.ENSP00000257600,9606.ENSP00000261205,9606.ENSP00000262231,9606.ENSP00000262426,9606.ENSP00000262494,…	LRRC7,TNFRSF1A,NTN1,TRIP6,CHRD,RIPK3,HOXA5,STX1A,IL10RA,GSTM2,BMP4,MEGF8,CHL1,PDGFRA,DTX1,SYT1,RIMS2,FOXF1,GNAO1,DOK5,PPP1R12C,GUCY1B3,GLRB,PDE8B,EVC,OSMR,CTF1,FREM2,GRIA4,STK32B,FZD7,SLC6A1,FZD1,PREX2,SMAD6,GRASP,CHRNE,SOX8,PDPN,VCAM1,GUCY1A3,ADCY1,TRIM8,GPR27,SDC2,DPYSL2,SPSB4,FGF5,HIC1,SH3GL3,SOX11,UNC5A,RGS7BP,TCF7,MAPT,RSPO3,CCRL2,VN1R2,NRP2,COL4A2,CNTNAP2,RYR2,CR1,MNDA,NRG3,CD40,COL15A1,GPC…
GO:0010468	Regulation of gene expression	90	4813	0.15	0.0144	9606.ENSP00000162749,9606.ENSP00000216274,9606.ENSP00000222247,9606.ENSP00000222718,9606.ENSP00000222726,9606.ENSP00000222728,9606.ENSP00000223357,9606.ENSP00000230321,9606.ENSP00000239461,9606.ENSP00000245451,9606.ENSP00000247182,9606.ENSP00000251268,9606.ENSP00000253144,9606.ENSP00000255465,9606.ENSP00000257290,9606.ENSP00000258383,9606.ENSP00000259806,9606.ENSP00000260356,9606.ENSP00000261416,…	TNFRSF1A,RIPK3,RPL18A,HOXA2,HOXA5,HOXA6,AEBP1,MDFI,PRRX1,BMP4,SIX1,MEGF8,ZNF331,CCNA1,PDGFRA,MRPL44,FOXF2,THBS1,HEXB,RIMS2,FOXF1,SMG6,PRDM16,OTX1,FZD7,FZD1,SMAD6,SIM2,SSU72,ZNF382,SOX8,ADCY1,PKNOX2,TRIM8,ZNF471,STOX2,FGF5,HIC1,BHLHE22,DMRTA1,TRIM41,SOX11,ZNF85,IKZF1,RIPPLY3,ZNF20,TCF7,MAPT,TCEA2,AUTS2,LIN28B,TOX2,NPAS3,HAND2,PAX9,MNDA,CD40,TFAP2E,PIK3CD,BMP2,GATA3,IRF4,MSX1,TRIM71,RBMS3,ZNF304,LR…
GO:0065008	Regulation of biological quality	76	4042	0.15	0.0353	9606.ENSP00000035383,9606.ENSP00000173229,9606.ENSP00000216274,9606.ENSP00000222726,9606.ENSP00000222812,9606.ENSP00000223215,9606.ENSP00000226218,9606.ENSP00000227752,9606.ENSP00000230321,9606.ENSP00000241337,9606.ENSP00000245451,9606.ENSP00000247182,9606.ENSP00000248121,9606.ENSP00000251268,9606.ENSP00000257290,9606.ENSP00000260356,9606.ENSP00000261205,9606.ENSP00000261416,9606.ENSP00000262231,…	LRRC7,NTN1,RIPK3,HOXA5,STX1A,MEST,VTN,IL10RA,MDFI,GSTM2,BMP4,SIX1,SYNGR3,MEGF8,PDGFRA,THBS1,SYT1,HEXB,RIMS2,CHST8,SMG6,GLRB,CPT1A,PRDM16,GRIA4,SLC6A1,FZD1,GRASP,CHRNE,SOX8,PDPN,GUCY1A3,ADCY1,LRFN5,GPR27,DPYSL2,TMEM25,SOX11,TMEM108,IKZF1,ALDH1A3,RGS7BP,MAPT,LIN28B,CCRL2,NRP2,RYR2,ATP8B2,CD40,SYNDIG1,GPC6,SLITRK5,HRH2,PIK3CD,SEPT8,BMP2,GATA3,IRF4,MSX1,TRIM71,EVL,IRX5,BCKDK,CNTN4,JAM2,PSME4,PRR16,CL…
GO:0019219	Regulation of nucleobase-containing compound metabolic process	75	3982	0.15	0.0364	9606.ENSP00000162749,9606.ENSP00000216274,9606.ENSP00000222718,9606.ENSP00000222726,9606.ENSP00000222728,9606.ENSP00000223357,9606.ENSP00000230321,9606.ENSP00000239461,9606.ENSP00000245451,9606.ENSP00000247182,9606.ENSP00000253144,9606.ENSP00000255465,9606.ENSP00000257600,9606.ENSP00000259806,9606.ENSP00000261416,9606.ENSP00000262426,9606.ENSP00000263073,9606.ENSP00000270722,9606.ENSP00000282549,…	TNFRSF1A,RIPK3,HOXA2,HOXA5,HOXA6,AEBP1,MDFI,PRRX1,BMP4,SIX1,ZNF331,CCNA1,DTX1,FOXF2,HEXB,FOXF1,SMG6,PRDM16,OTX1,FZD7,FZD1,SMAD6,SIM2,SSU72,ZNF382,SOX8,ADCY1,PKNOX2,TRIM8,ZNF471,STOX2,HIC1,BHLHE22,DMRTA1,TRIM41,SOX11,ZNF85,IKZF1,RIPPLY3,ZNF20,TCF7,TCEA2,AUTS2,LIN28B,TOX2,NPAS3,HAND2,PAX9,CD40,TFAP2E,BMP2,GATA3,IRF4,MSX1,TRIM71,ZNF304,LRRFIP1,IRX5,ZNF197,ZNF788,ZMYND11,PSME4,ZNF793,NFIC,ZNF492,DLX6…
GO:0042221	Response to chemical	80	4333	0.15	0.0385	9606.ENSP00000162749,9606.ENSP00000173229,9606.ENSP00000204604,9606.ENSP00000216274,9606.ENSP00000222247,9606.ENSP00000222718,9606.ENSP00000222812,9606.ENSP00000227752,9606.ENSP00000241337,9606.ENSP00000245451,9606.ENSP00000247182,9606.ENSP00000251268,9606.ENSP00000256509,9606.ENSP00000257290,9606.ENSP00000257600,9606.ENSP00000260102,9606.ENSP00000260356,9606.ENSP00000261205,9606.ENSP00000262426,…	TNFRSF1A,NTN1,CHRD,RIPK3,RPL18A,HOXA2,STX1A,IL10RA,GSTM2,BMP4,SIX1,MEGF8,CHL1,PDGFRA,DTX1,MRPL15,THBS1,SYT1,FOXF1,GNAO1,DOK5,GUCY1B3,GLRB,CPT1A,OSMR,CTF1,FZD7,SLC6A1,FZD1,SMAD6,CHRNE,VCAM1,ADCY1,TRIM8,DPYSL2,GSTM1,FGF5,TRIM41,TMEM108,UNC5A,TCF7,MAPT,MGAT3,CCRL2,VN1R2,NRP2,COL4A2,PAX9,RYR2,MNDA,GBF1,NRG3,CD40,SLITRK5,HRH2,PIK3CD,BMP2,GATA3,IRF4,DOK6,MSX1,TRIM71,EPHA6,EVL,ITGA4,CNTN4,PSME4,CLDN5,SD…
GO:0048519	Negative regulation of biological process	95	5389	0.13	0.0444	9606.ENSP00000162749,9606.ENSP00000173229,9606.ENSP00000204604,9606.ENSP00000222247,9606.ENSP00000222718,9606.ENSP00000222726,9606.ENSP00000223357,9606.ENSP00000226218,9606.ENSP00000227752,9606.ENSP00000230321,9606.ENSP00000239461,9606.ENSP00000241337,9606.ENSP00000245451,9606.ENSP00000247182,9606.ENSP00000251268,9606.ENSP00000256509,9606.ENSP00000257290,9606.ENSP00000257600,9606.ENSP00000258383,…	TNFRSF1A,NTN1,CHRD,RPL18A,HOXA2,HOXA5,AEBP1,VTN,IL10RA,MDFI,PRRX1,GSTM2,BMP4,SIX1,MEGF8,CHL1,PDGFRA,DTX1,MRPL44,FOXF2,THBS1,FOXF1,SMG6,PRDM16,FZD7,SLC6A1,FZD1,SMAD6,SIM2,ZNF382,SOX8,PDPN,GUCY1A3,LRFN5,PPP1R16B,TRIM8,CHST11,KIAA1024,TRIM72,HIC1,TMEM25,SH3GL3,SOX11,ZNF85,IKZF1,RIPPLY3,RGS7BP,TCF7,MAPT,LIN28B,MGAT3,HAND2,COL4A2,PAX9,RYR2,CR1,MNDA,COL5A1,NRG3,PIK3CD,PCDH17,BMP2,GATA3,IRF4,MSX1,TRIM71…
GO:0050789	Regulation of biological process	198	11475	0.12	6.81e-07	9606.ENSP00000035383,9606.ENSP00000162749,9606.ENSP00000173229,9606.ENSP00000200457,9606.ENSP00000204604,9606.ENSP00000216274,9606.ENSP00000222247,9606.ENSP00000222718,9606.ENSP00000222726,9606.ENSP00000222728,9606.ENSP00000222812,9606.ENSP00000223215,9606.ENSP00000223357,9606.ENSP00000226218,9606.ENSP00000227752,9606.ENSP00000229708,9606.ENSP00000230321,9606.ENSP00000236671,9606.ENSP00000239461,…	LRRC7,TNFRSF1A,NTN1,TRIP6,CHRD,RIPK3,RPL18A,HOXA2,HOXA5,HOXA6,STX1A,MEST,AEBP1,VTN,IL10RA,ULBP1,MDFI,CTSD,PRRX1,GSTM2,BMP4,SIX1,SYNGR3,MEGF8,ZNF331,CARD6,CCNA1,CHL1,PDGFRA,DTX1,MRPL44,FOXF2,THBS1,SYT1,HEXB,RIMS2,FOXF1,GNAO1,DOK5,SMG6,PPP1R12C,GUCY1B3,GLRB,PDE8B,EVC,CPT1A,PRDM16,OSMR,CTF1,GRIA4,OTX1,STK32B,FZD7,SLC6A1,FZD1,PREX2,SMAD6,CLIC6,SIM2,SSU72,ZNF382,GRASP,CHRNE,SOX8,PDPN,VCAM1,KCNF1,GUCY1…
GO:0050794	Regulation of cellular process	191	10932	0.12	8.55e-07	9606.ENSP00000035383,9606.ENSP00000162749,9606.ENSP00000173229,9606.ENSP00000200457,9606.ENSP00000204604,9606.ENSP00000216274,9606.ENSP00000222718,9606.ENSP00000222726,9606.ENSP00000222728,9606.ENSP00000222812,9606.ENSP00000223357,9606.ENSP00000226218,9606.ENSP00000227752,9606.ENSP00000230321,9606.ENSP00000236671,9606.ENSP00000239461,9606.ENSP00000241337,9606.ENSP00000245451,9606.ENSP00000247182,…	LRRC7,TNFRSF1A,NTN1,TRIP6,CHRD,RIPK3,HOXA2,HOXA5,HOXA6,STX1A,AEBP1,VTN,IL10RA,MDFI,CTSD,PRRX1,GSTM2,BMP4,SIX1,MEGF8,ZNF331,CARD6,CCNA1,CHL1,PDGFRA,DTX1,FOXF2,THBS1,SYT1,HEXB,RIMS2,FOXF1,GNAO1,DOK5,SMG6,PPP1R12C,GUCY1B3,GLRB,PDE8B,EVC,CPT1A,PRDM16,OSMR,CTF1,GRIA4,OTX1,STK32B,FZD7,SLC6A1,FZD1,PREX2,SMAD6,CLIC6,SIM2,SSU72,ZNF382,GRASP,CHRNE,SOX8,PDPN,VCAM1,KCNF1,GUCY1A3,ADCY1,LRFN5,PKNOX2,PPP1R16B,T…
GO:0065007	Biological regulation	200	12171	0.1	3.37e-05	9606.ENSP00000035383,9606.ENSP00000162749,9606.ENSP00000173229,9606.ENSP00000200457,9606.ENSP00000204604,9606.ENSP00000216274,9606.ENSP00000222247,9606.ENSP00000222718,9606.ENSP00000222726,9606.ENSP00000222728,9606.ENSP00000222812,9606.ENSP00000223215,9606.ENSP00000223357,9606.ENSP00000226218,9606.ENSP00000227752,9606.ENSP00000229708,9606.ENSP00000230321,9606.ENSP00000236671,9606.ENSP00000239461,…	LRRC7,TNFRSF1A,NTN1,TRIP6,CHRD,RIPK3,RPL18A,HOXA2,HOXA5,HOXA6,STX1A,MEST,AEBP1,VTN,IL10RA,ULBP1,MDFI,CTSD,PRRX1,GSTM2,BMP4,SIX1,SYNGR3,MEGF8,ZNF331,CARD6,CCNA1,CHL1,PDGFRA,DTX1,MRPL44,FOXF2,THBS1,SYT1,HEXB,RIMS2,FOXF1,GNAO1,DOK5,CHST8,SMG6,PPP1R12C,GUCY1B3,GLRB,PDE8B,EVC,CPT1A,PRDM16,OSMR,CTF1,GRIA4,OTX1,STK32B,FZD7,SLC6A1,FZD1,PREX2,SMAD6,CLIC6,SIM2,SSU72,ZNF382,GRASP,CHRNE,SOX8,PDPN,VCAM1,KCNF1…
GO:0050896	Response to stimulus	133	8046	0.1	0.0332	9606.ENSP00000035383,9606.ENSP00000162749,9606.ENSP00000173229,9606.ENSP00000200457,9606.ENSP00000204604,9606.ENSP00000216274,9606.ENSP00000222247,9606.ENSP00000222718,9606.ENSP00000222812,9606.ENSP00000226218,9606.ENSP00000227752,9606.ENSP00000229708,9606.ENSP00000236671,9606.ENSP00000241337,9606.ENSP00000245451,9606.ENSP00000247182,9606.ENSP00000251143,9606.ENSP00000251268,9606.ENSP00000255681,…	LRRC7,TNFRSF1A,NTN1,TRIP6,CHRD,RIPK3,RPL18A,HOXA2,STX1A,VTN,IL10RA,ULBP1,CTSD,GSTM2,BMP4,SIX1,C16orf62,MEGF8,MACROD1,CHL1,PDGFRA,DTX1,MRPL15,THBS1,SYT1,HEXB,RIMS2,FOXF1,GNAO1,DOK5,PPP1R12C,GUCY1B3,GLRB,PDE8B,EVC,CPT1A,OSMR,CTF1,GRIA4,STK32B,FZD7,SLC6A1,FZD1,PREX2,SMAD6,GRASP,CHRNE,SOX8,PDPN,VCAM1,GUCY1A3,ADCY1,TRIM8,GPR27,SDC2,CHST2,DPYSL2,STOX2,GSTM1,SPSB4,FGF5,TRIM72,HIC1,SH3GL3,TRIM41,SOX11,TM…

## Sheet: GO Molecular Function
#term ID	term description	observed gene count	background gene count	strength	false discovery rate	matching proteins in your network (IDs)	matching proteins in your network (labels)
GO:0000978	RNA polymerase II cis-regulatory region sequence-specific DNA binding	25	672	0.45	0.0041	9606.ENSP00000222718,9606.ENSP00000222726,9606.ENSP00000222728,9606.ENSP00000239461,9606.ENSP00000247182,9606.ENSP00000253144,9606.ENSP00000262426,9606.ENSP00000282549,9606.ENSP00000288840,9606.ENSP00000298282,9606.ENSP00000322568,9606.ENSP00000329793,9606.ENSP00000331614,9606.ENSP00000340347,9606.ENSP00000344724,9606.ENSP00000352565,9606.ENSP00000362332,9606.ENSP00000368632,9606.ENSP00000370343,…	HOXA2,HOXA5,HOXA6,PRRX1,SIX1,ZNF331,FOXF1,OTX1,SMAD6,PKNOX2,SOX11,ZNF85,IKZF1,TCF7,TOX2,HAND2,TFAP2E,GATA3,IRF4,LRRFIP1,NFIC,ZNF492,DLX6,ZFHX4,HOXA3
GO:0000987	Cis-regulatory region sequence-specific DNA binding	26	701	0.45	0.0041	9606.ENSP00000222718,9606.ENSP00000222726,9606.ENSP00000222728,9606.ENSP00000239461,9606.ENSP00000247182,9606.ENSP00000253144,9606.ENSP00000262426,9606.ENSP00000282549,9606.ENSP00000288840,9606.ENSP00000293894,9606.ENSP00000298282,9606.ENSP00000322568,9606.ENSP00000329793,9606.ENSP00000331614,9606.ENSP00000340347,9606.ENSP00000344724,9606.ENSP00000352565,9606.ENSP00000362332,9606.ENSP00000368632,…	HOXA2,HOXA5,HOXA6,PRRX1,SIX1,ZNF331,FOXF1,OTX1,SMAD6,SOX8,PKNOX2,SOX11,ZNF85,IKZF1,TCF7,TOX2,HAND2,TFAP2E,GATA3,IRF4,LRRFIP1,NFIC,ZNF492,DLX6,ZFHX4,HOXA3
GO:0000977	RNA polymerase II transcription regulatory region sequence-specific DNA binding	30	878	0.41	0.0041	9606.ENSP00000222718,9606.ENSP00000222726,9606.ENSP00000222728,9606.ENSP00000223357,9606.ENSP00000239461,9606.ENSP00000247182,9606.ENSP00000253144,9606.ENSP00000259806,9606.ENSP00000262426,9606.ENSP00000282549,9606.ENSP00000288840,9606.ENSP00000293894,9606.ENSP00000298282,9606.ENSP00000322568,9606.ENSP00000329793,9606.ENSP00000331614,9606.ENSP00000340347,9606.ENSP00000344724,9606.ENSP00000352565,…	HOXA2,HOXA5,HOXA6,AEBP1,PRRX1,SIX1,ZNF331,FOXF2,FOXF1,OTX1,SMAD6,SOX8,PKNOX2,SOX11,ZNF85,IKZF1,TCF7,TOX2,HAND2,PAX9,TFAP2E,GATA3,IRF4,MSX1,LRRFIP1,NFIC,ZNF492,DLX6,ZFHX4,HOXA3
GO:0000981	DNA-binding transcription factor activity, RNA polymerase II-specific	32	1022	0.38	0.0041	9606.ENSP00000222718,9606.ENSP00000222726,9606.ENSP00000222728,9606.ENSP00000223357,9606.ENSP00000239461,9606.ENSP00000247182,9606.ENSP00000259806,9606.ENSP00000262426,9606.ENSP00000282549,9606.ENSP00000288840,9606.ENSP00000290399,9606.ENSP00000293894,9606.ENSP00000298282,9606.ENSP00000314080,9606.ENSP00000318799,9606.ENSP00000319651,9606.ENSP00000322568,9606.ENSP00000340347,9606.ENSP00000344724,…	HOXA2,HOXA5,HOXA6,AEBP1,PRRX1,SIX1,FOXF2,FOXF1,OTX1,SMAD6,SIM2,SOX8,PKNOX2,HIC1,BHLHE22,DMRTA1,SOX11,TCF7,TOX2,NPAS3,HAND2,PAX9,TFAP2E,GATA3,IRF4,MSX1,LRRFIP1,IRX5,NFIC,DLX6,ZFHX4,HOXA3
GO:0000976	Transcription regulatory region sequence-specific DNA binding	32	1028	0.37	0.0041	9606.ENSP00000222718,9606.ENSP00000222726,9606.ENSP00000222728,9606.ENSP00000223357,9606.ENSP00000239461,9606.ENSP00000247182,9606.ENSP00000253144,9606.ENSP00000259806,9606.ENSP00000262426,9606.ENSP00000282549,9606.ENSP00000288840,9606.ENSP00000292928,9606.ENSP00000293894,9606.ENSP00000298282,9606.ENSP00000322568,9606.ENSP00000329793,9606.ENSP00000331614,9606.ENSP00000340347,9606.ENSP00000344724,…	HOXA2,HOXA5,HOXA6,AEBP1,PRRX1,SIX1,ZNF331,FOXF2,FOXF1,OTX1,SMAD6,ZNF382,SOX8,PKNOX2,SOX11,ZNF85,IKZF1,TCF7,TOX2,HAND2,PAX9,TFAP2E,GATA3,IRF4,MSX1,LRRFIP1,NFIC,ZNF492,DLX6,ZFHX4,ZNF568,HOXA3
GO:0003690	Double-stranded DNA binding	36	1156	0.37	0.0041	9606.ENSP00000222718,9606.ENSP00000222726,9606.ENSP00000222728,9606.ENSP00000223357,9606.ENSP00000239461,9606.ENSP00000247182,9606.ENSP00000253144,9606.ENSP00000253237,9606.ENSP00000259806,9606.ENSP00000262426,9606.ENSP00000282549,9606.ENSP00000288840,9606.ENSP00000292928,9606.ENSP00000293894,9606.ENSP00000298282,9606.ENSP00000322568,9606.ENSP00000329793,9606.ENSP00000331614,9606.ENSP00000340347,…	HOXA2,HOXA5,HOXA6,AEBP1,PRRX1,SIX1,ZNF331,GRWD1,FOXF2,FOXF1,OTX1,SMAD6,ZNF382,SOX8,PKNOX2,SOX11,ZNF85,IKZF1,TCF7,MAPT,TOX2,HAND2,PAX9,MNDA,TFAP2E,GATA3,IRF4,MSX1,LRRFIP1,ZMYND11,NFIC,ZNF492,DLX6,ZFHX4,ZNF568,HOXA3
GO:1990837	Sequence-specific double-stranded DNA binding	33	1068	0.37	0.0041	9606.ENSP00000222718,9606.ENSP00000222726,9606.ENSP00000222728,9606.ENSP00000223357,9606.ENSP00000239461,9606.ENSP00000247182,9606.ENSP00000253144,9606.ENSP00000253237,9606.ENSP00000259806,9606.ENSP00000262426,9606.ENSP00000282549,9606.ENSP00000288840,9606.ENSP00000292928,9606.ENSP00000293894,9606.ENSP00000298282,9606.ENSP00000322568,9606.ENSP00000329793,9606.ENSP00000331614,9606.ENSP00000340347,…	HOXA2,HOXA5,HOXA6,AEBP1,PRRX1,SIX1,ZNF331,GRWD1,FOXF2,FOXF1,OTX1,SMAD6,ZNF382,SOX8,PKNOX2,SOX11,ZNF85,IKZF1,TCF7,TOX2,HAND2,PAX9,TFAP2E,GATA3,IRF4,MSX1,LRRFIP1,NFIC,ZNF492,DLX6,ZFHX4,ZNF568,HOXA3
GO:0003700	DNA-binding transcription factor activity	37	1238	0.36	0.0041	9606.ENSP00000222718,9606.ENSP00000222726,9606.ENSP00000222728,9606.ENSP00000223357,9606.ENSP00000239461,9606.ENSP00000247182,9606.ENSP00000259806,9606.ENSP00000262426,9606.ENSP00000282549,9606.ENSP00000288840,9606.ENSP00000290399,9606.ENSP00000292928,9606.ENSP00000293894,9606.ENSP00000298282,9606.ENSP00000314080,9606.ENSP00000318799,9606.ENSP00000319651,9606.ENSP00000322568,9606.ENSP00000329793,…	HOXA2,HOXA5,HOXA6,AEBP1,PRRX1,SIX1,FOXF2,FOXF1,OTX1,SMAD6,SIM2,ZNF382,SOX8,PKNOX2,HIC1,BHLHE22,DMRTA1,SOX11,ZNF85,IKZF1,ZNF20,TCF7,TOX2,NPAS3,HAND2,PAX9,TFAP2E,GATA3,IRF4,MSX1,LRRFIP1,IRX5,ZNF197,NFIC,DLX6,ZFHX4,HOXA3
GO:0043565	Sequence-specific DNA binding	40	1331	0.36	0.0041	9606.ENSP00000222718,9606.ENSP00000222726,9606.ENSP00000222728,9606.ENSP00000223357,9606.ENSP00000239461,9606.ENSP00000247182,9606.ENSP00000253144,9606.ENSP00000253237,9606.ENSP00000259806,9606.ENSP00000262426,9606.ENSP00000263073,9606.ENSP00000270722,9606.ENSP00000282549,9606.ENSP00000288840,9606.ENSP00000292928,9606.ENSP00000293894,9606.ENSP00000298282,9606.ENSP00000314080,9606.ENSP00000319651,…	HOXA2,HOXA5,HOXA6,AEBP1,PRRX1,SIX1,ZNF331,GRWD1,FOXF2,FOXF1,SMG6,PRDM16,OTX1,SMAD6,ZNF382,SOX8,PKNOX2,HIC1,DMRTA1,SOX11,ZNF85,IKZF1,ZNF20,TCF7,MAPT,TOX2,HAND2,PAX9,TFAP2E,GATA3,IRF4,MSX1,LRRFIP1,IRX5,NFIC,ZNF492,DLX6,ZFHX4,ZNF568,HOXA3
GO:0140110	Transcription regulator activity	43	1657	0.29	0.0054	9606.ENSP00000216274,9606.ENSP00000222718,9606.ENSP00000222726,9606.ENSP00000222728,9606.ENSP00000223357,9606.ENSP00000239461,9606.ENSP00000247182,9606.ENSP00000257600,9606.ENSP00000259806,9606.ENSP00000262426,9606.ENSP00000270722,9606.ENSP00000282549,9606.ENSP00000288840,9606.ENSP00000290399,9606.ENSP00000292928,9606.ENSP00000293894,9606.ENSP00000298282,9606.ENSP00000314080,9606.ENSP00000318799,…	RIPK3,HOXA2,HOXA5,HOXA6,AEBP1,PRRX1,SIX1,DTX1,FOXF2,FOXF1,PRDM16,OTX1,SMAD6,SIM2,ZNF382,SOX8,PKNOX2,HIC1,BHLHE22,DMRTA1,SOX11,ZNF85,IKZF1,ZNF20,TCF7,TOX2,NPAS3,HAND2,PAX9,TFAP2E,GATA3,IRF4,MSX1,LRRFIP1,IRX5,ZNF197,ZMYND11,NFIC,DLX6,ZFHX4,WTIP,BIRC2,HOXA3

## Sheet: GO Cellular Component
#term ID	term description	observed gene count	background gene count	strength	false discovery rate	matching proteins in your network (IDs)	matching proteins in your network (labels)
GO:0062023	Collagen-containing extracellular matrix	16	396	0.49	0.0453	9606.ENSP00000173229,9606.ENSP00000223357,9606.ENSP00000226218,9606.ENSP00000236671,9606.ENSP00000260356,9606.ENSP00000265077,9606.ENSP00000280481,9606.ENSP00000307046,9606.ENSP00000318234,9606.ENSP00000353654,9606.ENSP00000359219,9606.ENSP00000360882,9606.ENSP00000364140,9606.ENSP00000366246,9606.ENSP00000416330,9606.ENSP00000480132	NTN1,AEBP1,VTN,CTSD,THBS1,VCAN,FREM2,SDC2,COL26A1,COL4A2,KAZALD1,COL5A1,COL15A1,GPC6,TGFBI,NCAM1
GO:0098797	Plasma membrane protein complex	21	547	0.46	0.0196	9606.ENSP00000222812,9606.ENSP00000226218,9606.ENSP00000262494,9606.ENSP00000264428,9606.ENSP00000264956,9606.ENSP00000274276,9606.ENSP00000282499,9606.ENSP00000293780,9606.ENSP00000294728,9606.ENSP00000295082,9606.ENSP00000311837,9606.ENSP00000345055,9606.ENSP00000354778,9606.ENSP00000361359,9606.ENSP00000368104,9606.ENSP00000380227,9606.ENSP00000408146,9606.ENSP00000419101,9606.ENSP00000442954,…	STX1A,VTN,GNAO1,GLRB,EVC,OSMR,GRIA4,CHRNE,VCAM1,KCNF1,SNTG2,KCNQ5,CNTNAP2,CD40,BMP2,ITGA4,HLA-DPB1,CACNA2D3,APC2,BIRC2,CDH4
GO:0031226	Intrinsic component of plasma membrane	44	1703	0.29	0.0196	9606.ENSP00000162749,9606.ENSP00000222812,9606.ENSP00000229708,9606.ENSP00000252087,9606.ENSP00000257290,9606.ENSP00000259254,9606.ENSP00000264360,9606.ENSP00000264428,9606.ENSP00000274276,9606.ENSP00000282499,9606.ENSP00000287766,9606.ENSP00000293780,9606.ENSP00000294489,9606.ENSP00000294728,9606.ENSP00000295082,9606.ENSP00000297323,9606.ENSP00000298119,9606.ENSP00000306918,9606.ENSP00000312070,…	TNFRSF1A,STX1A,ULBP1,PCDHGC5,PDGFRA,GYPC,PCDH10,GLRB,OSMR,GRIA4,SLC6A1,CHRNE,PDPN,VCAM1,KCNF1,ADCY1,LRFN5,PCDHGC4,PCDHGC3,UNC5A,RGS7BP,KCNQ5,CCRL2,NRP2,CNTNAP2,CR1,NRG3,CD40,SYNDIG1,GPC6,HRH2,PCDH17,BMP2,EPHA6,ITGA4,JAM2,PTPRG,LPHN3,BAI1,PCDH7,CNTN1,PTPRM,BIRC2,CDH4
GO:0030054	Cell junction	51	2075	0.27	0.0196	9606.ENSP00000035383,9606.ENSP00000200457,9606.ENSP00000222247,9606.ENSP00000222812,9606.ENSP00000248121,9606.ENSP00000257290,9606.ENSP00000261205,9606.ENSP00000262231,9606.ENSP00000264424,9606.ENSP00000264428,9606.ENSP00000282499,9606.ENSP00000287766,9606.ENSP00000287934,9606.ENSP00000293662,9606.ENSP00000293780,9606.ENSP00000294489,9606.ENSP00000296518,9606.ENSP00000297323,9606.ENSP00000298119,…	LRRC7,TRIP6,RPL18A,STX1A,SYNGR3,PDGFRA,SYT1,RIMS2,GUCY1B3,GLRB,GRIA4,SLC6A1,FZD1,GRASP,CHRNE,PDPN,GUCY1A3,ADCY1,LRFN5,SH3GL3,TMEM108,RGS7BP,MAPT,NRP2,CNTNAP2,PARD6B,NRG3,LAYN,SYNDIG1,GPC6,SLITRK5,HRH2,PCDH17,SEPT8,EVL,ITGA4,JAM2,CADM2,CLDN5,SDK1,LMLN,SPG20,FBLIM1,LPHN3,BAI1,APC2,HCK,CNTN1,PTPRM,WTIP,CDH4

## Sheet: KEGG
#term ID	term description	observed gene count	background gene count	strength	false discovery rate	matching proteins in your network (IDs)	matching proteins in your network (labels)
hsa05144	Malaria	6	46	1	0.0095	9606.ENSP00000259254,9606.ENSP00000260356,9606.ENSP00000294728,9606.ENSP00000307046,9606.ENSP00000361359,9606.ENSP00000421736	GYPC,THBS1,VCAM1,SDC2,CD40,CR1L
hsa05217	Basal cell carcinoma	6	62	0.87	0.0286	9606.ENSP00000245451,9606.ENSP00000286201,9606.ENSP00000287934,9606.ENSP00000340347,9606.ENSP00000368104,9606.ENSP00000442954	BMP4,FZD7,FZD1,TCF7,BMP2,APC2
hsa04514	Cell adhesion molecules	13	137	0.86	2.87e-05	9606.ENSP00000265077,9606.ENSP00000294728,9606.ENSP00000307046,9606.ENSP00000354778,9606.ENSP00000361359,9606.ENSP00000380227,9606.ENSP00000383376,9606.ENSP00000385477,9606.ENSP00000408146,9606.ENSP00000447006,9606.ENSP00000463325,9606.ENSP00000480132,9606.ENSP00000484928	VCAN,VCAM1,SDC2,CNTNAP2,CD40,ITGA4,JAM2,CLDN5,HLA-DPB1,CNTN1,PTPRM,NCAM1,CDH4
hsa04390	Hippo signaling pathway	9	153	0.65	0.0286	9606.ENSP00000245451,9606.ENSP00000286201,9606.ENSP00000287934,9606.ENSP00000340347,9606.ENSP00000360672,9606.ENSP00000368104,9606.ENSP00000442954,9606.ENSP00000466953,9606.ENSP00000477613	BMP4,FZD7,FZD1,TCF7,PARD6B,BMP2,APC2,WTIP,BIRC2
