# Supplementary material for: In Silico Gene Prioritization Highlights the Significance of Bone Morphogenetic Protein 4 (BMP4) Promoter Methylation across All Methylation Clusters in Colorectal Cancer
Source: Int J Mol Sci. 2023 Aug 11;24(16):12692. doi: 10.3390/ijms241612692 (PMC10454928; doi:10.3390/ijms241612692)
Supplement: Supplementary file 1 [file ijms-24-12692-s001.zip › Supplementary Table 5 -new.xlsx]

## Sheet: Sheet1
Table of protein-protein interactions with high confidence score
node1	node2	node1 string id	node2 string id	neighborhood on chromosome	gene fusion	phylogenetic cooccurrence	homology	coexpression	experimentally determined interaction	database annotated	automated textmining	combined score
BIRC2	TNFRSF1A	9606.ENSP00000477613	9606.ENSP00000162749	0	0	0	0	0.049	0.873	0.9	0.987	0.999
BMP4	CHRD	9606.ENSP00000245451	9606.ENSP00000204604	0	0	0	0	0.062	0.723	0.9	0.988	0.999
CHRD	BMP4	9606.ENSP00000204604	9606.ENSP00000245451	0	0	0	0	0.062	0.723	0.9	0.988	0.999
GUCY1A3	GUCY1B3	9606.ENSP00000296518	9606.ENSP00000264424	0	0	0.374	0.797	0.68	0.974	0.9	0.973	0.999
GUCY1B3	GUCY1A3	9606.ENSP00000264424	9606.ENSP00000296518	0	0	0.374	0.797	0.68	0.974	0.9	0.973	0.999
ITGA4	VCAM1	9606.ENSP00000380227	9606.ENSP00000294728	0	0	0	0	0.049	0.093	0.9	0.989	0.999
NTN1	UNC5A	9606.ENSP00000173229	9606.ENSP00000332737	0	0	0	0	0.063	0.435	0.9	0.989	0.999
RPL18A	RPL23A	9606.ENSP00000222247	9606.ENSP00000389103	0	0	0	0	0.995	0.997	0	0.546	0.999
RPL23A	RPL18A	9606.ENSP00000389103	9606.ENSP00000222247	0	0	0	0	0.995	0.997	0	0.546	0.999
STX1A	SYT1	9606.ENSP00000222812	9606.ENSP00000261205	0	0	0	0	0.14	0.955	0.9	0.982	0.999
SYT1	STX1A	9606.ENSP00000261205	9606.ENSP00000222812	0	0	0	0	0.14	0.955	0.9	0.982	0.999
TNFRSF1A	BIRC2	9606.ENSP00000162749	9606.ENSP00000477613	0	0	0	0	0.049	0.873	0.9	0.987	0.999
UNC5A	NTN1	9606.ENSP00000332737	9606.ENSP00000173229	0	0	0	0	0.063	0.435	0.9	0.989	0.999
VCAM1	ITGA4	9606.ENSP00000294728	9606.ENSP00000380227	0	0	0	0	0.049	0.093	0.9	0.989	0.999
BMP2	CHRD	9606.ENSP00000368104	9606.ENSP00000204604	0	0	0	0	0.062	0.772	0.9	0.946	0.998
CHRD	BMP2	9606.ENSP00000204604	9606.ENSP00000368104	0	0	0	0	0.062	0.772	0.9	0.946	0.998
MRPL15	MRPL44	9606.ENSP00000260102	9606.ENSP00000258383	0	0	0	0	0.385	0.985	0.8	0.137	0.998
MRPL44	MRPL15	9606.ENSP00000258383	9606.ENSP00000260102	0	0	0	0	0.385	0.985	0.8	0.137	0.998
SSU72	WDR33	9606.ENSP00000291386	9606.ENSP00000325377	0	0	0	0	0.068	0.937	0.8	0.561	0.994
WDR33	SSU72	9606.ENSP00000325377	9606.ENSP00000291386	0	0	0	0	0.068	0.937	0.8	0.561	0.994
BIRC2	CD40	9606.ENSP00000477613	9606.ENSP00000361359	0	0	0	0	0.064	0.719	0.9	0.725	0.991
CD40	BIRC2	9606.ENSP00000361359	9606.ENSP00000477613	0	0	0	0	0.064	0.719	0.9	0.725	0.991
BTF3	RPL23A	9606.ENSP00000369965	9606.ENSP00000389103	0	0	0	0	0.816	0.937	0	0.238	0.99
RPL23A	BTF3	9606.ENSP00000389103	9606.ENSP00000369965	0	0	0	0	0.816	0.937	0	0.238	0.99
EYA4	SIX1	9606.ENSP00000432770	9606.ENSP00000247182	0	0	0	0	0.13	0.912	0	0.868	0.989
RPL23A	RPL3L	9606.ENSP00000389103	9606.ENSP00000268661	0.185	0	0.204	0	0.517	0.923	0	0.616	0.989
RPL3L	RPL23A	9606.ENSP00000268661	9606.ENSP00000389103	0.185	0	0.204	0	0.517	0.923	0	0.616	0.989
SIX1	EYA4	9606.ENSP00000247182	9606.ENSP00000432770	0	0	0	0	0.13	0.912	0	0.868	0.989
MSX1	PAX9	9606.ENSP00000372170	9606.ENSP00000355245	0	0	0	0	0	0.302	0	0.981	0.987
PAX9	MSX1	9606.ENSP00000355245	9606.ENSP00000372170	0	0	0	0	0	0.302	0	0.981	0.987
BIRC2	MAP3K14	9606.ENSP00000477613	9606.ENSP00000482657	0	0	0	0	0.052	0.695	0.9	0.555	0.985
CNTN4	PTPRG	9606.ENSP00000380602	9606.ENSP00000418112	0	0	0	0	0	0.703	0	0.954	0.985
MAP3K14	BIRC2	9606.ENSP00000482657	9606.ENSP00000477613	0	0	0	0	0.052	0.695	0.9	0.555	0.985
PTPRG	CNTN4	9606.ENSP00000418112	9606.ENSP00000380602	0	0	0	0	0	0.703	0	0.954	0.985
BTF3	RPL18A	9606.ENSP00000369965	9606.ENSP00000222247	0	0	0	0	0.832	0.814	0.54	0.057	0.984
RPL18A	BTF3	9606.ENSP00000222247	9606.ENSP00000369965	0	0	0	0	0.832	0.814	0.54	0.057	0.984
BIRC2	RIPK3	9606.ENSP00000477613	9606.ENSP00000216274	0	0	0	0	0.062	0.327	0.9	0.672	0.976
RIPK3	BIRC2	9606.ENSP00000216274	9606.ENSP00000477613	0	0	0	0	0.062	0.327	0.9	0.672	0.976
RPL18A	RPL3L	9606.ENSP00000222247	9606.ENSP00000268661	0	0	0	0	0.512	0.919	0	0.384	0.973
RPL3L	RPL18A	9606.ENSP00000268661	9606.ENSP00000222247	0	0	0	0	0.512	0.919	0	0.384	0.973
GSTM1	GSTM2	9606.ENSP00000311469	9606.ENSP00000241337	0	0	0.447	0.981	0.83	0.462	0.65	0.841	0.966
GSTM2	GSTM1	9606.ENSP00000241337	9606.ENSP00000311469	0	0	0.447	0.981	0.83	0.462	0.65	0.841	0.966
CHRD	TLL1	9606.ENSP00000204604	9606.ENSP00000061240	0	0	0	0	0.096	0.609	0	0.89	0.958
TLL1	CHRD	9606.ENSP00000061240	9606.ENSP00000204604	0	0	0	0	0.096	0.609	0	0.89	0.958
GPC6	VCAN	9606.ENSP00000366246	9606.ENSP00000265077	0	0	0	0	0.076	0	0.9	0.456	0.945
HS3ST4	SDC2	9606.ENSP00000330606	9606.ENSP00000307046	0	0	0	0	0.062	0	0.9	0.465	0.945
SDC2	HS3ST4	9606.ENSP00000307046	9606.ENSP00000330606	0	0	0	0	0.062	0	0.9	0.465	0.945
VCAN	GPC6	9606.ENSP00000265077	9606.ENSP00000366246	0	0	0	0	0.076	0	0.9	0.456	0.945
CNTN1	CNTNAP2	9606.ENSP00000447006	9606.ENSP00000354778	0	0	0	0	0.171	0.545	0	0.863	0.944
CNTNAP2	CNTN1	9606.ENSP00000354778	9606.ENSP00000447006	0	0	0	0	0.171	0.545	0	0.863	0.944
THBS1	VCAM1	9606.ENSP00000260356	9606.ENSP00000294728	0	0	0	0	0.062	0	0.9	0.459	0.944
VCAM1	THBS1	9606.ENSP00000294728	9606.ENSP00000260356	0	0	0	0	0.062	0	0.9	0.459	0.944
CHST11	VCAN	9606.ENSP00000305725	9606.ENSP00000265077	0	0	0	0	0.062	0	0.9	0.425	0.941
CHST11	CHST2	9606.ENSP00000305725	9606.ENSP00000307911	0	0	0	0	0.07	0	0.9	0.418	0.941
CHST2	CHST11	9606.ENSP00000307911	9606.ENSP00000305725	0	0	0	0	0.07	0	0.9	0.418	0.941
VCAN	CHST11	9606.ENSP00000265077	9606.ENSP00000305725	0	0	0	0	0.062	0	0.9	0.425	0.941
SDC2	VCAN	9606.ENSP00000307046	9606.ENSP00000265077	0	0	0	0	0.069	0	0.9	0.408	0.94
VCAN	SDC2	9606.ENSP00000265077	9606.ENSP00000307046	0	0	0	0	0.069	0	0.9	0.408	0.94
HS3ST2	SDC2	9606.ENSP00000261374	9606.ENSP00000307046	0	0	0	0	0	0	0.9	0.411	0.938
SDC2	HS3ST2	9606.ENSP00000307046	9606.ENSP00000261374	0	0	0	0	0	0	0.9	0.411	0.938
GPC6	HS3ST4	9606.ENSP00000366246	9606.ENSP00000330606	0	0	0	0	0	0.07	0.9	0.377	0.937
HS3ST4	GPC6	9606.ENSP00000330606	9606.ENSP00000366246	0	0	0	0	0	0.07	0.9	0.377	0.937
ITGA4	JAM2	9606.ENSP00000380227	9606.ENSP00000383376	0	0	0	0	0	0	0.9	0.398	0.937
JAM2	ITGA4	9606.ENSP00000383376	9606.ENSP00000380227	0	0	0	0	0	0	0.9	0.398	0.937
MRPL15	RPL23A	9606.ENSP00000260102	9606.ENSP00000389103	0.219	0	0	0	0.655	0.707	0	0.297	0.937
RPL23A	MRPL15	9606.ENSP00000389103	9606.ENSP00000260102	0.219	0	0	0	0.655	0.707	0	0.297	0.937
ADCY1	GNAO1	9606.ENSP00000297323	9606.ENSP00000262494	0	0	0	0	0.172	0.201	0.9	0.152	0.936
GNAO1	ADCY1	9606.ENSP00000262494	9606.ENSP00000297323	0	0	0	0	0.172	0.201	0.9	0.152	0.936
MAP3K14	TNFRSF1A	9606.ENSP00000482657	9606.ENSP00000162749	0	0	0	0	0	0	0.9	0.368	0.934
TNFRSF1A	MAP3K14	9606.ENSP00000162749	9606.ENSP00000482657	0	0	0	0	0	0	0.9	0.368	0.934
ITGA4	THBS1	9606.ENSP00000380227	9606.ENSP00000260356	0	0	0	0	0.049	0.078	0.9	0.247	0.925
THBS1	ITGA4	9606.ENSP00000260356	9606.ENSP00000380227	0	0	0	0	0.049	0.078	0.9	0.247	0.925
GPC6	HS3ST2	9606.ENSP00000366246	9606.ENSP00000261374	0	0	0	0	0	0.07	0.9	0.201	0.919
HS3ST2	GPC6	9606.ENSP00000261374	9606.ENSP00000366246	0	0	0	0	0	0.07	0.9	0.201	0.919
THBS1	VCAN	9606.ENSP00000260356	9606.ENSP00000265077	0	0	0	0	0.085	0	0	0.914	0.919
VCAN	THBS1	9606.ENSP00000265077	9606.ENSP00000260356	0	0	0	0	0.085	0	0	0.914	0.919
GRIA4	LRRC7	9606.ENSP00000282499	9606.ENSP00000035383	0	0	0	0	0.129	0.056	0.9	0.104	0.916
LRRC7	GRIA4	9606.ENSP00000035383	9606.ENSP00000282499	0	0	0	0	0.129	0.056	0.9	0.104	0.916
BMP2	DLX6	9606.ENSP00000368104	9606.ENSP00000428480	0	0	0	0	0	0	0.9	0.17	0.913
DLX6	BMP2	9606.ENSP00000428480	9606.ENSP00000368104	0	0	0	0	0	0	0.9	0.17	0.913
APC2	TCF7	9606.ENSP00000442954	9606.ENSP00000340347	0	0	0	0	0	0.105	0.8	0.542	0.91
TCF7	APC2	9606.ENSP00000340347	9606.ENSP00000442954	0	0	0	0	0	0.105	0.8	0.542	0.91
BMP2	BMP4	9606.ENSP00000368104	9606.ENSP00000245451	0	0	0	0.961	0.076	0	0.9	0.901	0.907
BMP4	BMP2	9606.ENSP00000245451	9606.ENSP00000368104	0	0	0	0.961	0.076	0	0.9	0.901	0.907
COL5A1	TLL1	9606.ENSP00000360882	9606.ENSP00000061240	0	0	0	0	0.062	0.057	0.9	0.08	0.907
TLL1	COL5A1	9606.ENSP00000061240	9606.ENSP00000360882	0	0	0	0	0.062	0.057	0.9	0.08	0.907
BMP2	SMAD6	9606.ENSP00000368104	9606.ENSP00000288840	0	0	0	0	0.089	0.148	0.6	0.732	0.905
SMAD6	BMP2	9606.ENSP00000288840	9606.ENSP00000368104	0	0	0	0	0.089	0.148	0.6	0.732	0.905
EPHA6	HCK	9606.ENSP00000374323	9606.ENSP00000444986	0	0	0	0.736	0.062	0	0.9	0.09	0.903
FZD1	FZD7	9606.ENSP00000287934	9606.ENSP00000286201	0	0	0	0.978	0.061	0	0.9	0.759	0.903
FZD7	FZD1	9606.ENSP00000286201	9606.ENSP00000287934	0	0	0	0.978	0.061	0	0.9	0.759	0.903
HCK	EPHA6	9606.ENSP00000444986	9606.ENSP00000374323	0	0	0	0.736	0.062	0	0.9	0.09	0.903
MAP3K14	PSME4	9606.ENSP00000482657	9606.ENSP00000384211	0	0	0	0	0.073	0	0.9	0	0.903
PSME4	MAP3K14	9606.ENSP00000384211	9606.ENSP00000482657	0	0	0	0	0.073	0	0.9	0	0.903
FBXL7	PSME4	9606.ENSP00000423630	9606.ENSP00000384211	0	0	0	0	0.063	0	0.9	0	0.902
PSME4	FBXL7	9606.ENSP00000384211	9606.ENSP00000423630	0	0	0	0	0.063	0	0.9	0	0.902
CTSD	HLA-DPB1	9606.ENSP00000236671	9606.ENSP00000408146	0	0	0	0	0	0	0.9	0	0.9
HLA-DPB1	CTSD	9606.ENSP00000408146	9606.ENSP00000236671	0	0	0	0	0	0	0.9	0	0.9
SLC6A1	STX1A	9606.ENSP00000287766	9606.ENSP00000222812	0	0	0	0	0.102	0.682	0	0.676	0.899
STX1A	SLC6A1	9606.ENSP00000222812	9606.ENSP00000287766	0	0	0	0	0.102	0.682	0	0.676	0.899
DPYSL2	STX1A	9606.ENSP00000309539	9606.ENSP00000222812	0	0	0	0	0.065	0	0	0.891	0.894
STX1A	DPYSL2	9606.ENSP00000222812	9606.ENSP00000309539	0	0	0	0	0.065	0	0	0.891	0.894
LIN28B	TRIM71	9606.ENSP00000344401	9606.ENSP00000373272	0	0	0	0	0.352	0.27	0	0.783	0.888
TRIM71	LIN28B	9606.ENSP00000373272	9606.ENSP00000344401	0	0	0	0	0.352	0.27	0	0.783	0.888
HOXA5	HOXA6	9606.ENSP00000222726	9606.ENSP00000222728	0	0	0	0.842	0.362	0.8	0	0.789	0.883
HOXA6	HOXA5	9606.ENSP00000222728	9606.ENSP00000222726	0	0	0	0.842	0.362	0.8	0	0.789	0.883
GPC6	SDC2	9606.ENSP00000366246	9606.ENSP00000307046	0	0	0	0	0.152	0	0.3	0.802	0.872
SDC2	GPC6	9606.ENSP00000307046	9606.ENSP00000366246	0	0	0	0	0.152	0	0.3	0.802	0.872
MRPL15	RPL18A	9606.ENSP00000260102	9606.ENSP00000222247	0	0	0	0	0.646	0.619	0	0.08	0.865
RPL18A	MRPL15	9606.ENSP00000222247	9606.ENSP00000260102	0	0	0	0	0.646	0.619	0	0.08	0.865
BMP4	MSX1	9606.ENSP00000245451	9606.ENSP00000372170	0	0	0	0	0.062	0	0	0.854	0.857
MSX1	BMP4	9606.ENSP00000372170	9606.ENSP00000245451	0	0	0	0	0.062	0	0	0.854	0.857
CD40	TNFRSF1A	9606.ENSP00000361359	9606.ENSP00000162749	0	0	0	0	0.062	0	0	0.852	0.855
TNFRSF1A	CD40	9606.ENSP00000162749	9606.ENSP00000361359	0	0	0	0	0.062	0	0	0.852	0.855
NTN1	SLIT2	9606.ENSP00000173229	9606.ENSP00000422591	0	0	0	0	0.076	0.167	0	0.817	0.846
SLIT2	NTN1	9606.ENSP00000422591	9606.ENSP00000173229	0	0	0	0	0.076	0.167	0	0.817	0.846
CTF1	OSMR	9606.ENSP00000279804	9606.ENSP00000274276	0	0	0	0	0	0.089	0.6	0.602	0.842
OSMR	CTF1	9606.ENSP00000274276	9606.ENSP00000279804	0	0	0	0	0	0.089	0.6	0.602	0.842
RIPK3	TNFRSF1A	9606.ENSP00000216274	9606.ENSP00000162749	0	0	0	0	0.062	0.286	0	0.768	0.832
TNFRSF1A	RIPK3	9606.ENSP00000162749	9606.ENSP00000216274	0	0	0	0	0.062	0.286	0	0.768	0.832
PDGFRA	PIK3CD	9606.ENSP00000257290	9606.ENSP00000366563	0	0	0	0	0	0.097	0.8	0.139	0.831
PIK3CD	PDGFRA	9606.ENSP00000366563	9606.ENSP00000257290	0	0	0	0	0	0.097	0.8	0.139	0.831
HOXA2	HOXA5	9606.ENSP00000222718	9606.ENSP00000222726	0	0	0	0.717	0.231	0.697	0	0.809	0.812
HOXA5	HOXA2	9606.ENSP00000222726	9606.ENSP00000222718	0	0	0	0.717	0.231	0.697	0	0.809	0.812
COL4A2	COL5A1	9606.ENSP00000353654	9606.ENSP00000360882	0	0	0.351	0.647	0.373	0.402	0.3	0.676	0.806
COL5A1	COL4A2	9606.ENSP00000360882	9606.ENSP00000353654	0	0	0.351	0.647	0.373	0.402	0.3	0.676	0.806
GATA3	IKZF1	9606.ENSP00000368632	9606.ENSP00000331614	0	0	0	0	0	0.078	0	0.79	0.799
IKZF1	GATA3	9606.ENSP00000331614	9606.ENSP00000368632	0	0	0	0	0	0.078	0	0.79	0.799
CNTN1	DTX1	9606.ENSP00000447006	9606.ENSP00000257600	0	0	0	0	0.049	0	0.6	0.497	0.792
DTX1	CNTN1	9606.ENSP00000257600	9606.ENSP00000447006	0	0	0	0	0.049	0	0.6	0.497	0.792
HCK	MNDA	9606.ENSP00000444986	9606.ENSP00000357123	0	0	0	0	0.781	0	0	0.075	0.788
MNDA	HCK	9606.ENSP00000357123	9606.ENSP00000444986	0	0	0	0	0.781	0	0	0.075	0.788
BMP4	SMAD6	9606.ENSP00000245451	9606.ENSP00000288840	0	0	0	0	0.097	0.148	0	0.738	0.781
SMAD6	BMP4	9606.ENSP00000288840	9606.ENSP00000245451	0	0	0	0	0.097	0.148	0	0.738	0.781
CD40	MAP3K14	9606.ENSP00000361359	9606.ENSP00000482657	0	0	0	0	0.062	0.23	0.6	0.324	0.778
MAP3K14	CD40	9606.ENSP00000482657	9606.ENSP00000361359	0	0	0	0	0.062	0.23	0.6	0.324	0.778
GATA3	IRF4	9606.ENSP00000368632	9606.ENSP00000370343	0	0	0	0	0	0.182	0	0.731	0.771
IRF4	GATA3	9606.ENSP00000370343	9606.ENSP00000368632	0	0	0	0	0	0.182	0	0.731	0.771
AUTS2	NRG3	9606.ENSP00000344087	9606.ENSP00000361214	0	0	0	0	0.062	0	0	0.765	0.77
NRG3	AUTS2	9606.ENSP00000361214	9606.ENSP00000344087	0	0	0	0	0.062	0	0	0.765	0.77
CNTN4	CNTNAP2	9606.ENSP00000380602	9606.ENSP00000354778	0	0	0	0	0.139	0.249	0	0.669	0.767
CNTNAP2	CNTN4	9606.ENSP00000354778	9606.ENSP00000380602	0	0	0	0	0.139	0.249	0	0.669	0.767
ITGA4	VTN	9606.ENSP00000380227	9606.ENSP00000226218	0	0	0	0	0	0	0.6	0.425	0.76
VTN	ITGA4	9606.ENSP00000226218	9606.ENSP00000380227	0	0	0	0	0	0	0.6	0.425	0.76
GNAO1	RGS7BP	9606.ENSP00000262494	9606.ENSP00000334851	0	0	0	0	0.293	0	0	0.656	0.747
RGS7BP	GNAO1	9606.ENSP00000334851	9606.ENSP00000262494	0	0	0	0	0.293	0	0	0.656	0.747
FGF5	PDGFRA	9606.ENSP00000311697	9606.ENSP00000257290	0	0	0	0	0	0.183	0.6	0.281	0.744
IKZF1	IRF4	9606.ENSP00000331614	9606.ENSP00000370343	0	0	0	0	0.283	0	0	0.658	0.744
IRF4	IKZF1	9606.ENSP00000370343	9606.ENSP00000331614	0	0	0	0	0.283	0	0	0.658	0.744
PDGFRA	FGF5	9606.ENSP00000257290	9606.ENSP00000311697	0	0	0	0	0	0.183	0.6	0.281	0.744
DAAM2	GBF1	9606.ENSP00000381876	9606.ENSP00000359000	0	0	0	0	0.067	0.726	0	0.079	0.743
GBF1	DAAM2	9606.ENSP00000359000	9606.ENSP00000381876	0	0	0	0	0.067	0.726	0	0.079	0.743
PRR16	ZFHX4	9606.ENSP00000385118	9606.ENSP00000430497	0	0	0	0	0.062	0	0	0.732	0.738
ZFHX4	PRR16	9606.ENSP00000430497	9606.ENSP00000385118	0	0	0	0	0.062	0	0	0.732	0.738
RPL3L	SYNGR3	9606.ENSP00000268661	9606.ENSP00000248121	0	0	0	0	0	0	0	0.734	0.734
SYNGR3	RPL3L	9606.ENSP00000248121	9606.ENSP00000268661	0	0	0	0	0	0	0	0.734	0.734
GALNT13	GBF1	9606.ENSP00000376570	9606.ENSP00000359000	0	0	0	0	0.056	0.726	0	0.043	0.73
GBF1	GALNT13	9606.ENSP00000359000	9606.ENSP00000376570	0	0	0	0	0.056	0.726	0	0.043	0.73
MRPL15	RPL3L	9606.ENSP00000260102	9606.ENSP00000268661	0.135	0	0	0	0.445	0.378	0	0.201	0.729
RPL3L	MRPL15	9606.ENSP00000268661	9606.ENSP00000260102	0.135	0	0	0	0.445	0.378	0	0.201	0.729
COL4A2	THBS1	9606.ENSP00000353654	9606.ENSP00000260356	0	0	0	0	0.12	0.056	0.5	0.424	0.728
THBS1	COL4A2	9606.ENSP00000260356	9606.ENSP00000353654	0	0	0	0	0.12	0.056	0.5	0.424	0.728
SDC2	VTN	9606.ENSP00000307046	9606.ENSP00000226218	0	0	0	0	0.08	0	0.6	0.319	0.727
VTN	SDC2	9606.ENSP00000226218	9606.ENSP00000307046	0	0	0	0	0.08	0	0.6	0.319	0.727
CHL1	DPYSL2	9606.ENSP00000256509	9606.ENSP00000309539	0	0	0	0	0.076	0	0	0.704	0.715
DPYSL2	CHL1	9606.ENSP00000309539	9606.ENSP00000256509	0	0	0	0	0.076	0	0	0.704	0.715
COL5A1	THBS1	9606.ENSP00000360882	9606.ENSP00000260356	0	0	0	0	0.132	0.47	0	0.424	0.712
THBS1	COL5A1	9606.ENSP00000260356	9606.ENSP00000360882	0	0	0	0	0.132	0.47	0	0.424	0.712
COL15A1	COL4A2	9606.ENSP00000364140	9606.ENSP00000353654	0	0	0	0.558	0.17	0	0.54	0.614	0.707
COL4A2	COL15A1	9606.ENSP00000353654	9606.ENSP00000364140	0	0	0	0.558	0.17	0	0.54	0.614	0.707
HCK	PIK3CD	9606.ENSP00000444986	9606.ENSP00000366563	0	0	0	0	0.121	0.104	0.6	0.179	0.707
PIK3CD	HCK	9606.ENSP00000366563	9606.ENSP00000444986	0	0	0	0	0.121	0.104	0.6	0.179	0.707
DUSP28	WDR33	9606.ENSP00000385885	9606.ENSP00000325377	0	0	0	0	0.062	0.114	0	0.673	0.704
WDR33	DUSP28	9606.ENSP00000325377	9606.ENSP00000385885	0	0	0	0	0.062	0.114	0	0.673	0.704
BMP4	FGF5	9606.ENSP00000245451	9606.ENSP00000311697	0	0	0	0	0	0	0	0.7	0.7
COL4A2	ITGA4	9606.ENSP00000353654	9606.ENSP00000380227	0	0	0	0	0.064	0	0.6	0.263	0.7
FGF5	BMP4	9606.ENSP00000311697	9606.ENSP00000245451	0	0	0	0	0	0	0	0.7	0.7
ITGA4	COL4A2	9606.ENSP00000380227	9606.ENSP00000353654	0	0	0	0	0.064	0	0.6	0.263	0.7
BMP2	MSX1	9606.ENSP00000368104	9606.ENSP00000372170	0	0	0	0	0.062	0	0	0.691	0.698
CHRD	SMAD6	9606.ENSP00000204604	9606.ENSP00000288840	0	0	0	0	0	0.17	0	0.651	0.698
MSX1	BMP2	9606.ENSP00000372170	9606.ENSP00000368104	0	0	0	0	0.062	0	0	0.691	0.698
SMAD6	CHRD	9606.ENSP00000288840	9606.ENSP00000204604	0	0	0	0	0	0.17	0	0.651	0.698
COPE	GBF1	9606.ENSP00000262812	9606.ENSP00000359000	0	0	0	0	0.081	0	0.6	0.235	0.694
GBF1	COPE	9606.ENSP00000359000	9606.ENSP00000262812	0	0	0	0	0.081	0	0.6	0.235	0.694
GRWD1	RPL3L	9606.ENSP00000253237	9606.ENSP00000268661	0	0	0	0	0.142	0.369	0	0.476	0.691
RPL3L	GRWD1	9606.ENSP00000268661	9606.ENSP00000253237	0	0	0	0	0.142	0.369	0	0.476	0.691
DPYSL2	MAPT	9606.ENSP00000309539	9606.ENSP00000340820	0	0	0	0	0.107	0.176	0	0.609	0.688
MAPT	DPYSL2	9606.ENSP00000340820	9606.ENSP00000309539	0	0	0	0	0.107	0.176	0	0.609	0.688
ADCY1	PDE8B	9606.ENSP00000297323	9606.ENSP00000264917	0	0	0	0	0.062	0	0.65	0.12	0.686
PDE8B	ADCY1	9606.ENSP00000264917	9606.ENSP00000297323	0	0	0	0	0.062	0	0.65	0.12	0.686
CDH4	CNTN4	9606.ENSP00000484928	9606.ENSP00000380602	0	0	0	0	0	0	0	0.684	0.684
CNTN4	CDH4	9606.ENSP00000380602	9606.ENSP00000484928	0	0	0	0	0	0	0	0.684	0.684
MDFI	OTX1	9606.ENSP00000230321	9606.ENSP00000282549	0	0	0	0	0	0.681	0	0	0.681
OTX1	MDFI	9606.ENSP00000282549	9606.ENSP00000230321	0	0	0	0	0	0.681	0	0	0.681
AUTS2	NPAS3	9606.ENSP00000344087	9606.ENSP00000348460	0	0	0	0	0.062	0	0	0.672	0.679
NPAS3	AUTS2	9606.ENSP00000348460	9606.ENSP00000344087	0	0	0	0	0.062	0	0	0.672	0.679
CHST8	VAT1L	9606.ENSP00000262622	9606.ENSP00000303129	0	0	0	0	0.11	0	0	0.652	0.677
PIK3CD	PPP1R12C	9606.ENSP00000366563	9606.ENSP00000263433	0	0	0	0	0.054	0.133	0	0.638	0.677
PPP1R12C	PIK3CD	9606.ENSP00000263433	9606.ENSP00000366563	0	0	0	0	0.054	0.133	0	0.638	0.677
VAT1L	CHST8	9606.ENSP00000303129	9606.ENSP00000262622	0	0	0	0	0.11	0	0	0.652	0.677
CCNA1	CCNI2	9606.ENSP00000255465	9606.ENSP00000478257	0	0	0	0	0.065	0.181	0.54	0.189	0.676
CCNI2	CCNA1	9606.ENSP00000478257	9606.ENSP00000255465	0	0	0	0	0.065	0.181	0.54	0.189	0.676
BMP4	PAX9	9606.ENSP00000245451	9606.ENSP00000355245	0	0	0	0	0	0	0	0.672	0.672
PAX9	BMP4	9606.ENSP00000355245	9606.ENSP00000245451	0	0	0	0	0	0	0	0.672	0.672
RIPPLY3	SIM2	9606.ENSP00000331734	9606.ENSP00000290399	0	0	0	0	0	0	0	0.671	0.671
SIM2	RIPPLY3	9606.ENSP00000290399	9606.ENSP00000331734	0	0	0	0	0	0	0	0.671	0.671
EPHA6	NRP2	9606.ENSP00000374323	9606.ENSP00000353582	0	0	0	0	0	0	0	0.667	0.667
NRP2	EPHA6	9606.ENSP00000353582	9606.ENSP00000374323	0	0	0	0	0	0	0	0.667	0.667
AUTS2	CNTNAP2	9606.ENSP00000344087	9606.ENSP00000354778	0	0	0	0	0.096	0	0	0.646	0.666
CNTNAP2	AUTS2	9606.ENSP00000354778	9606.ENSP00000344087	0	0	0	0	0.096	0	0	0.646	0.666
CHRD	MSX1	9606.ENSP00000204604	9606.ENSP00000372170	0	0	0	0	0.062	0	0	0.657	0.665
MSX1	CHRD	9606.ENSP00000372170	9606.ENSP00000204604	0	0	0	0	0.062	0	0	0.657	0.665
SLC35F1	SMG6	9606.ENSP00000353557	9606.ENSP00000263073	0	0	0	0	0.062	0.058	0	0.648	0.662
SMG6	SLC35F1	9606.ENSP00000263073	9606.ENSP00000353557	0	0	0	0	0.062	0.058	0	0.648	0.662
PAX9	PRRX1	9606.ENSP00000355245	9606.ENSP00000239461	0	0	0	0	0	0	0	0.651	0.651
PRRX1	PAX9	9606.ENSP00000239461	9606.ENSP00000355245	0	0	0	0	0	0	0	0.651	0.651
BMP4	HAND2	9606.ENSP00000245451	9606.ENSP00000352565	0	0	0	0	0.062	0.056	0	0.636	0.649
HAND2	BMP4	9606.ENSP00000352565	9606.ENSP00000245451	0	0	0	0	0.062	0.056	0	0.636	0.649
DMRTA1	RNF220	9606.ENSP00000319651	9606.ENSP00000347548	0	0	0	0	0	0	0	0.644	0.644
RNF220	DMRTA1	9606.ENSP00000347548	9606.ENSP00000319651	0	0	0	0	0	0	0	0.644	0.644
CHL1	VTN	9606.ENSP00000256509	9606.ENSP00000226218	0	0	0	0	0	0	0	0.643	0.643
VTN	CHL1	9606.ENSP00000226218	9606.ENSP00000256509	0	0	0	0	0	0	0	0.643	0.643
EVL	SLIT2	9606.ENSP00000376652	9606.ENSP00000422591	0	0	0	0	0	0	0.6	0.138	0.64
SLIT2	EVL	9606.ENSP00000422591	9606.ENSP00000376652	0	0	0	0	0	0	0.6	0.138	0.64
SLC6A1	SYT1	9606.ENSP00000287766	9606.ENSP00000261205	0	0	0	0	0.332	0.274	0	0.313	0.638
SYT1	SLC6A1	9606.ENSP00000261205	9606.ENSP00000287766	0	0	0	0	0.332	0.274	0	0.313	0.638
KCNF1	KCNQ5	9606.ENSP00000295082	9606.ENSP00000345055	0	0	0	0.578	0.086	0.152	0.5	0.358	0.637
KCNQ5	KCNF1	9606.ENSP00000345055	9606.ENSP00000295082	0	0	0	0.578	0.086	0.152	0.5	0.358	0.637
COL4A2	NCAM1	9606.ENSP00000353654	9606.ENSP00000480132	0	0	0	0	0.062	0.056	0.6	0.095	0.636
CTF1	PDGFRA	9606.ENSP00000279804	9606.ENSP00000257290	0	0	0	0	0	0	0.6	0.128	0.636
GRASP	MEST	9606.ENSP00000293662	9606.ENSP00000223215	0	0	0	0	0	0	0	0.636	0.636
MEST	GRASP	9606.ENSP00000223215	9606.ENSP00000293662	0	0	0	0	0	0	0	0.636	0.636
NCAM1	COL4A2	9606.ENSP00000480132	9606.ENSP00000353654	0	0	0	0	0.062	0.056	0.6	0.095	0.636
PDGFRA	CTF1	9606.ENSP00000257290	9606.ENSP00000279804	0	0	0	0	0	0	0.6	0.128	0.636
BIRC2	CTSD	9606.ENSP00000477613	9606.ENSP00000236671	0	0	0	0	0	0.06	0.6	0.108	0.635
CTSD	BIRC2	9606.ENSP00000236671	9606.ENSP00000477613	0	0	0	0	0	0.06	0.6	0.108	0.635
CD40	VCAM1	9606.ENSP00000361359	9606.ENSP00000294728	0	0	0	0	0.084	0	0	0.617	0.634
VCAM1	CD40	9606.ENSP00000294728	9606.ENSP00000361359	0	0	0	0	0.084	0	0	0.617	0.634
GNAO1	SLC6A1	9606.ENSP00000262494	9606.ENSP00000287766	0	0	0	0	0.353	0.392	0	0.137	0.631
SLC6A1	GNAO1	9606.ENSP00000287766	9606.ENSP00000262494	0	0	0	0	0.353	0.392	0	0.137	0.631
ARL4A	GBF1	9606.ENSP00000379898	9606.ENSP00000359000	0	0	0	0	0.063	0.346	0	0.441	0.628
GBF1	ARL4A	9606.ENSP00000359000	9606.ENSP00000379898	0	0	0	0	0.063	0.346	0	0.441	0.628
BMP4	SIX1	9606.ENSP00000245451	9606.ENSP00000247182	0	0	0	0	0.07	0.139	0	0.568	0.624
SIX1	BMP4	9606.ENSP00000247182	9606.ENSP00000245451	0	0	0	0	0.07	0.139	0	0.568	0.624
CTF1	IL10RA	9606.ENSP00000279804	9606.ENSP00000227752	0	0	0	0	0	0	0.6	0.094	0.622
IL10RA	CTF1	9606.ENSP00000227752	9606.ENSP00000279804	0	0	0	0	0	0	0.6	0.094	0.622
MSX1	SIX1	9606.ENSP00000372170	9606.ENSP00000247182	0	0	0	0	0.071	0.105	0	0.582	0.622
SIX1	MSX1	9606.ENSP00000247182	9606.ENSP00000372170	0	0	0	0	0.071	0.105	0	0.582	0.622
GATA3	TCF7	9606.ENSP00000368632	9606.ENSP00000340347	0	0	0	0	0.077	0	0	0.606	0.621
TCF7	GATA3	9606.ENSP00000340347	9606.ENSP00000368632	0	0	0	0	0.077	0	0	0.606	0.621
GATA3	HAND2	9606.ENSP00000368632	9606.ENSP00000352565	0	0	0	0	0.062	0.077	0	0.597	0.62
HAND2	GATA3	9606.ENSP00000352565	9606.ENSP00000368632	0	0	0	0	0.062	0.077	0	0.597	0.62
CD40	IRF4	9606.ENSP00000361359	9606.ENSP00000370343	0	0	0	0	0.086	0	0	0.597	0.616
IRF4	CD40	9606.ENSP00000370343	9606.ENSP00000361359	0	0	0	0	0.086	0	0	0.597	0.616
DLX6	HAND2	9606.ENSP00000428480	9606.ENSP00000352565	0	0	0	0	0	0.07	0	0.601	0.613
HAND2	DLX6	9606.ENSP00000352565	9606.ENSP00000428480	0	0	0	0	0	0.07	0	0.601	0.613
ADCY1	PDPN	9606.ENSP00000297323	9606.ENSP00000294489	0	0	0	0	0	0	0	0.604	0.604
PDPN	ADCY1	9606.ENSP00000294489	9606.ENSP00000297323	0	0	0	0	0	0	0	0.604	0.604
CCRL2	GATA3	9606.ENSP00000349967	9606.ENSP00000368632	0	0	0	0	0	0	0	0.602	0.602
CCRL2	CD40	9606.ENSP00000349967	9606.ENSP00000361359	0	0	0	0	0.141	0	0	0.556	0.602
CD40	CCRL2	9606.ENSP00000361359	9606.ENSP00000349967	0	0	0	0	0.141	0	0	0.556	0.602
GATA3	CCRL2	9606.ENSP00000368632	9606.ENSP00000349967	0	0	0	0	0	0	0	0.602	0.602
PDGFRA	SH3GL3	9606.ENSP00000257290	9606.ENSP00000320092	0	0	0	0	0	0	0.6	0	0.6
SH3GL3	PDGFRA	9606.ENSP00000320092	9606.ENSP00000257290	0	0	0	0	0	0	0.6	0	0.6
BMP4	GATA3	9606.ENSP00000245451	9606.ENSP00000368632	0	0	0	0	0.099	0.105	0	0.539	0.596
GATA3	BMP4	9606.ENSP00000368632	9606.ENSP00000245451	0	0	0	0	0.099	0.105	0	0.539	0.596
TNFRSF1A	VCAM1	9606.ENSP00000162749	9606.ENSP00000294728	0	0	0	0	0	0	0	0.595	0.595
VCAM1	TNFRSF1A	9606.ENSP00000294728	9606.ENSP00000162749	0	0	0	0	0	0	0	0.595	0.595
CDH4	DOK5	9606.ENSP00000484928	9606.ENSP00000262593	0	0	0	0	0.066	0	0	0.583	0.594
DOK5	CDH4	9606.ENSP00000262593	9606.ENSP00000484928	0	0	0	0	0.066	0	0	0.583	0.594
NRP2	SLIT2	9606.ENSP00000353582	9606.ENSP00000422591	0	0	0	0	0.085	0	0	0.569	0.589
SLIT2	NRP2	9606.ENSP00000422591	9606.ENSP00000353582	0	0	0	0	0.085	0	0	0.569	0.589
CLIC6	GLRB	9606.ENSP00000290332	9606.ENSP00000264428	0	0	0	0	0	0	0.54	0.142	0.588
GLRB	CLIC6	9606.ENSP00000264428	9606.ENSP00000290332	0	0	0	0	0	0	0.54	0.142	0.588
CCNA1	SIX1	9606.ENSP00000255465	9606.ENSP00000247182	0	0	0	0	0.062	0	0	0.577	0.586
COL15A1	COL5A1	9606.ENSP00000364140	9606.ENSP00000360882	0	0	0	0.588	0.229	0	0.3	0.657	0.586
COL5A1	COL15A1	9606.ENSP00000360882	9606.ENSP00000364140	0	0	0	0.588	0.229	0	0.3	0.657	0.586
SIX1	CCNA1	9606.ENSP00000247182	9606.ENSP00000255465	0	0	0	0	0.062	0	0	0.577	0.586
CCDC84	SEPT8	9606.ENSP00000334767	9606.ENSP00000367991	0	0	0	0	0	0	0	0.585	0.585
SEPT8	CCDC84	9606.ENSP00000367991	9606.ENSP00000334767	0	0	0	0	0	0	0	0.585	0.585
DOK6	FNDC1	9606.ENSP00000372160	9606.ENSP00000297267	0	0	0	0	0	0	0	0.584	0.584
FNDC1	DOK6	9606.ENSP00000297267	9606.ENSP00000372160	0	0	0	0	0	0	0	0.584	0.584
CHL1	NCAM1	9606.ENSP00000256509	9606.ENSP00000480132	0	0	0	0.549	0.198	0.148	0	0.922	0.583
NCAM1	CHL1	9606.ENSP00000480132	9606.ENSP00000256509	0	0	0	0.549	0.198	0.148	0	0.922	0.583
THBS1	VTN	9606.ENSP00000260356	9606.ENSP00000226218	0	0	0	0	0	0	0	0.581	0.582
VTN	THBS1	9606.ENSP00000226218	9606.ENSP00000260356	0	0	0	0	0	0	0	0.581	0.582
AUTS2	STX1A	9606.ENSP00000344087	9606.ENSP00000222812	0	0	0	0	0	0	0	0.578	0.578
HCK	IL10RA	9606.ENSP00000444986	9606.ENSP00000227752	0	0	0	0	0.552	0	0	0.095	0.578
IL10RA	HCK	9606.ENSP00000227752	9606.ENSP00000444986	0	0	0	0	0.552	0	0	0.095	0.578
STX1A	AUTS2	9606.ENSP00000222812	9606.ENSP00000344087	0	0	0	0	0	0	0	0.578	0.578
BMP4	VCAN	9606.ENSP00000245451	9606.ENSP00000265077	0	0	0	0	0	0	0	0.577	0.577
VCAN	BMP4	9606.ENSP00000265077	9606.ENSP00000245451	0	0	0	0	0	0	0	0.577	0.577
CD40	NCAM1	9606.ENSP00000361359	9606.ENSP00000480132	0	0	0	0	0	0	0	0.574	0.574
NCAM1	CD40	9606.ENSP00000480132	9606.ENSP00000361359	0	0	0	0	0	0	0	0.574	0.574
CNTN1	SLC6A1	9606.ENSP00000447006	9606.ENSP00000287766	0	0	0	0	0.324	0.395	0	0	0.573
SLC6A1	CNTN1	9606.ENSP00000287766	9606.ENSP00000447006	0	0	0	0	0.324	0.395	0	0	0.573
BMP4	FOXF1	9606.ENSP00000245451	9606.ENSP00000262426	0	0	0	0	0.07	0.056	0	0.551	0.571
C17orf107	CHRNE	9606.ENSP00000370770	9606.ENSP00000293780	0	0	0	0	0.066	0	0	0.56	0.571
CHRNE	C17orf107	9606.ENSP00000293780	9606.ENSP00000370770	0	0	0	0	0.066	0	0	0.56	0.571
FOXF1	BMP4	9606.ENSP00000262426	9606.ENSP00000245451	0	0	0	0	0.07	0.056	0	0.551	0.571
TGFBI	THBS1	9606.ENSP00000416330	9606.ENSP00000260356	0	0	0	0	0.231	0	0	0.464	0.57
THBS1	TGFBI	9606.ENSP00000260356	9606.ENSP00000416330	0	0	0	0	0.231	0	0	0.464	0.57
CLDN5	VCAM1	9606.ENSP00000385477	9606.ENSP00000294728	0	0	0	0	0.128	0	0	0.525	0.568
EPHA6	SLIT2	9606.ENSP00000374323	9606.ENSP00000422591	0	0	0	0	0.094	0.089	0	0.518	0.568
SLIT2	EPHA6	9606.ENSP00000422591	9606.ENSP00000374323	0	0	0	0	0.094	0.089	0	0.518	0.568
VCAM1	CLDN5	9606.ENSP00000294728	9606.ENSP00000385477	0	0	0	0	0.128	0	0	0.525	0.568
CNTN1	GNAO1	9606.ENSP00000447006	9606.ENSP00000262494	0	0	0	0	0.23	0.389	0	0.152	0.566
GNAO1	CNTN1	9606.ENSP00000262494	9606.ENSP00000447006	0	0	0	0	0.23	0.389	0	0.152	0.566
MEGF8	WDR17	9606.ENSP00000251268	9606.ENSP00000280190	0	0	0	0	0	0	0	0.56	0.56
WDR17	MEGF8	9606.ENSP00000280190	9606.ENSP00000251268	0	0	0	0	0	0	0	0.56	0.56
CADM2	CNTN1	9606.ENSP00000384193	9606.ENSP00000447006	0	0	0	0	0.309	0	0	0.388	0.559
CNTN1	CADM2	9606.ENSP00000447006	9606.ENSP00000384193	0	0	0	0	0.309	0	0	0.388	0.559
NCAM1	ULBP1	9606.ENSP00000480132	9606.ENSP00000229708	0	0	0	0	0	0	0	0.559	0.559
ULBP1	NCAM1	9606.ENSP00000229708	9606.ENSP00000480132	0	0	0	0	0	0	0	0.559	0.559
COL4A2	TGFBI	9606.ENSP00000353654	9606.ENSP00000416330	0	0	0	0	0.17	0.263	0	0.335	0.558
DOK5	FNDC1	9606.ENSP00000262593	9606.ENSP00000297267	0	0	0	0	0.069	0	0	0.545	0.558
FNDC1	DOK5	9606.ENSP00000297267	9606.ENSP00000262593	0	0	0	0	0.069	0	0	0.545	0.558
TGFBI	COL4A2	9606.ENSP00000416330	9606.ENSP00000353654	0	0	0	0	0.17	0.263	0	0.335	0.558
APC2	CDH4	9606.ENSP00000442954	9606.ENSP00000484928	0	0	0	0	0.076	0	0.54	0	0.556
CDH4	APC2	9606.ENSP00000484928	9606.ENSP00000442954	0	0	0	0	0.076	0	0.54	0	0.556
HAND2	IRX5	9606.ENSP00000352565	9606.ENSP00000378132	0	0	0	0	0	0.059	0	0.547	0.555
IRX5	HAND2	9606.ENSP00000378132	9606.ENSP00000352565	0	0	0	0	0	0.059	0	0.547	0.555
2008-09-01	STX1A	9606.ENSP00000367991	9606.ENSP00000222812	0	0	0	0	0.09	0.164	0	0.461	0.554
STX1A	2008-09-01	9606.ENSP00000222812	9606.ENSP00000367991	0	0	0	0	0.09	0.164	0	0.461	0.554
DPYSL2	EVL	9606.ENSP00000309539	9606.ENSP00000376652	0	0	0	0	0.049	0.182	0	0.471	0.553
EVL	DPYSL2	9606.ENSP00000376652	9606.ENSP00000309539	0	0	0	0	0.049	0.182	0	0.471	0.553
NTN1	SDK1	9606.ENSP00000173229	9606.ENSP00000385899	0	0	0	0	0.069	0.163	0	0.47	0.551
PTPRM	SYT1	9606.ENSP00000463325	9606.ENSP00000261205	0	0	0	0	0.049	0.056	0	0.54	0.551
SDK1	NTN1	9606.ENSP00000385899	9606.ENSP00000173229	0	0	0	0	0.069	0.163	0	0.47	0.551
SYT1	PTPRM	9606.ENSP00000261205	9606.ENSP00000463325	0	0	0	0	0.049	0.056	0	0.54	0.551
GATA3	SIX1	9606.ENSP00000368632	9606.ENSP00000247182	0	0	0	0	0	0	0	0.55	0.55
SIX1	GATA3	9606.ENSP00000247182	9606.ENSP00000368632	0	0	0	0	0	0	0	0.55	0.55
CLIC6	HS3ST4	9606.ENSP00000290332	9606.ENSP00000330606	0	0	0	0	0	0	0	0.549	0.549
CTSD	MAPT	9606.ENSP00000236671	9606.ENSP00000340820	0	0	0	0	0	0.27	0	0.408	0.549
HS3ST4	CLIC6	9606.ENSP00000330606	9606.ENSP00000290332	0	0	0	0	0	0	0	0.549	0.549
MAPT	CTSD	9606.ENSP00000340820	9606.ENSP00000236671	0	0	0	0	0	0.27	0	0.408	0.549
CARD6	NLRP1	9606.ENSP00000254691	9606.ENSP00000478516	0	0	0	0	0.062	0	0	0.538	0.548
NLRP1	CARD6	9606.ENSP00000478516	9606.ENSP00000254691	0	0	0	0	0.062	0	0	0.538	0.548
CADM2	PCDH10	9606.ENSP00000384193	9606.ENSP00000264360	0	0	0	0	0.159	0	0	0.483	0.547
PCDH10	CADM2	9606.ENSP00000264360	9606.ENSP00000384193	0	0	0	0	0.159	0	0	0.483	0.547
PROB1	SPATA24	9606.ENSP00000416033	9606.ENSP00000414920	0	0	0	0	0.098	0	0	0.518	0.546
SPATA24	PROB1	9606.ENSP00000414920	9606.ENSP00000416033	0	0	0	0	0.098	0	0	0.518	0.546
BMP2	TLL1	9606.ENSP00000368104	9606.ENSP00000061240	0	0	0	0	0.064	0.243	0	0.408	0.544
TLL1	BMP2	9606.ENSP00000061240	9606.ENSP00000368104	0	0	0	0	0.064	0.243	0	0.408	0.544
BMP2	FGF5	9606.ENSP00000368104	9606.ENSP00000311697	0	0	0	0	0	0	0	0.542	0.542
BMP4	TLL1	9606.ENSP00000245451	9606.ENSP00000061240	0	0	0	0	0.064	0.243	0	0.406	0.542
FGF5	BMP2	9606.ENSP00000311697	9606.ENSP00000368104	0	0	0	0	0	0	0	0.542	0.542
TLL1	BMP4	9606.ENSP00000061240	9606.ENSP00000245451	0	0	0	0	0.064	0.243	0	0.406	0.542
COL26A1	COL4A2	9606.ENSP00000318234	9606.ENSP00000353654	0	0	0.243	0	0	0	0.3	0.204	0.541
COL4A2	COL26A1	9606.ENSP00000353654	9606.ENSP00000318234	0	0	0.243	0	0	0	0.3	0.204	0.541
COL5A1	TGFBI	9606.ENSP00000360882	9606.ENSP00000416330	0	0	0	0	0.207	0.103	0	0.407	0.541
TGFBI	COL5A1	9606.ENSP00000416330	9606.ENSP00000360882	0	0	0	0	0.207	0.103	0	0.407	0.541
CCNA1	CEP55	9606.ENSP00000255465	9606.ENSP00000360540	0	0	0	0	0.521	0	0	0.079	0.54
CEP55	CCNA1	9606.ENSP00000360540	9606.ENSP00000255465	0	0	0	0	0.521	0	0	0.079	0.54
COL15A1	VTN	9606.ENSP00000364140	9606.ENSP00000226218	0	0	0	0	0.062	0	0	0.529	0.539
VTN	COL15A1	9606.ENSP00000226218	9606.ENSP00000364140	0	0	0	0	0.062	0	0	0.529	0.539
BMP4	GPC6	9606.ENSP00000245451	9606.ENSP00000366246	0	0	0	0	0.096	0.153	0	0.441	0.535
GPC6	BMP4	9606.ENSP00000366246	9606.ENSP00000245451	0	0	0	0	0.096	0.153	0	0.441	0.535
FZD7	RSPO3	9606.ENSP00000286201	9606.ENSP00000349131	0	0	0	0	0	0	0	0.532	0.533
ITGA4	NCAM1	9606.ENSP00000380227	9606.ENSP00000480132	0	0	0	0	0.052	0	0	0.528	0.533
NCAM1	ITGA4	9606.ENSP00000480132	9606.ENSP00000380227	0	0	0	0	0.052	0	0	0.528	0.533
RSPO3	FZD7	9606.ENSP00000349131	9606.ENSP00000286201	0	0	0	0	0	0	0	0.532	0.533
BMP4	THBS1	9606.ENSP00000245451	9606.ENSP00000260356	0	0	0	0	0	0	0	0.532	0.532
GNAO1	SYT1	9606.ENSP00000262494	9606.ENSP00000261205	0	0	0	0	0.237	0.264	0	0.234	0.532
SYT1	GNAO1	9606.ENSP00000261205	9606.ENSP00000262494	0	0	0	0	0.237	0.264	0	0.234	0.532
THBS1	BMP4	9606.ENSP00000260356	9606.ENSP00000245451	0	0	0	0	0	0	0	0.532	0.532
HOXA2	HOXA3	9606.ENSP00000222718	9606.ENSP00000484411	0	0	0	0.688	0.373	0	0	0.815	0.531
HOXA3	HOXA2	9606.ENSP00000484411	9606.ENSP00000222718	0	0	0	0.688	0.373	0	0	0.815	0.531
PCDH17	SLITRK5	9606.ENSP00000367151	9606.ENSP00000366283	0	0	0	0	0.088	0	0	0.507	0.531
SLITRK5	PCDH17	9606.ENSP00000366283	9606.ENSP00000367151	0	0	0	0	0.088	0	0	0.507	0.531
CCRL2	IRF4	9606.ENSP00000349967	9606.ENSP00000370343	0	0	0	0	0.065	0	0	0.518	0.53
GNAO1	LPHN3	9606.ENSP00000262494	9606.ENSP00000422533	0	0	0	0	0	0.076	0	0.512	0.53
IRF4	CCRL2	9606.ENSP00000370343	9606.ENSP00000349967	0	0	0	0	0.065	0	0	0.518	0.53
LPHN3	GNAO1	9606.ENSP00000422533	9606.ENSP00000262494	0	0	0	0	0	0.076	0	0.512	0.53
BMP2	GPC6	9606.ENSP00000368104	9606.ENSP00000366246	0	0	0	0	0.1	0.153	0	0.428	0.525
CNTN1	PTPRG	9606.ENSP00000447006	9606.ENSP00000418112	0	0	0	0	0.067	0.172	0	0.435	0.525
GPC6	BMP2	9606.ENSP00000366246	9606.ENSP00000368104	0	0	0	0	0.1	0.153	0	0.428	0.525
PTPRG	CNTN1	9606.ENSP00000418112	9606.ENSP00000447006	0	0	0	0	0.067	0.172	0	0.435	0.525
STX1A	SYNGR3	9606.ENSP00000222812	9606.ENSP00000248121	0	0	0	0	0.158	0	0	0.458	0.524
SYNGR3	STX1A	9606.ENSP00000248121	9606.ENSP00000222812	0	0	0	0	0.158	0	0	0.458	0.524
CHST8	HS3ST2	9606.ENSP00000262622	9606.ENSP00000261374	0	0	0	0	0.062	0	0	0.507	0.518
HS3ST2	CHST8	9606.ENSP00000261374	9606.ENSP00000262622	0	0	0	0	0.062	0	0	0.507	0.518
HOXA3	HOXA5	9606.ENSP00000484411	9606.ENSP00000222726	0	0	0	0.752	0.412	0	0	0.727	0.517
HOXA5	HOXA3	9606.ENSP00000222726	9606.ENSP00000484411	0	0	0	0.752	0.412	0	0	0.727	0.517
BAI1	LRRC7	9606.ENSP00000430945	9606.ENSP00000035383	0	0	0	0	0	0.164	0	0.445	0.516
LRRC7	BAI1	9606.ENSP00000035383	9606.ENSP00000430945	0	0	0	0	0	0.164	0	0.445	0.516
HAND2	MSX1	9606.ENSP00000352565	9606.ENSP00000372170	0	0	0	0	0	0.07	0	0.497	0.512
HOXA3	PAX9	9606.ENSP00000484411	9606.ENSP00000355245	0	0	0	0	0.06	0.141	0	0.445	0.512
MSX1	HAND2	9606.ENSP00000372170	9606.ENSP00000352565	0	0	0	0	0	0.07	0	0.497	0.512
PAX9	HOXA3	9606.ENSP00000355245	9606.ENSP00000484411	0	0	0	0	0.06	0.141	0	0.445	0.512
PDPN	VCAM1	9606.ENSP00000294489	9606.ENSP00000294728	0	0	0	0	0	0	0	0.512	0.512
VCAM1	PDPN	9606.ENSP00000294728	9606.ENSP00000294489	0	0	0	0	0	0	0	0.512	0.512
CCRL2	IL10RA	9606.ENSP00000349967	9606.ENSP00000227752	0	0	0	0	0.188	0	0	0.423	0.511
FNDC1	MDFIC	9606.ENSP00000297267	9606.ENSP00000484656	0	0	0	0	0	0	0	0.511	0.511
IL10RA	CCRL2	9606.ENSP00000227752	9606.ENSP00000349967	0	0	0	0	0.188	0	0	0.423	0.511
MDFIC	FNDC1	9606.ENSP00000484656	9606.ENSP00000297267	0	0	0	0	0	0	0	0.511	0.511
CCRL2	NCAM1	9606.ENSP00000349967	9606.ENSP00000480132	0	0	0	0	0	0	0	0.509	0.509
NCAM1	CCRL2	9606.ENSP00000480132	9606.ENSP00000349967	0	0	0	0	0	0	0	0.509	0.509
SLITRK5	SYT1	9606.ENSP00000366283	9606.ENSP00000261205	0	0	0	0	0.142	0	0	0.45	0.508
SYT1	SLITRK5	9606.ENSP00000261205	9606.ENSP00000366283	0	0	0	0	0.142	0	0	0.45	0.508
BMP4	PDGFRA	9606.ENSP00000245451	9606.ENSP00000257290	0	0	0	0	0.062	0.07	0	0.48	0.507
PDGFRA	BMP4	9606.ENSP00000257290	9606.ENSP00000245451	0	0	0	0	0.062	0.07	0	0.48	0.507
RSPO3	THBS1	9606.ENSP00000349131	9606.ENSP00000260356	0	0	0	0	0	0	0	0.506	0.506
THBS1	RSPO3	9606.ENSP00000260356	9606.ENSP00000349131	0	0	0	0	0	0	0	0.506	0.506
CD40	IL10RA	9606.ENSP00000361359	9606.ENSP00000227752	0	0	0	0	0.107	0	0	0.468	0.505
IL10RA	CD40	9606.ENSP00000227752	9606.ENSP00000361359	0	0	0	0	0.107	0	0	0.468	0.505
BMP4	NCAM1	9606.ENSP00000245451	9606.ENSP00000480132	0	0	0	0	0.062	0.057	0	0.483	0.503
NCAM1	BMP4	9606.ENSP00000480132	9606.ENSP00000245451	0	0	0	0	0.062	0.057	0	0.483	0.503
DPYSL2	GNAO1	9606.ENSP00000309539	9606.ENSP00000262494	0	0	0	0	0.108	0.352	0	0.206	0.501
GNAO1	DPYSL2	9606.ENSP00000262494	9606.ENSP00000309539	0	0	0	0	0.108	0.352	0	0.206	0.501
RIMS2	STX1A	9606.ENSP00000262231	9606.ENSP00000222812	0	0	0	0	0.063	0	0	0.489	0.501
STX1A	RIMS2	9606.ENSP00000222812	9606.ENSP00000262231	0	0	0	0	0.063	0	0	0.489	0.501
AEBP1	COL5A1	9606.ENSP00000223357	9606.ENSP00000360882	0	0	0	0	0.242	0	0	0.368	0.5
COL5A1	AEBP1	9606.ENSP00000360882	9606.ENSP00000223357	0	0	0	0	0.242	0	0	0.368	0.5
NRP2	NTN1	9606.ENSP00000353582	9606.ENSP00000173229	0	0	0	0	0.062	0	0	0.489	0.5
NTN1	NRP2	9606.ENSP00000173229	9606.ENSP00000353582	0	0	0	0	0.062	0	0	0.489	0.5
SLIT2	UNC5A	9606.ENSP00000422591	9606.ENSP00000332737	0	0	0	0	0.065	0.121	0	0.441	0.5
UNC5A	SLIT2	9606.ENSP00000332737	9606.ENSP00000422591	0	0	0	0	0.065	0.121	0	0.441	0.5
FGF5	LRRFIP1	9606.ENSP00000311697	9606.ENSP00000375857	0	0	0	0	0	0	0.5	0	0.499
LRRFIP1	FGF5	9606.ENSP00000375857	9606.ENSP00000311697	0	0	0	0	0	0	0.5	0	0.499
BTF3	RPL3L	9606.ENSP00000369965	9606.ENSP00000268661	0	0	0	0	0.447	0.101	0	0.072	0.498
RPL3L	BTF3	9606.ENSP00000268661	9606.ENSP00000369965	0	0	0	0	0.447	0.101	0	0.072	0.498
CHL1	CNTNAP2	9606.ENSP00000256509	9606.ENSP00000354778	0	0	0	0	0.141	0.249	0	0.282	0.497
CNTNAP2	CHL1	9606.ENSP00000354778	9606.ENSP00000256509	0	0	0	0	0.141	0.249	0	0.282	0.497
CHRD	OTX1	9606.ENSP00000204604	9606.ENSP00000282549	0	0	0	0	0	0.296	0	0.314	0.496
OTX1	CHRD	9606.ENSP00000282549	9606.ENSP00000204604	0	0	0	0	0	0.296	0	0.314	0.496
HOXA2	PAX9	9606.ENSP00000222718	9606.ENSP00000355245	0	0	0	0	0	0.141	0	0.435	0.493
MSX1	SOX8	9606.ENSP00000372170	9606.ENSP00000293894	0	0	0	0	0	0.081	0	0.47	0.493
PAX9	HOXA2	9606.ENSP00000355245	9606.ENSP00000222718	0	0	0	0	0	0.141	0	0.435	0.493
PAX9	SIX1	9606.ENSP00000355245	9606.ENSP00000247182	0	0	0	0	0.121	0	0	0.446	0.493
SIX1	PAX9	9606.ENSP00000247182	9606.ENSP00000355245	0	0	0	0	0.121	0	0	0.446	0.493
SOX8	MSX1	9606.ENSP00000293894	9606.ENSP00000372170	0	0	0	0	0	0.081	0	0.47	0.493
HAND2	HOXA5	9606.ENSP00000352565	9606.ENSP00000222726	0	0	0	0	0	0.077	0	0.471	0.491
HOXA5	HAND2	9606.ENSP00000222726	9606.ENSP00000352565	0	0	0	0	0	0.077	0	0.471	0.491
SYNDIG1	TMEM108	9606.ENSP00000366058	9606.ENSP00000324651	0	0	0	0	0.072	0	0	0.473	0.491
TMEM108	SYNDIG1	9606.ENSP00000324651	9606.ENSP00000366058	0	0	0	0	0.072	0	0	0.473	0.491
BMP2	KAZALD1	9606.ENSP00000368104	9606.ENSP00000359219	0	0	0	0	0	0	0	0.49	0.489
KAZALD1	BMP2	9606.ENSP00000359219	9606.ENSP00000368104	0	0	0	0	0	0	0	0.49	0.489
CHST8	HS3ST4	9606.ENSP00000262622	9606.ENSP00000330606	0	0	0	0	0.098	0	0	0.456	0.488
HS3ST4	CHST8	9606.ENSP00000330606	9606.ENSP00000262622	0	0	0	0	0.098	0	0	0.456	0.488
FZD1	TCF7	9606.ENSP00000287934	9606.ENSP00000340347	0	0	0	0	0.062	0	0	0.475	0.486
TCF7	FZD1	9606.ENSP00000340347	9606.ENSP00000287934	0	0	0	0	0.062	0	0	0.475	0.486
MEGF8	RAB34	9606.ENSP00000251268	9606.ENSP00000413156	0	0	0	0	0.062	0	0	0.473	0.484
RAB34	MEGF8	9606.ENSP00000413156	9606.ENSP00000251268	0	0	0	0	0.062	0	0	0.473	0.484
NRP2	PDPN	9606.ENSP00000353582	9606.ENSP00000294489	0	0	0	0	0.065	0	0	0.469	0.483
PDPN	NRP2	9606.ENSP00000294489	9606.ENSP00000353582	0	0	0	0	0.065	0	0	0.469	0.483
SYNGR3	SYT1	9606.ENSP00000248121	9606.ENSP00000261205	0	0	0	0	0.174	0	0	0.399	0.483
SYT1	SYNGR3	9606.ENSP00000261205	9606.ENSP00000248121	0	0	0	0	0.174	0	0	0.399	0.483
CNTNAP2	PCDH10	9606.ENSP00000354778	9606.ENSP00000264360	0	0	0	0	0.107	0	0	0.442	0.481
GSTM2	RYR2	9606.ENSP00000241337	9606.ENSP00000355533	0	0	0	0	0	0	0	0.481	0.481
PCDH10	CNTNAP2	9606.ENSP00000264360	9606.ENSP00000354778	0	0	0	0	0.107	0	0	0.442	0.481
RYR2	GSTM2	9606.ENSP00000355533	9606.ENSP00000241337	0	0	0	0	0	0	0	0.481	0.481
BMP2	COL4A2	9606.ENSP00000368104	9606.ENSP00000353654	0	0	0	0	0.113	0.246	0	0.285	0.48
COL4A2	BMP2	9606.ENSP00000353654	9606.ENSP00000368104	0	0	0	0	0.113	0.246	0	0.285	0.48
BMP4	COL4A2	9606.ENSP00000245451	9606.ENSP00000353654	0	0	0	0	0.088	0.246	0	0.304	0.479
COL4A2	BMP4	9606.ENSP00000353654	9606.ENSP00000245451	0	0	0	0	0.088	0.246	0	0.304	0.479
MAPT	SLC6A1	9606.ENSP00000340820	9606.ENSP00000287766	0	0	0	0	0.319	0.182	0	0.139	0.479
SLC6A1	MAPT	9606.ENSP00000287766	9606.ENSP00000340820	0	0	0	0	0.319	0.182	0	0.139	0.479
HAND2	HOXA2	9606.ENSP00000352565	9606.ENSP00000222718	0	0	0	0	0.062	0.077	0	0.446	0.478
HOXA2	HAND2	9606.ENSP00000222718	9606.ENSP00000352565	0	0	0	0	0.062	0.077	0	0.446	0.478
MEST	ZNF331	9606.ENSP00000223215	9606.ENSP00000253144	0	0	0	0	0.062	0	0	0.467	0.478
PIK3CD	VCAM1	9606.ENSP00000366563	9606.ENSP00000294728	0	0	0	0	0.066	0.073	0	0.445	0.478
VCAM1	PIK3CD	9606.ENSP00000294728	9606.ENSP00000366563	0	0	0	0	0.066	0.073	0	0.445	0.478
ZNF331	MEST	9606.ENSP00000253144	9606.ENSP00000223215	0	0	0	0	0.062	0	0	0.467	0.478
JAM2	PARD6B	9606.ENSP00000383376	9606.ENSP00000360672	0	0	0	0	0	0	0	0.477	0.477
PARD6B	JAM2	9606.ENSP00000360672	9606.ENSP00000383376	0	0	0	0	0	0	0	0.477	0.477
CD40	ITGA4	9606.ENSP00000361359	9606.ENSP00000380227	0	0	0	0	0.062	0	0	0.465	0.476
CLDN5	JAM2	9606.ENSP00000385477	9606.ENSP00000383376	0	0	0	0	0.095	0	0	0.445	0.476
ITGA4	CD40	9606.ENSP00000380227	9606.ENSP00000361359	0	0	0	0	0.062	0	0	0.465	0.476
JAM2	CLDN5	9606.ENSP00000383376	9606.ENSP00000385477	0	0	0	0	0.095	0	0	0.445	0.476
COL26A1	COL5A1	9606.ENSP00000318234	9606.ENSP00000360882	0	0	0	0	0	0	0.3	0.281	0.475
COL5A1	COL26A1	9606.ENSP00000360882	9606.ENSP00000318234	0	0	0	0	0	0	0.3	0.281	0.475
HIC1	MDFIC	9606.ENSP00000314080	9606.ENSP00000484656	0	0	0	0	0.061	0	0	0.464	0.475
MDFIC	HIC1	9606.ENSP00000484656	9606.ENSP00000314080	0	0	0	0	0.061	0	0	0.464	0.475
GNAO1	VN1R2	9606.ENSP00000262494	9606.ENSP00000351244	0	0	0	0	0	0	0	0.474	0.474
VN1R2	GNAO1	9606.ENSP00000351244	9606.ENSP00000262494	0	0	0	0	0	0	0	0.474	0.474
CPT1A	SLC27A6	9606.ENSP00000265641	9606.ENSP00000262462	0	0	0	0	0	0	0	0.473	0.473
SLC27A6	CPT1A	9606.ENSP00000262462	9606.ENSP00000265641	0	0	0	0	0	0	0	0.473	0.473
CCRL2	ITGA4	9606.ENSP00000349967	9606.ENSP00000380227	0	0	0	0	0.065	0	0	0.459	0.472
HAND2	PRRX1	9606.ENSP00000352565	9606.ENSP00000239461	0	0	0	0	0.14	0.058	0	0.4	0.472
ITGA4	CCRL2	9606.ENSP00000380227	9606.ENSP00000349967	0	0	0	0	0.065	0	0	0.459	0.472
PRRX1	HAND2	9606.ENSP00000239461	9606.ENSP00000352565	0	0	0	0	0.14	0.058	0	0.4	0.472
VCAM1	VTN	9606.ENSP00000294728	9606.ENSP00000226218	0	0	0	0	0	0	0	0.472	0.472
VTN	VCAM1	9606.ENSP00000226218	9606.ENSP00000294728	0	0	0	0	0	0	0	0.472	0.472
CR1	PDPN	9606.ENSP00000356016	9606.ENSP00000294489	0	0	0	0	0	0	0	0.471	0.471
PDGFRA	PDPN	9606.ENSP00000257290	9606.ENSP00000294489	0	0	0	0	0.069	0	0	0.456	0.471
PDPN	PDGFRA	9606.ENSP00000294489	9606.ENSP00000257290	0	0	0	0	0.069	0	0	0.456	0.471
PDPN	CR1	9606.ENSP00000294489	9606.ENSP00000356016	0	0	0	0	0	0	0	0.471	0.471
CHST11	HS3ST4	9606.ENSP00000305725	9606.ENSP00000330606	0	0	0	0	0	0	0	0.47	0.47
HS3ST4	CHST11	9606.ENSP00000330606	9606.ENSP00000305725	0	0	0	0	0	0	0	0.47	0.47
SDK1	UNC5A	9606.ENSP00000385899	9606.ENSP00000332737	0	0	0	0	0	0.061	0	0.459	0.47
TRIP6	WTIP	9606.ENSP00000200457	9606.ENSP00000466953	0	0	0	0.805	0.063	0.37	0	0.728	0.47
UNC5A	SDK1	9606.ENSP00000332737	9606.ENSP00000385899	0	0	0	0	0	0.061	0	0.459	0.47
WTIP	TRIP6	9606.ENSP00000466953	9606.ENSP00000200457	0	0	0	0.805	0.063	0.37	0	0.728	0.47
C8orf34	PREX2	9606.ENSP00000427820	9606.ENSP00000288368	0	0	0	0	0	0	0	0.468	0.468
PREX2	C8orf34	9606.ENSP00000288368	9606.ENSP00000427820	0	0	0	0	0	0	0	0.468	0.468
PRRX1	SIX1	9606.ENSP00000239461	9606.ENSP00000247182	0	0	0	0	0.117	0	0	0.422	0.468
SIX1	PRRX1	9606.ENSP00000247182	9606.ENSP00000239461	0	0	0	0	0.117	0	0	0.422	0.468
TRIM41	TRIM8	9606.ENSP00000320869	9606.ENSP00000302120	0	0	0	0	0.062	0	0	0.456	0.468
TRIM8	TRIM41	9606.ENSP00000302120	9606.ENSP00000320869	0	0	0	0	0.062	0	0	0.456	0.468
EYA4	SOX8	9606.ENSP00000432770	9606.ENSP00000293894	0	0	0	0	0	0.143	0	0.403	0.467
SOX8	EYA4	9606.ENSP00000293894	9606.ENSP00000432770	0	0	0	0	0	0.143	0	0.403	0.467
EYA4	HS3ST2	9606.ENSP00000432770	9606.ENSP00000261374	0	0	0	0	0	0	0	0.465	0.465
HS3ST2	EYA4	9606.ENSP00000261374	9606.ENSP00000432770	0	0	0	0	0	0	0	0.465	0.465
IKZF1	TCF7	9606.ENSP00000331614	9606.ENSP00000340347	0	0	0	0	0.097	0.137	0	0.369	0.465
RGS7BP	SLC6A1	9606.ENSP00000334851	9606.ENSP00000287766	0	0	0	0	0.465	0	0	0	0.465
SLC6A1	RGS7BP	9606.ENSP00000287766	9606.ENSP00000334851	0	0	0	0	0.465	0	0	0	0.465
TCF7	IKZF1	9606.ENSP00000340347	9606.ENSP00000331614	0	0	0	0	0.097	0.137	0	0.369	0.465
CHL1	SLC6A1	9606.ENSP00000256509	9606.ENSP00000287766	0	0	0	0	0.353	0.145	0	0.108	0.463
NCAM1	NTN1	9606.ENSP00000480132	9606.ENSP00000173229	0	0	0	0	0.062	0.163	0	0.371	0.463
NTN1	NCAM1	9606.ENSP00000173229	9606.ENSP00000480132	0	0	0	0	0.062	0.163	0	0.371	0.463
SLC6A1	CHL1	9606.ENSP00000287766	9606.ENSP00000256509	0	0	0	0	0.353	0.145	0	0.108	0.463
CHRD	NCAM1	9606.ENSP00000204604	9606.ENSP00000480132	0	0	0	0	0.088	0	0	0.434	0.462
NCAM1	CHRD	9606.ENSP00000480132	9606.ENSP00000204604	0	0	0	0	0.088	0	0	0.434	0.462
CHST2	FREM2	9606.ENSP00000307911	9606.ENSP00000280481	0	0	0	0	0	0	0	0.461	0.461
FREM2	CHST2	9606.ENSP00000280481	9606.ENSP00000307911	0	0	0	0	0	0	0	0.461	0.461
CD40	GATA3	9606.ENSP00000361359	9606.ENSP00000368632	0	0	0	0	0	0	0	0.46	0.459
CTF1	NFIC	9606.ENSP00000279804	9606.ENSP00000396843	0	0	0	0	0	0	0	0.46	0.459
GATA3	CD40	9606.ENSP00000368632	9606.ENSP00000361359	0	0	0	0	0	0	0	0.46	0.459
GATA3	NCAM1	9606.ENSP00000368632	9606.ENSP00000480132	0	0	0	0	0	0	0	0.46	0.459
NCAM1	GATA3	9606.ENSP00000480132	9606.ENSP00000368632	0	0	0	0	0	0	0	0.46	0.459
NFIC	CTF1	9606.ENSP00000396843	9606.ENSP00000279804	0	0	0	0	0	0	0	0.46	0.459
VCAN	VTN	9606.ENSP00000265077	9606.ENSP00000226218	0	0	0	0	0	0	0	0.459	0.459
VTN	VCAN	9606.ENSP00000226218	9606.ENSP00000265077	0	0	0	0	0	0	0	0.459	0.459
BMP2	HAND2	9606.ENSP00000368104	9606.ENSP00000352565	0	0	0	0	0.062	0.056	0	0.437	0.458
HAND2	BMP2	9606.ENSP00000352565	9606.ENSP00000368104	0	0	0	0	0.062	0.056	0	0.437	0.458
CCNI2	2008-09-01	9606.ENSP00000478257	9606.ENSP00000367991	0	0	0	0	0.063	0.057	0	0.435	0.457
CHL1	NRP2	9606.ENSP00000256509	9606.ENSP00000353582	0	0	0	0	0	0	0	0.458	0.457
NCAM1	SLITRK5	9606.ENSP00000480132	9606.ENSP00000366283	0	0	0	0	0.118	0	0	0.41	0.457
NRP2	CHL1	9606.ENSP00000353582	9606.ENSP00000256509	0	0	0	0	0	0	0	0.458	0.457
2008-09-01	CCNI2	9606.ENSP00000367991	9606.ENSP00000478257	0	0	0	0	0.063	0.057	0	0.435	0.457
SLITRK5	NCAM1	9606.ENSP00000366283	9606.ENSP00000480132	0	0	0	0	0.118	0	0	0.41	0.457
CDH4	SLC35F1	9606.ENSP00000484928	9606.ENSP00000353557	0	0	0	0	0.089	0	0	0.427	0.456
HOXA3	HOXA6	9606.ENSP00000484411	9606.ENSP00000222728	0	0	0	0.758	0.35	0	0	0.69	0.456
HOXA6	HOXA3	9606.ENSP00000222728	9606.ENSP00000484411	0	0	0	0.758	0.35	0	0	0.69	0.456
SLC35F1	CDH4	9606.ENSP00000353557	9606.ENSP00000484928	0	0	0	0	0.089	0	0	0.427	0.456
TM6SF1	VN1R2	9606.ENSP00000317000	9606.ENSP00000351244	0	0	0	0	0	0	0	0.456	0.456
VN1R2	TM6SF1	9606.ENSP00000351244	9606.ENSP00000317000	0	0	0	0	0	0	0	0.456	0.456
BMP4	OTX1	9606.ENSP00000245451	9606.ENSP00000282549	0	0	0	0	0	0	0	0.455	0.455
OTX1	BMP4	9606.ENSP00000282549	9606.ENSP00000245451	0	0	0	0	0	0	0	0.455	0.455
MAPT	SYT1	9606.ENSP00000340820	9606.ENSP00000261205	0	0	0	0	0.186	0.15	0	0.275	0.454
SYT1	MAPT	9606.ENSP00000261205	9606.ENSP00000340820	0	0	0	0	0.186	0.15	0	0.275	0.454
FZD7	TCF7	9606.ENSP00000286201	9606.ENSP00000340347	0	0	0	0	0.062	0	0	0.44	0.453
TCF7	FZD7	9606.ENSP00000340347	9606.ENSP00000286201	0	0	0	0	0.062	0	0	0.44	0.453
ADHFE1	SFT2D3	9606.ENSP00000379865	9606.ENSP00000310803	0	0	0	0	0	0	0	0.452	0.452
DPYSL2	STK32B	9606.ENSP00000309539	9606.ENSP00000282908	0	0	0	0	0.049	0	0	0.448	0.452
SFT2D3	ADHFE1	9606.ENSP00000310803	9606.ENSP00000379865	0	0	0	0	0	0	0	0.452	0.452
STK32B	DPYSL2	9606.ENSP00000282908	9606.ENSP00000309539	0	0	0	0	0.049	0	0	0.448	0.452
NTN1	STX1A	9606.ENSP00000173229	9606.ENSP00000222812	0	0	0	0	0	0	0	0.45	0.451
STX1A	NTN1	9606.ENSP00000222812	9606.ENSP00000173229	0	0	0	0	0	0	0	0.45	0.451
GATA3	MSX1	9606.ENSP00000368632	9606.ENSP00000372170	0	0	0	0	0.063	0.142	0	0.371	0.45
MSX1	GATA3	9606.ENSP00000372170	9606.ENSP00000368632	0	0	0	0	0.063	0.142	0	0.371	0.45
RSPO3	SDC2	9606.ENSP00000349131	9606.ENSP00000307046	0	0	0	0	0.065	0	0	0.436	0.45
SDC2	RSPO3	9606.ENSP00000307046	9606.ENSP00000349131	0	0	0	0	0.065	0	0	0.436	0.45
CADM2	SLC6A1	9606.ENSP00000384193	9606.ENSP00000287766	0	0	0	0	0.438	0	0	0.06	0.449
SLC6A1	CADM2	9606.ENSP00000287766	9606.ENSP00000384193	0	0	0	0	0.438	0	0	0.06	0.449
MSX1	SMAD6	9606.ENSP00000372170	9606.ENSP00000288840	0	0	0	0	0.062	0.077	0	0.414	0.448
PDGFRA	PRRX1	9606.ENSP00000257290	9606.ENSP00000239461	0	0	0	0	0.291	0.057	0	0.24	0.448
PRRX1	PDGFRA	9606.ENSP00000239461	9606.ENSP00000257290	0	0	0	0	0.291	0.057	0	0.24	0.448
SMAD6	MSX1	9606.ENSP00000288840	9606.ENSP00000372170	0	0	0	0	0.062	0.077	0	0.414	0.448
BMP4	COL5A1	9606.ENSP00000245451	9606.ENSP00000360882	0	0	0	0	0.089	0.213	0	0.289	0.446
COL5A1	BMP4	9606.ENSP00000360882	9606.ENSP00000245451	0	0	0	0	0.089	0.213	0	0.289	0.446
SMG6	TRIM71	9606.ENSP00000263073	9606.ENSP00000373272	0	0	0	0	0	0	0	0.446	0.446
TRIM71	SMG6	9606.ENSP00000373272	9606.ENSP00000263073	0	0	0	0	0	0	0	0.446	0.446
IKZF1	IL10RA	9606.ENSP00000331614	9606.ENSP00000227752	0	0	0	0	0.41	0	0	0.097	0.445
IL10RA	IKZF1	9606.ENSP00000227752	9606.ENSP00000331614	0	0	0	0	0.41	0	0	0.097	0.445
RIMS2	SYT1	9606.ENSP00000262231	9606.ENSP00000261205	0	0	0	0.57	0.203	0	0	0.711	0.443
SYT1	RIMS2	9606.ENSP00000261205	9606.ENSP00000262231	0	0	0	0.57	0.203	0	0	0.711	0.443
GBF1	RAB34	9606.ENSP00000359000	9606.ENSP00000413156	0	0	0	0	0.166	0.156	0	0.27	0.441
IL10RA	TNFRSF1A	9606.ENSP00000227752	9606.ENSP00000162749	0	0	0	0	0.062	0	0	0.429	0.441
RAB34	GBF1	9606.ENSP00000413156	9606.ENSP00000359000	0	0	0	0	0.166	0.156	0	0.27	0.441
TNFRSF1A	IL10RA	9606.ENSP00000162749	9606.ENSP00000227752	0	0	0	0	0.062	0	0	0.429	0.441
NPAS3	NRG3	9606.ENSP00000348460	9606.ENSP00000361214	0	0	0	0	0.118	0	0	0.391	0.44
NRG3	NPAS3	9606.ENSP00000361214	9606.ENSP00000348460	0	0	0	0	0.118	0	0	0.391	0.44
CEP55	SH3GL3	9606.ENSP00000360540	9606.ENSP00000320092	0	0	0	0	0	0	0	0.439	0.439
FZD1	GNAO1	9606.ENSP00000287934	9606.ENSP00000262494	0	0	0	0	0.058	0.185	0	0.329	0.439
GNAO1	FZD1	9606.ENSP00000262494	9606.ENSP00000287934	0	0	0	0	0.058	0.185	0	0.329	0.439
SH3GL3	CEP55	9606.ENSP00000320092	9606.ENSP00000360540	0	0	0	0	0	0	0	0.439	0.439
CNTN1	MAPT	9606.ENSP00000447006	9606.ENSP00000340820	0	0	0	0	0.218	0.182	0	0.192	0.438
ITGA4	NRP2	9606.ENSP00000380227	9606.ENSP00000353582	0	0	0	0	0	0	0	0.438	0.438
MAPT	CNTN1	9606.ENSP00000340820	9606.ENSP00000447006	0	0	0	0	0.218	0.182	0	0.192	0.438
NRP2	ITGA4	9606.ENSP00000353582	9606.ENSP00000380227	0	0	0	0	0	0	0	0.438	0.438
BMP4	FOXF2	9606.ENSP00000245451	9606.ENSP00000259806	0	0	0	0	0.075	0.056	0	0.407	0.437
FOXF2	BMP4	9606.ENSP00000259806	9606.ENSP00000245451	0	0	0	0	0.075	0.056	0	0.407	0.437
PDGFRA	VCAM1	9606.ENSP00000257290	9606.ENSP00000294728	0	0	0	0	0.147	0	0	0.367	0.437
VCAM1	PDGFRA	9606.ENSP00000294728	9606.ENSP00000257290	0	0	0	0	0.147	0	0	0.367	0.437
GRIA4	SYT1	9606.ENSP00000282499	9606.ENSP00000261205	0	0	0	0	0.218	0.069	0	0.287	0.436
IL10RA	IRF4	9606.ENSP00000227752	9606.ENSP00000370343	0	0	0	0	0.151	0	0	0.363	0.436
IRF4	IL10RA	9606.ENSP00000370343	9606.ENSP00000227752	0	0	0	0	0.151	0	0	0.363	0.436
SYT1	GRIA4	9606.ENSP00000261205	9606.ENSP00000282499	0	0	0	0	0.218	0.069	0	0.287	0.436
COL5A1	VCAN	9606.ENSP00000360882	9606.ENSP00000265077	0	0	0	0	0.066	0	0	0.419	0.434
OTX1	SIX1	9606.ENSP00000282549	9606.ENSP00000247182	0	0	0	0	0.062	0.078	0	0.398	0.434
PSME4	TGFBI	9606.ENSP00000384211	9606.ENSP00000416330	0	0	0	0	0	0	0	0.434	0.434
SIX1	OTX1	9606.ENSP00000247182	9606.ENSP00000282549	0	0	0	0	0.062	0.078	0	0.398	0.434
TGFBI	PSME4	9606.ENSP00000416330	9606.ENSP00000384211	0	0	0	0	0	0	0	0.434	0.434
VCAN	COL5A1	9606.ENSP00000265077	9606.ENSP00000360882	0	0	0	0	0.066	0	0	0.419	0.434
CLIC6	SIM2	9606.ENSP00000290332	9606.ENSP00000290399	0	0	0	0	0	0	0	0.431	0.431
SIM2	CLIC6	9606.ENSP00000290399	9606.ENSP00000290332	0	0	0	0	0	0	0	0.431	0.431
GNAO1	NCAM1	9606.ENSP00000262494	9606.ENSP00000480132	0	0	0	0	0.23	0.101	0	0.243	0.43
NCAM1	GNAO1	9606.ENSP00000480132	9606.ENSP00000262494	0	0	0	0	0.23	0.101	0	0.243	0.43
FGF5	MSX1	9606.ENSP00000311697	9606.ENSP00000372170	0	0	0	0	0	0.057	0	0.419	0.429
MSX1	FGF5	9606.ENSP00000372170	9606.ENSP00000311697	0	0	0	0	0	0.057	0	0.419	0.429
CHRD	COL4A2	9606.ENSP00000204604	9606.ENSP00000353654	0	0	0	0	0.065	0.244	0	0.256	0.428
COL4A2	CHRD	9606.ENSP00000353654	9606.ENSP00000204604	0	0	0	0	0.065	0.244	0	0.256	0.428
CTSD	HEXB	9606.ENSP00000236671	9606.ENSP00000261416	0	0	0	0	0.112	0	0	0.382	0.428
HEXB	CTSD	9606.ENSP00000261416	9606.ENSP00000236671	0	0	0	0	0.112	0	0	0.382	0.428
GRIA4	SLC6A1	9606.ENSP00000282499	9606.ENSP00000287766	0	0	0	0	0.232	0	0	0.284	0.427
SLC6A1	GRIA4	9606.ENSP00000287766	9606.ENSP00000282499	0	0	0	0	0.232	0	0	0.284	0.427
IRF4	TNFRSF1A	9606.ENSP00000370343	9606.ENSP00000162749	0	0	0	0	0.062	0	0	0.413	0.426
IRF4	TCF7	9606.ENSP00000370343	9606.ENSP00000340347	0	0	0	0	0.077	0	0	0.404	0.426
TCF7	IRF4	9606.ENSP00000340347	9606.ENSP00000370343	0	0	0	0	0.077	0	0	0.404	0.426
TNFRSF1A	IRF4	9606.ENSP00000162749	9606.ENSP00000370343	0	0	0	0	0.062	0	0	0.413	0.426
BMP4	VTN	9606.ENSP00000245451	9606.ENSP00000226218	0	0	0	0	0.062	0	0	0.41	0.423
CHL1	NTN1	9606.ENSP00000256509	9606.ENSP00000173229	0	0	0	0	0.063	0	0	0.409	0.423
CHRD	FGF5	9606.ENSP00000204604	9606.ENSP00000311697	0	0	0	0	0	0	0	0.423	0.423
FGF5	CHRD	9606.ENSP00000311697	9606.ENSP00000204604	0	0	0	0	0	0	0	0.423	0.423
KCNF1	RPL23A	9606.ENSP00000295082	9606.ENSP00000389103	0	0	0	0	0.201	0.262	0	0.101	0.423
KCNQ5	RPL23A	9606.ENSP00000345055	9606.ENSP00000389103	0	0	0	0	0.201	0.262	0	0.101	0.423
NTN1	CHL1	9606.ENSP00000173229	9606.ENSP00000256509	0	0	0	0	0.063	0	0	0.409	0.423
RPL23A	KCNF1	9606.ENSP00000389103	9606.ENSP00000295082	0	0	0	0	0.201	0.262	0	0.101	0.423
RPL23A	KCNQ5	9606.ENSP00000389103	9606.ENSP00000345055	0	0	0	0	0.201	0.262	0	0.101	0.423
VTN	BMP4	9606.ENSP00000226218	9606.ENSP00000245451	0	0	0	0	0.062	0	0	0.41	0.423
BMP4	SDC2	9606.ENSP00000245451	9606.ENSP00000307046	0	0	0	0	0	0	0	0.422	0.422
CHL1	CNTN1	9606.ENSP00000256509	9606.ENSP00000447006	0	0	0	0.7	0.171	0.23	0	0.463	0.422
CHST11	HS3ST2	9606.ENSP00000305725	9606.ENSP00000261374	0	0	0	0	0	0	0	0.422	0.422
CNTN1	CHL1	9606.ENSP00000447006	9606.ENSP00000256509	0	0	0	0.7	0.171	0.23	0	0.463	0.422
HS3ST2	CHST11	9606.ENSP00000261374	9606.ENSP00000305725	0	0	0	0	0	0	0	0.422	0.422
SDC2	BMP4	9606.ENSP00000307046	9606.ENSP00000245451	0	0	0	0	0	0	0	0.422	0.422
DTX1	TCF7	9606.ENSP00000257600	9606.ENSP00000340347	0	0	0	0	0	0	0	0.421	0.421
EVC	STK32B	9606.ENSP00000264956	9606.ENSP00000282908	0	0	0	0	0.076	0	0	0.4	0.421
MRPL44	RPL3L	9606.ENSP00000258383	9606.ENSP00000268661	0	0	0	0	0.083	0.348	0	0.11	0.421
RPL3L	MRPL44	9606.ENSP00000268661	9606.ENSP00000258383	0	0	0	0	0.083	0.348	0	0.11	0.421
STK32B	EVC	9606.ENSP00000282908	9606.ENSP00000264956	0	0	0	0	0.076	0	0	0.4	0.421
TCF7	DTX1	9606.ENSP00000340347	9606.ENSP00000257600	0	0	0	0	0	0	0	0.421	0.421
BMP4	HOXA5	9606.ENSP00000245451	9606.ENSP00000222726	0	0	0	0	0.053	0.057	0	0.403	0.42
FREM2	NRP2	9606.ENSP00000280481	9606.ENSP00000353582	0	0	0	0	0	0	0	0.421	0.42
HOXA5	BMP4	9606.ENSP00000222726	9606.ENSP00000245451	0	0	0	0	0.053	0.057	0	0.403	0.42
KCNF1	RPL18A	9606.ENSP00000295082	9606.ENSP00000222247	0	0	0	0	0.234	0.262	0	0.058	0.42
KCNQ5	RPL18A	9606.ENSP00000345055	9606.ENSP00000222247	0	0	0	0	0.234	0.262	0	0.058	0.42
NRP2	FREM2	9606.ENSP00000353582	9606.ENSP00000280481	0	0	0	0	0	0	0	0.421	0.42
RPL18A	KCNQ5	9606.ENSP00000222247	9606.ENSP00000345055	0	0	0	0	0.234	0.262	0	0.058	0.42
RPL18A	KCNF1	9606.ENSP00000222247	9606.ENSP00000295082	0	0	0	0	0.234	0.262	0	0.058	0.42
SLC35F1	SLC35F3	9606.ENSP00000353557	9606.ENSP00000355577	0	0	0	0	0.065	0	0	0.406	0.42
SLC35F3	SLC35F1	9606.ENSP00000355577	9606.ENSP00000353557	0	0	0	0	0.065	0	0	0.406	0.42
NCAM1	SYT1	9606.ENSP00000480132	9606.ENSP00000261205	0	0	0	0	0.165	0.078	0	0.306	0.419
PTPRG	PTPRM	9606.ENSP00000418112	9606.ENSP00000463325	0	0	0	0.645	0.09	0.213	0	0.643	0.419
PTPRM	PTPRG	9606.ENSP00000463325	9606.ENSP00000418112	0	0	0	0.645	0.09	0.213	0	0.643	0.419
SYT1	NCAM1	9606.ENSP00000261205	9606.ENSP00000480132	0	0	0	0	0.165	0.078	0	0.306	0.419
HS3ST2	SLIT2	9606.ENSP00000261374	9606.ENSP00000422591	0	0	0	0	0	0	0	0.418	0.418
SLIT2	HS3ST2	9606.ENSP00000422591	9606.ENSP00000261374	0	0	0	0	0	0	0	0.418	0.418
HAND2	RYR2	9606.ENSP00000352565	9606.ENSP00000355533	0	0	0	0	0	0	0	0.417	0.417
RYR2	HAND2	9606.ENSP00000355533	9606.ENSP00000352565	0	0	0	0	0	0	0	0.417	0.417
EVL	HCK	9606.ENSP00000376652	9606.ENSP00000444986	0	0	0	0	0.095	0.339	0	0.102	0.416
HCK	EVL	9606.ENSP00000444986	9606.ENSP00000376652	0	0	0	0	0.095	0.339	0	0.102	0.416
SIX1	SOX8	9606.ENSP00000247182	9606.ENSP00000293894	0	0	0	0	0.062	0.139	0	0.334	0.415
SOX8	SIX1	9606.ENSP00000293894	9606.ENSP00000247182	0	0	0	0	0.062	0.139	0	0.334	0.415
TGFBI	VCAN	9606.ENSP00000416330	9606.ENSP00000265077	0	0	0	0	0.109	0	0	0.369	0.413
VCAN	TGFBI	9606.ENSP00000265077	9606.ENSP00000416330	0	0	0	0	0.109	0	0	0.369	0.413
FOXF2	SIX1	9606.ENSP00000259806	9606.ENSP00000247182	0	0	0	0	0.088	0	0	0.381	0.412
SDC2	STK32B	9606.ENSP00000307046	9606.ENSP00000282908	0	0	0	0	0.065	0	0	0.397	0.412
SIX1	FOXF2	9606.ENSP00000247182	9606.ENSP00000259806	0	0	0	0	0.088	0	0	0.381	0.412
STK32B	SDC2	9606.ENSP00000282908	9606.ENSP00000307046	0	0	0	0	0.065	0	0	0.397	0.412
BMP2	COL5A1	9606.ENSP00000368104	9606.ENSP00000360882	0	0	0	0	0.077	0.213	0	0.255	0.411
COL5A1	BMP2	9606.ENSP00000360882	9606.ENSP00000368104	0	0	0	0	0.077	0.213	0	0.255	0.411
BMP2	SIX1	9606.ENSP00000368104	9606.ENSP00000247182	0	0	0	0	0	0.139	0	0.343	0.41
IL10RA	MNDA	9606.ENSP00000227752	9606.ENSP00000357123	0	0	0	0	0.411	0	0	0	0.41
MNDA	IL10RA	9606.ENSP00000357123	9606.ENSP00000227752	0	0	0	0	0.411	0	0	0	0.41
NFIC	SLC6A1	9606.ENSP00000396843	9606.ENSP00000287766	0	0	0	0	0	0	0	0.41	0.41
SIX1	BMP2	9606.ENSP00000247182	9606.ENSP00000368104	0	0	0	0	0	0.139	0	0.343	0.41
SLC6A1	NFIC	9606.ENSP00000287766	9606.ENSP00000396843	0	0	0	0	0	0	0	0.41	0.41
DOK5	SLC35F3	9606.ENSP00000262593	9606.ENSP00000355577	0	0	0	0	0.064	0	0	0.394	0.409
SLC35F3	DOK5	9606.ENSP00000355577	9606.ENSP00000262593	0	0	0	0	0.064	0	0	0.394	0.409
COL15A1	COL26A1	9606.ENSP00000364140	9606.ENSP00000318234	0	0	0	0.598	0.062	0	0.3	0.365	0.408
COL26A1	COL15A1	9606.ENSP00000318234	9606.ENSP00000364140	0	0	0	0.598	0.062	0	0.3	0.365	0.408
DAAM2	DMRTA1	9606.ENSP00000381876	9606.ENSP00000319651	0	0	0	0	0	0	0	0.407	0.407
DMRTA1	DAAM2	9606.ENSP00000319651	9606.ENSP00000381876	0	0	0	0	0	0	0	0.407	0.407
C11orf88	GTDC1	9606.ENSP00000333845	9606.ENSP00000376608	0	0	0	0	0	0	0	0.406	0.406
GTDC1	C11orf88	9606.ENSP00000376608	9606.ENSP00000333845	0	0	0	0	0	0	0	0.406	0.406
SIM2	TRABD	9606.ENSP00000290399	9606.ENSP00000305664	0	0	0	0	0	0	0	0.405	0.405
TRABD	SIM2	9606.ENSP00000305664	9606.ENSP00000290399	0	0	0	0	0	0	0	0.405	0.405
AEBP1	PRRX1	9606.ENSP00000223357	9606.ENSP00000239461	0	0	0	0	0.224	0	0	0.264	0.404
BMP2	VTN	9606.ENSP00000368104	9606.ENSP00000226218	0	0	0	0	0.062	0	0	0.391	0.404
BMP4	SLIT2	9606.ENSP00000245451	9606.ENSP00000422591	0	0	0	0	0.099	0.056	0	0.355	0.404
CNTN1	NCAM1	9606.ENSP00000447006	9606.ENSP00000480132	0	0	0	0.557	0.209	0.148	0	0.371	0.404
NCAM1	CNTN1	9606.ENSP00000480132	9606.ENSP00000447006	0	0	0	0.557	0.209	0.148	0	0.371	0.404
PRRX1	AEBP1	9606.ENSP00000239461	9606.ENSP00000223357	0	0	0	0	0.224	0	0	0.264	0.404
SLIT2	BMP4	9606.ENSP00000422591	9606.ENSP00000245451	0	0	0	0	0.099	0.056	0	0.355	0.404
VTN	BMP2	9606.ENSP00000226218	9606.ENSP00000368104	0	0	0	0	0.062	0	0	0.391	0.404
HAND2	PAX9	9606.ENSP00000352565	9606.ENSP00000355245	0	0	0	0	0.049	0	0	0.398	0.403
PAX9	HAND2	9606.ENSP00000355245	9606.ENSP00000352565	0	0	0	0	0.049	0	0	0.398	0.403
GRWD1	RPL18A	9606.ENSP00000253237	9606.ENSP00000222247	0	0	0	0	0.171	0.27	0	0.091	0.402
GRWD1	RPL23A	9606.ENSP00000253237	9606.ENSP00000389103	0	0	0	0	0.198	0.27	0	0.062	0.402
LRFN5	PCDH10	9606.ENSP00000298119	9606.ENSP00000264360	0	0	0	0	0.201	0.056	0	0.27	0.402
PCDH10	LRFN5	9606.ENSP00000264360	9606.ENSP00000298119	0	0	0	0	0.201	0.056	0	0.27	0.402
RPL18A	GRWD1	9606.ENSP00000222247	9606.ENSP00000253237	0	0	0	0	0.171	0.27	0	0.091	0.402
RPL23A	GRWD1	9606.ENSP00000389103	9606.ENSP00000253237	0	0	0	0	0.198	0.27	0	0.062	0.402
NRP2	PDGFRA	9606.ENSP00000353582	9606.ENSP00000257290	0	0	0	0	0.098	0.227	0	0.208	0.4
PCDHGC4	PCDHGC5	9606.ENSP00000306918	9606.ENSP00000252087	0	0	0	0.943	0.373	0	0	0.768	0.4
PCDHGC5	PCDHGC4	9606.ENSP00000252087	9606.ENSP00000306918	0	0	0	0.943	0.373	0	0	0.768	0.4
PDGFRA	NRP2	9606.ENSP00000257290	9606.ENSP00000353582	0	0	0	0	0.098	0.227	0	0.208	0.4
